# Supplementary material for: Transcriptomic analysis reveals impact of gE/gI/TK deletions on host response to PRV infection
Source: Virol J. 2023 Dec 19;20:303. doi: 10.1186/s12985-023-02265-y (PMC10731697; doi:10.1186/s12985-023-02265-y)
Supplement: Supplementary file 1 — Supplementary Material 1: Group Comments Supplementary [file 12985_2023_2265_MOESM1_ESM.txt]

File descriptions: Number RSD2017 group is PRV2017 /gE/gI/TK in the article Number SD2017 group is PRV SD2017 in the article Number PK15 group is PK15 in the article
