# Supplementary material for: Transcriptomic analysis reveals impact of gE/gI/TK deletions on host response to PRV infection
Source: Virol J. 2023 Dec 19;20:303. doi: 10.1186/s12985-023-02265-y (PMC10731697; doi:10.1186/s12985-023-02265-y)
Supplement: Supplementary file 2 — Supplementary Material 2: RSD2017vsPK15_all_GOenrich Supplementary [file 12985_2023_2265_MOESM2_ESM.xls]

Category	GOID	Description	GeneRatio	BgRatio	pvalue	padj	geneID	geneName	Count	Up	Up_Gene_id	Down	Down_Gene_id
BP	GO:0098813	nuclear chromosome segregation	36/865	178/10864	1.43084364260221e-07	0.000248604366401422	ENSSSCG00000011731/ENSSSCG00000005403/ENSSSCG00000010625/ENSSSCG00000010357/ENSSSCG00000012642/ENSSSCG00000011917/ENSSSCG00000007351/ENSSSCG00000004893/ENSSSCG00000007954/ENSSSCG00000016092/ENSSSCG00000011213/ENSSSCG00000014969/ENSSSCG00000035746/ENSSSCG00000017308/ENSSSCG00000005255/ENSSSCG00000012434/ENSSSCG00000023112/ENSSSCG00000017473/ENSSSCG00000004466/ENSSSCG00000031821/ENSSSCG00000015581/…	SMC4/SMC2/SMC3/WAPL/STAG2/-/FAM83D/VPS4B/SLX4/SGO2/TOP2B/-/ECT2/CDC27/SMC5/ATRX/PDS5A/TOP2A/TTK/HASPIN/CENPF/MRE11/TPR/PIBF1/CENPC/CENPQ/ESCO1/POGZ/NIPBL/CENPE/ATM/SPDL1/PDS5B/CCNB1IP1/KIF18A/FANCM	36	4	ENSSSCG00000007351/ENSSSCG00000007954/ENSSSCG00000031821/ENSSSCG00000006622	32	ENSSSCG00000011731/ENSSSCG00000005403/ENSSSCG00000010625/ENSSSCG00000010357/ENSSSCG00000012642/ENSSSCG00000011917/ENSSSCG00000004893/ENSSSCG00000016092/ENSSSCG00000011213/ENSSSCG00000014969/ENSSSCG00000035746/ENSSSCG00000017308/ENSSSCG00000005255/ENSSSCG00000012434/ENSSSCG00000023112/ENSSSCG00000017473/ENSSSCG00000004466/ENSSSCG00000015581/ENSSSCG00000014955/ENSSSCG00000015576/ENSSSCG00000024722/…
BP	GO:0007059	chromosome segregation	41/865	219/10864	1.84674332082811e-07	0.000248604366401422	ENSSSCG00000011731/ENSSSCG00000005403/ENSSSCG00000010625/ENSSSCG00000010357/ENSSSCG00000012642/ENSSSCG00000011917/ENSSSCG00000007351/ENSSSCG00000004893/ENSSSCG00000007954/ENSSSCG00000008614/ENSSSCG00000016092/ENSSSCG00000012252/ENSSSCG00000011213/ENSSSCG00000014969/ENSSSCG00000035746/ENSSSCG00000017308/ENSSSCG00000005255/ENSSSCG00000010471/ENSSSCG00000012434/ENSSSCG00000023112/ENSSSCG00000017473/…	SMC4/SMC2/SMC3/WAPL/STAG2/-/FAM83D/VPS4B/SLX4/SMC6/SGO2/DDX3X/TOP2B/-/ECT2/CDC27/SMC5/KIF11/ATRX/PDS5A/TOP2A/ESCO2/TTK/HASPIN/CENPF/PUM2/MRE11/TPR/PIBF1/CENPC/CENPQ/ESCO1/POGZ/NIPBL/CENPE/ATM/SPDL1/PDS5B/CCNB1IP1/KIF18A/FANCM	41	4	ENSSSCG00000007351/ENSSSCG00000007954/ENSSSCG00000031821/ENSSSCG00000006622	37	ENSSSCG00000011731/ENSSSCG00000005403/ENSSSCG00000010625/ENSSSCG00000010357/ENSSSCG00000012642/ENSSSCG00000011917/ENSSSCG00000004893/ENSSSCG00000008614/ENSSSCG00000016092/ENSSSCG00000012252/ENSSSCG00000011213/ENSSSCG00000014969/ENSSSCG00000035746/ENSSSCG00000017308/ENSSSCG00000005255/ENSSSCG00000010471/ENSSSCG00000012434/ENSSSCG00000023112/ENSSSCG00000017473/ENSSSCG00000009670/ENSSSCG00000004466/…
BP	GO:0000819	sister chromatid segregation	29/865	128/10864	1.90550101993936e-07	0.000248604366401422	ENSSSCG00000011731/ENSSSCG00000005403/ENSSSCG00000010625/ENSSSCG00000010357/ENSSSCG00000012642/ENSSSCG00000011917/ENSSSCG00000004893/ENSSSCG00000016092/ENSSSCG00000011213/ENSSSCG00000014969/ENSSSCG00000017308/ENSSSCG00000005255/ENSSSCG00000012434/ENSSSCG00000023112/ENSSSCG00000017473/ENSSSCG00000004466/ENSSSCG00000031821/ENSSSCG00000014955/ENSSSCG00000015576/ENSSSCG00000024722/ENSSSCG00000008921/…	SMC4/SMC2/SMC3/WAPL/STAG2/-/VPS4B/SGO2/TOP2B/-/CDC27/SMC5/ATRX/PDS5A/TOP2A/TTK/HASPIN/MRE11/TPR/PIBF1/CENPC/ESCO1/POGZ/NIPBL/CENPE/ATM/SPDL1/PDS5B/KIF18A	29	2	ENSSSCG00000031821/ENSSSCG00000006622	27	ENSSSCG00000011731/ENSSSCG00000005403/ENSSSCG00000010625/ENSSSCG00000010357/ENSSSCG00000012642/ENSSSCG00000011917/ENSSSCG00000004893/ENSSSCG00000016092/ENSSSCG00000011213/ENSSSCG00000014969/ENSSSCG00000017308/ENSSSCG00000005255/ENSSSCG00000012434/ENSSSCG00000023112/ENSSSCG00000017473/ENSSSCG00000004466/ENSSSCG00000014955/ENSSSCG00000015576/ENSSSCG00000024722/ENSSSCG00000008921/ENSSSCG00000003700/…
BP	GO:0007062	sister chromatid cohesion	14/865	43/10864	3.25806695178274e-06	0.00318801851231942	ENSSSCG00000010625/ENSSSCG00000010357/ENSSSCG00000012642/ENSSSCG00000011917/ENSSSCG00000016092/ENSSSCG00000005255/ENSSSCG00000012434/ENSSSCG00000023112/ENSSSCG00000031821/ENSSSCG00000014955/ENSSSCG00000003700/ENSSSCG00000006622/ENSSSCG00000016842/ENSSSCG00000009345	SMC3/WAPL/STAG2/-/SGO2/SMC5/ATRX/PDS5A/HASPIN/MRE11/ESCO1/POGZ/NIPBL/PDS5B	14	2	ENSSSCG00000031821/ENSSSCG00000006622	12	ENSSSCG00000010625/ENSSSCG00000010357/ENSSSCG00000012642/ENSSSCG00000011917/ENSSSCG00000016092/ENSSSCG00000005255/ENSSSCG00000012434/ENSSSCG00000023112/ENSSSCG00000014955/ENSSSCG00000003700/ENSSSCG00000016842/ENSSSCG00000009345
BP	GO:0060271	cilium assembly	34/865	202/10864	2.25074579092422e-05	0.0134343421361427	ENSSSCG00000006994/ENSSSCG00000011733/ENSSSCG00000008406/ENSSSCG00000011941/ENSSSCG00000004601/ENSSSCG00000006280/ENSSSCG00000009818/ENSSSCG00000004370/ENSSSCG00000004166/ENSSSCG00000006726/ENSSSCG00000014283/ENSSSCG00000011732/ENSSSCG00000006108/ENSSSCG00000022283/ENSSSCG00000031652/ENSSSCG00000015931/ENSSSCG00000011360/ENSSSCG00000024722/ENSSSCG00000014979/ENSSSCG00000026713/ENSSSCG00000014239/…	PCM1/-/CCDC88A/IFT57/MNS1/GORAB/IFT81/ATG5/AHI1/SPAG17/KIF3A/TRIM59/TMEM67/CEP135/RPGRIP1L/BBS5/CELSR3/PIBF1/CEP126/TMEM17/CEP120/DYNC2LI1/NEK1/CEP162/PCDH15/PIH1D3/TBC1D32/C5orf42/DNAH1/DNAAF4/SCLT1/NME5/-/CEP290	34	2	ENSSSCG00000011360/ENSSSCG00000028184	32	ENSSSCG00000006994/ENSSSCG00000011733/ENSSSCG00000008406/ENSSSCG00000011941/ENSSSCG00000004601/ENSSSCG00000006280/ENSSSCG00000009818/ENSSSCG00000004370/ENSSSCG00000004166/ENSSSCG00000006726/ENSSSCG00000014283/ENSSSCG00000011732/ENSSSCG00000006108/ENSSSCG00000022283/ENSSSCG00000031652/ENSSSCG00000015931/ENSSSCG00000024722/ENSSSCG00000014979/ENSSSCG00000026713/ENSSSCG00000014239/ENSSSCG00000038383/…
BP	GO:0007064	mitotic sister chromatid cohesion	9/865	22/10864	2.37416336089658e-05	0.0134343421361427	ENSSSCG00000010357/ENSSSCG00000011917/ENSSSCG00000005255/ENSSSCG00000012434/ENSSSCG00000023112/ENSSSCG00000031821/ENSSSCG00000006622/ENSSSCG00000016842/ENSSSCG00000009345	WAPL/-/SMC5/ATRX/PDS5A/HASPIN/POGZ/NIPBL/PDS5B	9	2	ENSSSCG00000031821/ENSSSCG00000006622	7	ENSSSCG00000010357/ENSSSCG00000011917/ENSSSCG00000005255/ENSSSCG00000012434/ENSSSCG00000023112/ENSSSCG00000016842/ENSSSCG00000009345
BP	GO:0048285	organelle fission	47/865	318/10864	2.4026672190342e-05	0.0134343421361427	ENSSSCG00000011731/ENSSSCG00000005403/ENSSSCG00000010625/ENSSSCG00000007056/ENSSSCG00000010357/ENSSSCG00000008428/ENSSSCG00000009434/ENSSSCG00000012642/ENSSSCG00000011917/ENSSSCG00000004893/ENSSSCG00000007954/ENSSSCG00000007732/ENSSSCG00000010457/ENSSSCG00000016092/ENSSSCG00000026239/ENSSSCG00000011213/ENSSSCG00000014969/ENSSSCG00000017308/ENSSSCG00000005255/ENSSSCG00000010471/ENSSSCG00000016346/…	SMC4/SMC2/SMC3/PLCB1/WAPL/MSH2/RGCC/STAG2/-/VPS4B/SLX4/SBDS/KIF20B/SGO2/VPS35/TOP2B/-/CDC27/SMC5/KIF11/MAD2L1BP/OPA1/ATRX/INTS13/PDS5A/TOP2A/MX2/TTK/HASPIN/MRE11/GNAI1/TPR/PIBF1/CEP126/CENPC/POGZ/NIPBL/CENPE/SLC25A46/EREG/ATM/SPDL1/PDS5B/CCNB1IP1/SYCP2/KIF18A/FANCM	47	5	ENSSSCG00000007954/ENSSSCG00000016346/ENSSSCG00000012076/ENSSSCG00000031821/ENSSSCG00000006622	42	ENSSSCG00000011731/ENSSSCG00000005403/ENSSSCG00000010625/ENSSSCG00000007056/ENSSSCG00000010357/ENSSSCG00000008428/ENSSSCG00000009434/ENSSSCG00000012642/ENSSSCG00000011917/ENSSSCG00000004893/ENSSSCG00000007732/ENSSSCG00000010457/ENSSSCG00000016092/ENSSSCG00000026239/ENSSSCG00000011213/ENSSSCG00000014969/ENSSSCG00000017308/ENSSSCG00000005255/ENSSSCG00000010471/ENSSSCG00000011822/ENSSSCG00000012434/…
BP	GO:0044782	cilium organization	35/865	215/10864	3.54594154617369e-05	0.0166022702944182	ENSSSCG00000006994/ENSSSCG00000011733/ENSSSCG00000008406/ENSSSCG00000011941/ENSSSCG00000004601/ENSSSCG00000006280/ENSSSCG00000009818/ENSSSCG00000004370/ENSSSCG00000004166/ENSSSCG00000015908/ENSSSCG00000006726/ENSSSCG00000014283/ENSSSCG00000011732/ENSSSCG00000006108/ENSSSCG00000022283/ENSSSCG00000031652/ENSSSCG00000015931/ENSSSCG00000011360/ENSSSCG00000024722/ENSSSCG00000014979/ENSSSCG00000026713/…	PCM1/-/CCDC88A/IFT57/MNS1/GORAB/IFT81/ATG5/AHI1/TTC21B/SPAG17/KIF3A/TRIM59/TMEM67/CEP135/RPGRIP1L/BBS5/CELSR3/PIBF1/CEP126/TMEM17/CEP120/DYNC2LI1/NEK1/CEP162/PCDH15/PIH1D3/TBC1D32/C5orf42/DNAH1/DNAAF4/SCLT1/NME5/-/CEP290	35	2	ENSSSCG00000011360/ENSSSCG00000028184	33	ENSSSCG00000006994/ENSSSCG00000011733/ENSSSCG00000008406/ENSSSCG00000011941/ENSSSCG00000004601/ENSSSCG00000006280/ENSSSCG00000009818/ENSSSCG00000004370/ENSSSCG00000004166/ENSSSCG00000015908/ENSSSCG00000006726/ENSSSCG00000014283/ENSSSCG00000011732/ENSSSCG00000006108/ENSSSCG00000022283/ENSSSCG00000031652/ENSSSCG00000015931/ENSSSCG00000024722/ENSSSCG00000014979/ENSSSCG00000026713/ENSSSCG00000014239/…
BP	GO:0000280	nuclear division	43/865	287/10864	3.81758897929902e-05	0.0166022702944182	ENSSSCG00000011731/ENSSSCG00000005403/ENSSSCG00000010625/ENSSSCG00000007056/ENSSSCG00000010357/ENSSSCG00000008428/ENSSSCG00000009434/ENSSSCG00000012642/ENSSSCG00000011917/ENSSSCG00000004893/ENSSSCG00000007954/ENSSSCG00000007732/ENSSSCG00000010457/ENSSSCG00000016092/ENSSSCG00000011213/ENSSSCG00000014969/ENSSSCG00000017308/ENSSSCG00000005255/ENSSSCG00000010471/ENSSSCG00000016346/ENSSSCG00000012434/…	SMC4/SMC2/SMC3/PLCB1/WAPL/MSH2/RGCC/STAG2/-/VPS4B/SLX4/SBDS/KIF20B/SGO2/TOP2B/-/CDC27/SMC5/KIF11/MAD2L1BP/ATRX/INTS13/PDS5A/TOP2A/TTK/HASPIN/MRE11/GNAI1/TPR/PIBF1/CEP126/CENPC/POGZ/NIPBL/CENPE/EREG/ATM/SPDL1/PDS5B/CCNB1IP1/SYCP2/KIF18A/FANCM	43	4	ENSSSCG00000007954/ENSSSCG00000016346/ENSSSCG00000031821/ENSSSCG00000006622	39	ENSSSCG00000011731/ENSSSCG00000005403/ENSSSCG00000010625/ENSSSCG00000007056/ENSSSCG00000010357/ENSSSCG00000008428/ENSSSCG00000009434/ENSSSCG00000012642/ENSSSCG00000011917/ENSSSCG00000004893/ENSSSCG00000007732/ENSSSCG00000010457/ENSSSCG00000016092/ENSSSCG00000011213/ENSSSCG00000014969/ENSSSCG00000017308/ENSSSCG00000005255/ENSSSCG00000010471/ENSSSCG00000012434/ENSSSCG00000030443/ENSSSCG00000023112/…
BP	GO:1903047	mitotic cell cycle process	58/865	430/10864	4.41736815313513e-05	0.0172895789513709	ENSSSCG00000012029/ENSSSCG00000011731/ENSSSCG00000005403/ENSSSCG00000010625/ENSSSCG00000007056/ENSSSCG00000010357/ENSSSCG00000008428/ENSSSCG00000009434/ENSSSCG00000012642/ENSSSCG00000006127/ENSSSCG00000011917/ENSSSCG00000029478/ENSSSCG00000035954/ENSSSCG00000004893/ENSSSCG00000007732/ENSSSCG00000010457/ENSSSCG00000012252/ENSSSCG00000011213/ENSSSCG00000014969/ENSSSCG00000013402/ENSSSCG00000035746/…	BACH1/SMC4/SMC2/SMC3/PLCB1/WAPL/MSH2/RGCC/STAG2/NBN/-/CUL4B/ATAD5/VPS4B/SBDS/KIF20B/DDX3X/TOP2B/-/USP47/ECT2/CDC27/SMC5/KIF11/MAD2L1BP/ATRX/DNA2/INTS13/PDS5A/TOP2A/TTK/HASPIN/CENPF/TOPBP1/DTL/MRE11/GNAI1/TPR/PIBF1/KNTC1/CEP126/CENPC/NPAT/GIGYF2/RPL26/POGZ/EIF4E/NIPBL/TRIM36/CENPE/EREG/CEP55/ATM/SPDL1/PDS5B/ANXA1/KIF18A/AIF1	58	5	ENSSSCG00000016346/ENSSSCG00000031821/ENSSSCG00000015600/ENSSSCG00000016291/ENSSSCG00000006622	53	ENSSSCG00000012029/ENSSSCG00000011731/ENSSSCG00000005403/ENSSSCG00000010625/ENSSSCG00000007056/ENSSSCG00000010357/ENSSSCG00000008428/ENSSSCG00000009434/ENSSSCG00000012642/ENSSSCG00000006127/ENSSSCG00000011917/ENSSSCG00000029478/ENSSSCG00000035954/ENSSSCG00000004893/ENSSSCG00000007732/ENSSSCG00000010457/ENSSSCG00000012252/ENSSSCG00000011213/ENSSSCG00000014969/ENSSSCG00000013402/ENSSSCG00000035746/…
BP	GO:1905515	non-motile cilium assembly	12/865	41/10864	5.45044067830278e-05	0.0193936589226155	ENSSSCG00000006994/ENSSSCG00000011733/ENSSSCG00000011941/ENSSSCG00000006280/ENSSSCG00000014283/ENSSSCG00000022283/ENSSSCG00000031652/ENSSSCG00000024722/ENSSSCG00000014979/ENSSSCG00000026713/ENSSSCG00000010426/ENSSSCG00000004242	PCM1/-/IFT57/GORAB/KIF3A/CEP135/RPGRIP1L/PIBF1/CEP126/TMEM17/PCDH15/TBC1D32	12	0		12	ENSSSCG00000006994/ENSSSCG00000011733/ENSSSCG00000011941/ENSSSCG00000006280/ENSSSCG00000014283/ENSSSCG00000022283/ENSSSCG00000031652/ENSSSCG00000024722/ENSSSCG00000014979/ENSSSCG00000026713/ENSSSCG00000010426/ENSSSCG00000004242
BP	GO:0000070	mitotic sister chromatid segregation	21/865	107/10864	8.9338815036717e-05	0.0291393435044759	ENSSSCG00000011731/ENSSSCG00000005403/ENSSSCG00000010357/ENSSSCG00000011917/ENSSSCG00000004893/ENSSSCG00000014969/ENSSSCG00000017308/ENSSSCG00000005255/ENSSSCG00000012434/ENSSSCG00000023112/ENSSSCG00000031821/ENSSSCG00000015576/ENSSSCG00000024722/ENSSSCG00000008921/ENSSSCG00000006622/ENSSSCG00000016842/ENSSSCG00000023296/ENSSSCG00000025606/ENSSSCG00000025965/ENSSSCG00000009345/ENSSSCG00000013332	SMC4/SMC2/WAPL/-/VPS4B/-/CDC27/SMC5/ATRX/PDS5A/HASPIN/TPR/PIBF1/CENPC/POGZ/NIPBL/CENPE/ATM/SPDL1/PDS5B/KIF18A	21	2	ENSSSCG00000031821/ENSSSCG00000006622	19	ENSSSCG00000011731/ENSSSCG00000005403/ENSSSCG00000010357/ENSSSCG00000011917/ENSSSCG00000004893/ENSSSCG00000014969/ENSSSCG00000017308/ENSSSCG00000005255/ENSSSCG00000012434/ENSSSCG00000023112/ENSSSCG00000015576/ENSSSCG00000024722/ENSSSCG00000008921/ENSSSCG00000016842/ENSSSCG00000023296/ENSSSCG00000025606/ENSSSCG00000025965/ENSSSCG00000009345/ENSSSCG00000013332
BP	GO:0007067	mitotic nuclear division	32/865	201/10864	0.000116973419547023	0.0352179972390037	ENSSSCG00000011731/ENSSSCG00000005403/ENSSSCG00000010625/ENSSSCG00000010357/ENSSSCG00000009434/ENSSSCG00000012642/ENSSSCG00000011917/ENSSSCG00000004893/ENSSSCG00000007732/ENSSSCG00000010457/ENSSSCG00000014969/ENSSSCG00000017308/ENSSSCG00000005255/ENSSSCG00000010471/ENSSSCG00000016346/ENSSSCG00000012434/ENSSSCG00000030443/ENSSSCG00000023112/ENSSSCG00000031821/ENSSSCG00000015407/ENSSSCG00000015576/…	SMC4/SMC2/SMC3/WAPL/RGCC/STAG2/-/VPS4B/SBDS/KIF20B/-/CDC27/SMC5/KIF11/MAD2L1BP/ATRX/INTS13/PDS5A/HASPIN/GNAI1/TPR/PIBF1/CEP126/CENPC/POGZ/NIPBL/CENPE/EREG/ATM/SPDL1/PDS5B/KIF18A	32	3	ENSSSCG00000016346/ENSSSCG00000031821/ENSSSCG00000006622	29	ENSSSCG00000011731/ENSSSCG00000005403/ENSSSCG00000010625/ENSSSCG00000010357/ENSSSCG00000009434/ENSSSCG00000012642/ENSSSCG00000011917/ENSSSCG00000004893/ENSSSCG00000007732/ENSSSCG00000010457/ENSSSCG00000014969/ENSSSCG00000017308/ENSSSCG00000005255/ENSSSCG00000010471/ENSSSCG00000012434/ENSSSCG00000030443/ENSSSCG00000023112/ENSSSCG00000015407/ENSSSCG00000015576/ENSSSCG00000024722/ENSSSCG00000014979/…
BP	GO:0071103	DNA conformation change	24/865	135/10864	0.00014860272848034	0.0415450770908608	ENSSSCG00000009047/ENSSSCG00000011731/ENSSSCG00000005403/ENSSSCG00000010357/ENSSSCG00000004358/ENSSSCG00000006127/ENSSSCG00000009327/ENSSSCG00000012252/ENSSSCG00000011213/ENSSSCG00000015952/ENSSSCG00000012434/ENSSSCG00000000580/ENSSSCG00000010240/ENSSSCG00000017473/ENSSSCG00000014955/ENSSSCG00000015576/ENSSSCG00000010486/ENSSSCG00000015694/ENSSSCG00000002000/ENSSSCG00000033065/ENSSSCG00000034986/…	SMARCA5/SMC4/SMC2/WAPL/ASCC3/NBN/-/DDX3X/TOP2B/HAT1/ATRX/RECQL/DNA2/TOP2A/MRE11/TPR/HELLS/ZRANB3/IPO4/-/HIST1H3E/-/PRM2/WRN	24	1	ENSSSCG00000002000	23	ENSSSCG00000009047/ENSSSCG00000011731/ENSSSCG00000005403/ENSSSCG00000010357/ENSSSCG00000004358/ENSSSCG00000006127/ENSSSCG00000009327/ENSSSCG00000012252/ENSSSCG00000011213/ENSSSCG00000015952/ENSSSCG00000012434/ENSSSCG00000000580/ENSSSCG00000010240/ENSSSCG00000017473/ENSSSCG00000014955/ENSSSCG00000015576/ENSSSCG00000010486/ENSSSCG00000015694/ENSSSCG00000033065/ENSSSCG00000034986/ENSSSCG00000033566/…
BP	GO:0006281	DNA repair	42/865	311/10864	0.000477924816370848	0.111397716917874	ENSSSCG00000012029/ENSSSCG00000008788/ENSSSCG00000004358/ENSSSCG00000008428/ENSSSCG00000003820/ENSSSCG00000006127/ENSSSCG00000029478/ENSSSCG00000009327/ENSSSCG00000007954/ENSSSCG00000008614/ENSSSCG00000022190/ENSSSCG00000000847/ENSSSCG00000013402/ENSSSCG00000037216/ENSSSCG00000005255/ENSSSCG00000010235/ENSSSCG00000013367/ENSSSCG00000000722/ENSSSCG00000000580/ENSSSCG00000004529/ENSSSCG00000010240/…	BACH1/RFC1/ASCC3/MSH2/USP1/NBN/CUL4B/-/SLX4/SMC6/UBE2V2/TDG/USP47/PPP4R2/SMC5/SIRT1/GTF2H1/RAD51AP1/RECQL/POLI/DNA2/PDS5A/ESCO2/-/REV3L/PMS1/ZFYVE26/RNF169/VCAN/DTL/MRE11/KLHL15/POLE2/ATR/APLF/ZRANB3/ZBTB1/RNF138/GGN/ATM/PDS5B/WRN	42	5	ENSSSCG00000007954/ENSSSCG00000002298/ENSSSCG00000021822/ENSSSCG00000015600/ENSSSCG00000002957	37	ENSSSCG00000012029/ENSSSCG00000008788/ENSSSCG00000004358/ENSSSCG00000008428/ENSSSCG00000003820/ENSSSCG00000006127/ENSSSCG00000029478/ENSSSCG00000009327/ENSSSCG00000008614/ENSSSCG00000022190/ENSSSCG00000000847/ENSSSCG00000013402/ENSSSCG00000037216/ENSSSCG00000005255/ENSSSCG00000010235/ENSSSCG00000013367/ENSSSCG00000000722/ENSSSCG00000000580/ENSSSCG00000004529/ENSSSCG00000010240/ENSSSCG00000023112/…
BP	GO:1900408	negative regulation of cellular response to oxidative stress	9/865	31/10864	0.00050053471638653	0.111397716917874	ENSSSCG00000005096/ENSSSCG00000024351/ENSSSCG00000004222/ENSSSCG00000010235/ENSSSCG00000009334/ENSSSCG00000005385/ENSSSCG00000000784/ENSSSCG00000006037/ENSSSCG00000027997	HIF1A/MET/NCOA7/SIRT1/HSPH1/NR4A3/LRRK2/OXR1/NME5	9	0		9	ENSSSCG00000005096/ENSSSCG00000024351/ENSSSCG00000004222/ENSSSCG00000010235/ENSSSCG00000009334/ENSSSCG00000005385/ENSSSCG00000000784/ENSSSCG00000006037/ENSSSCG00000027997
BP	GO:1903202	negative regulation of oxidative stress-induced cell death	9/865	31/10864	0.00050053471638653	0.111397716917874	ENSSSCG00000005096/ENSSSCG00000024351/ENSSSCG00000004222/ENSSSCG00000010235/ENSSSCG00000009334/ENSSSCG00000005385/ENSSSCG00000000784/ENSSSCG00000006037/ENSSSCG00000027997	HIF1A/MET/NCOA7/SIRT1/HSPH1/NR4A3/LRRK2/OXR1/NME5	9	0		9	ENSSSCG00000005096/ENSSSCG00000024351/ENSSSCG00000004222/ENSSSCG00000010235/ENSSSCG00000009334/ENSSSCG00000005385/ENSSSCG00000000784/ENSSSCG00000006037/ENSSSCG00000027997
BP	GO:0045132	meiotic chromosome segregation	13/865	58/10864	0.00051230426789007	0.111397716917874	ENSSSCG00000011731/ENSSSCG00000005403/ENSSSCG00000010357/ENSSSCG00000007954/ENSSSCG00000016092/ENSSSCG00000011213/ENSSSCG00000017473/ENSSSCG00000004466/ENSSSCG00000014955/ENSSSCG00000008921/ENSSSCG00000025606/ENSSSCG00000002144/ENSSSCG00000005000	SMC4/SMC2/WAPL/SLX4/SGO2/TOP2B/TOP2A/TTK/MRE11/CENPC/ATM/CCNB1IP1/FANCM	13	1	ENSSSCG00000007954	12	ENSSSCG00000011731/ENSSSCG00000005403/ENSSSCG00000010357/ENSSSCG00000016092/ENSSSCG00000011213/ENSSSCG00000017473/ENSSSCG00000004466/ENSSSCG00000014955/ENSSSCG00000008921/ENSSSCG00000025606/ENSSSCG00000002144/ENSSSCG00000005000
BP	GO:0007568	aging	18/865	97/10864	0.000569351238131328	0.117286355055053	ENSSSCG00000008428/ENSSSCG00000004382/ENSSSCG00000012055/ENSSSCG00000008614/ENSSSCG00000016929/ENSSSCG00000005255/ENSSSCG00000003112/ENSSSCG00000025910/ENSSSCG00000010235/ENSSSCG00000010360/ENSSSCG00000011822/ENSSSCG00000031882/ENSSSCG00000010470/ENSSSCG00000011679/ENSSSCG00000010627/ENSSSCG00000025606/ENSSSCG00000000784/ENSSSCG00000015840	MSH2/SEC63/MORC3/SMC6/PDE4D/SMC5/-/ZNF277/SIRT1/BMPR1A/OPA1/PNPT1/IDE/ATR/PDCD4/ATM/LRRK2/WRN	18	0		18	ENSSSCG00000008428/ENSSSCG00000004382/ENSSSCG00000012055/ENSSSCG00000008614/ENSSSCG00000016929/ENSSSCG00000005255/ENSSSCG00000003112/ENSSSCG00000025910/ENSSSCG00000010235/ENSSSCG00000010360/ENSSSCG00000011822/ENSSSCG00000031882/ENSSSCG00000010470/ENSSSCG00000011679/ENSSSCG00000010627/ENSSSCG00000025606/ENSSSCG00000000784/ENSSSCG00000015840
BP	GO:1902883	negative regulation of response to oxidative stress	9/865	32/10864	0.000647832605637787	0.126780840923315	ENSSSCG00000005096/ENSSSCG00000024351/ENSSSCG00000004222/ENSSSCG00000010235/ENSSSCG00000009334/ENSSSCG00000005385/ENSSSCG00000000784/ENSSSCG00000006037/ENSSSCG00000027997	HIF1A/MET/NCOA7/SIRT1/HSPH1/NR4A3/LRRK2/OXR1/NME5	9	0		9	ENSSSCG00000005096/ENSSSCG00000024351/ENSSSCG00000004222/ENSSSCG00000010235/ENSSSCG00000009334/ENSSSCG00000005385/ENSSSCG00000000784/ENSSSCG00000006037/ENSSSCG00000027997
BP	GO:0030031	cell projection assembly	42/865	319/10864	0.000807530460971775	0.150508296392549	ENSSSCG00000006994/ENSSSCG00000011733/ENSSSCG00000016019/ENSSSCG00000008406/ENSSSCG00000037653/ENSSSCG00000011941/ENSSSCG00000004601/ENSSSCG00000006280/ENSSSCG00000021893/ENSSSCG00000009818/ENSSSCG00000036723/ENSSSCG00000004370/ENSSSCG00000012727/ENSSSCG00000005382/ENSSSCG00000004166/ENSSSCG00000006726/ENSSSCG00000014283/ENSSSCG00000011732/ENSSSCG00000006108/ENSSSCG00000022283/ENSSSCG00000031652/…	PCM1/-/NCKAP1/CCDC88A/RAB5A/IFT57/MNS1/GORAB/ROCK1/IFT81/EMP1/ATG5/FMR1/TGFBR1/AHI1/SPAG17/KIF3A/TRIM59/TMEM67/CEP135/RPGRIP1L/BBS5/CELSR3/PIBF1/CEP126/TMEM17/CEP120/DYNC2LI1/NEK1/RHOQ/CEP162/PCDH15/PIH1D3/TBC1D32/C5orf42/DNAH1/DNAAF4/SCLT1/NME5/-/CEP290/AIF1	42	2	ENSSSCG00000011360/ENSSSCG00000028184	40	ENSSSCG00000006994/ENSSSCG00000011733/ENSSSCG00000016019/ENSSSCG00000008406/ENSSSCG00000037653/ENSSSCG00000011941/ENSSSCG00000004601/ENSSSCG00000006280/ENSSSCG00000021893/ENSSSCG00000009818/ENSSSCG00000036723/ENSSSCG00000004370/ENSSSCG00000012727/ENSSSCG00000005382/ENSSSCG00000004166/ENSSSCG00000006726/ENSSSCG00000014283/ENSSSCG00000011732/ENSSSCG00000006108/ENSSSCG00000022283/ENSSSCG00000031652/…
BP	GO:0000729	DNA double-strand break processing	5/865	11/10864	0.000973068557427693	0.173117742444181	ENSSSCG00000007954/ENSSSCG00000022190/ENSSSCG00000010240/ENSSSCG00000024419/ENSSSCG00000003730	SLX4/UBE2V2/DNA2/-/RNF138	5	1	ENSSSCG00000007954	4	ENSSSCG00000022190/ENSSSCG00000010240/ENSSSCG00000024419/ENSSSCG00000003730
BP	GO:0010259	multicellular organism aging	7/865	22/10864	0.00116532217073075	0.198307433749571	ENSSSCG00000008428/ENSSSCG00000004382/ENSSSCG00000003112/ENSSSCG00000010470/ENSSSCG00000025606/ENSSSCG00000000784/ENSSSCG00000015840	MSH2/SEC63/-/IDE/ATM/LRRK2/WRN	7	0		7	ENSSSCG00000008428/ENSSSCG00000004382/ENSSSCG00000003112/ENSSSCG00000010470/ENSSSCG00000025606/ENSSSCG00000000784/ENSSSCG00000015840
BP	GO:0006310	DNA recombination	23/865	147/10864	0.00129940850329821	0.21191187007955	ENSSSCG00000008428/ENSSSCG00000006127/ENSSSCG00000035954/ENSSSCG00000007954/ENSSSCG00000008614/ENSSSCG00000011213/ENSSSCG00000037216/ENSSSCG00000005255/ENSSSCG00000000722/ENSSSCG00000000580/ENSSSCG00000011848/ENSSSCG00000017473/ENSSSCG00000024419/ENSSSCG00000002298/ENSSSCG00000014136/ENSSSCG00000027652/ENSSSCG00000008346/ENSSSCG00000015694/ENSSSCG00000003730/ENSSSCG00000025606/ENSSSCG00000002144/…	MSH2/NBN/ATAD5/SLX4/SMC6/TOP2B/PPP4R2/SMC5/RAD51AP1/RECQL/TFRC/TOP2A/-/ZFYVE26/VCAN/KLHL15/APLF/ZRANB3/RNF138/ATM/CCNB1IP1/FANCM/WRN	23	2	ENSSSCG00000007954/ENSSSCG00000002298	21	ENSSSCG00000008428/ENSSSCG00000006127/ENSSSCG00000035954/ENSSSCG00000008614/ENSSSCG00000011213/ENSSSCG00000037216/ENSSSCG00000005255/ENSSSCG00000000722/ENSSSCG00000000580/ENSSSCG00000011848/ENSSSCG00000017473/ENSSSCG00000024419/ENSSSCG00000014136/ENSSSCG00000027652/ENSSSCG00000008346/ENSSSCG00000015694/ENSSSCG00000003730/ENSSSCG00000025606/ENSSSCG00000002144/ENSSSCG00000005000/ENSSSCG00000015840
BP	GO:0000731	DNA synthesis involved in DNA repair	6/865	17/10864	0.0014419241843971	0.22574765030921	ENSSSCG00000010235/ENSSSCG00000025703/ENSSSCG00000015600/ENSSSCG00000005008/ENSSSCG00000023724/ENSSSCG00000015840	SIRT1/REV3L/DTL/POLE2/ZBTB1/WRN	6	1	ENSSSCG00000015600	5	ENSSSCG00000010235/ENSSSCG00000025703/ENSSSCG00000005008/ENSSSCG00000023724/ENSSSCG00000015840
BP	GO:0008340	determination of adult lifespan	5/865	12/10864	0.00155935642790417	0.234743117646805	ENSSSCG00000008428/ENSSSCG00000003112/ENSSSCG00000010470/ENSSSCG00000025606/ENSSSCG00000000784	MSH2/-/IDE/ATM/LRRK2	5	0		5	ENSSSCG00000008428/ENSSSCG00000003112/ENSSSCG00000010470/ENSSSCG00000025606/ENSSSCG00000000784
BP	GO:0006275	regulation of DNA replication	14/865	73/10864	0.00162880667515064	0.23611664172369	ENSSSCG00000010625/ENSSSCG00000010357/ENSSSCG00000012642/ENSSSCG00000008406/ENSSSCG00000012434/ENSSSCG00000010240/ENSSSCG00000023112/ENSSSCG00000009670/ENSSSCG00000014955/ENSSSCG00000011679/ENSSSCG00000015694/ENSSSCG00000003700/ENSSSCG00000038185/ENSSSCG00000035495	SMC3/WAPL/STAG2/CCDC88A/ATRX/DNA2/PDS5A/ESCO2/MRE11/ATR/ZRANB3/ESCO1/EREG/KITLG	14	0		14	ENSSSCG00000010625/ENSSSCG00000010357/ENSSSCG00000012642/ENSSSCG00000008406/ENSSSCG00000012434/ENSSSCG00000010240/ENSSSCG00000023112/ENSSSCG00000009670/ENSSSCG00000014955/ENSSSCG00000011679/ENSSSCG00000015694/ENSSSCG00000003700/ENSSSCG00000038185/ENSSSCG00000035495
BP	GO:0007346	regulation of mitotic cell cycle	44/865	352/10864	0.0017748160927444	0.248093935250057	ENSSSCG00000016918/ENSSSCG00000010625/ENSSSCG00000007056/ENSSSCG00000008428/ENSSSCG00000009434/ENSSSCG00000012642/ENSSSCG00000006127/ENSSSCG00000029478/ENSSSCG00000035954/ENSSSCG00000004893/ENSSSCG00000010457/ENSSSCG00000012252/ENSSSCG00000011213/ENSSSCG00000013402/ENSSSCG00000017308/ENSSSCG00000005255/ENSSSCG00000010471/ENSSSCG00000010235/ENSSSCG00000016346/ENSSSCG00000012434/ENSSSCG00000031882/…	MAP3K1/SMC3/PLCB1/MSH2/RGCC/STAG2/NBN/CUL4B/ATAD5/VPS4B/KIF20B/DDX3X/TOP2B/USP47/CDC27/SMC5/KIF11/SIRT1/MAD2L1BP/ATRX/PNPT1/INTS13/TOP2A/TTK/SLK/CENPF/TOPBP1/TAOK1/DTL/MRE11/GNAI1/TPR/KNTC1/NEK1/FOXC1/GIGYF2/RPL26/EIF4E/CENPE/EREG/ATM/ANXA1/MAP3K2/AIF1	44	4	ENSSSCG00000016346/ENSSSCG00000015600/ENSSSCG00000039756/ENSSSCG00000016291	40	ENSSSCG00000016918/ENSSSCG00000010625/ENSSSCG00000007056/ENSSSCG00000008428/ENSSSCG00000009434/ENSSSCG00000012642/ENSSSCG00000006127/ENSSSCG00000029478/ENSSSCG00000035954/ENSSSCG00000004893/ENSSSCG00000010457/ENSSSCG00000012252/ENSSSCG00000011213/ENSSSCG00000013402/ENSSSCG00000017308/ENSSSCG00000005255/ENSSSCG00000010471/ENSSSCG00000010235/ENSSSCG00000012434/ENSSSCG00000031882/ENSSSCG00000030443/…
BP	GO:0032392	DNA geometric change	10/865	44/10864	0.00199040799800945	0.268636444972723	ENSSSCG00000004358/ENSSSCG00000006127/ENSSSCG00000009327/ENSSSCG00000012252/ENSSSCG00000000580/ENSSSCG00000010240/ENSSSCG00000017473/ENSSSCG00000014955/ENSSSCG00000015694/ENSSSCG00000015840	ASCC3/NBN/-/DDX3X/RECQL/DNA2/TOP2A/MRE11/ZRANB3/WRN	10	0		10	ENSSSCG00000004358/ENSSSCG00000006127/ENSSSCG00000009327/ENSSSCG00000012252/ENSSSCG00000000580/ENSSSCG00000010240/ENSSSCG00000017473/ENSSSCG00000014955/ENSSSCG00000015694/ENSSSCG00000015840
BP	GO:0045786	negative regulation of cell cycle	39/865	307/10864	0.00236577842949266	0.299430384647325	ENSSSCG00000010625/ENSSSCG00000010357/ENSSSCG00000008428/ENSSSCG00000009434/ENSSSCG00000012642/ENSSSCG00000006127/ENSSSCG00000038158/ENSSSCG00000011213/ENSSSCG00000004695/ENSSSCG00000013402/ENSSSCG00000015284/ENSSSCG00000034012/ENSSSCG00000016346/ENSSSCG00000012434/ENSSSCG00000040751/ENSSSCG00000032946/ENSSSCG00000031882/ENSSSCG00000010240/ENSSSCG00000017473/ENSSSCG00000004466/ENSSSCG00000021966/…	SMC3/WAPL/MSH2/RGCC/STAG2/NBN/THAP5/TOP2B/WDR76/USP47/MDM4/CASP3/MAD2L1BP/ATRX/DDIT3/HMGN5/PNPT1/DNA2/TOP2A/TTK/TOPBP1/SKIL/TAOK1/UHMK1/TMEM67/DTL/MRE11/TPR/ATR/KNTC1/MLF1/FOXC1/GIGYF2/RPL26/ATM/SPDL1/CXCL8/NOTCH2/TGFB2	39	6	ENSSSCG00000016346/ENSSSCG00000015600/ENSSSCG00000039756/ENSSSCG00000016291/ENSSSCG00000008953/ENSSSCG00000006709	33	ENSSSCG00000010625/ENSSSCG00000010357/ENSSSCG00000008428/ENSSSCG00000009434/ENSSSCG00000012642/ENSSSCG00000006127/ENSSSCG00000038158/ENSSSCG00000011213/ENSSSCG00000004695/ENSSSCG00000013402/ENSSSCG00000015284/ENSSSCG00000034012/ENSSSCG00000012434/ENSSSCG00000040751/ENSSSCG00000032946/ENSSSCG00000031882/ENSSSCG00000010240/ENSSSCG00000017473/ENSSSCG00000004466/ENSSSCG00000021966/ENSSSCG00000011746/…
BP	GO:0036473	cell death in response to oxidative stress	11/865	53/10864	0.00261904395144047	0.299430384647325	ENSSSCG00000005096/ENSSSCG00000024351/ENSSSCG00000004222/ENSSSCG00000010235/ENSSSCG00000005344/ENSSSCG00000009334/ENSSSCG00000011739/ENSSSCG00000005385/ENSSSCG00000000784/ENSSSCG00000006037/ENSSSCG00000027997	HIF1A/MET/NCOA7/SIRT1/MELK/HSPH1/PDCD10/NR4A3/LRRK2/OXR1/NME5	11	0		11	ENSSSCG00000005096/ENSSSCG00000024351/ENSSSCG00000004222/ENSSSCG00000010235/ENSSSCG00000005344/ENSSSCG00000009334/ENSSSCG00000011739/ENSSSCG00000005385/ENSSSCG00000000784/ENSSSCG00000006037/ENSSSCG00000027997
BP	GO:0000959	mitochondrial RNA metabolic process	7/865	25/10864	0.00266080789587829	0.299430384647325	ENSSSCG00000011529/ENSSSCG00000017741/ENSSSCG00000040185/ENSSSCG00000008452/ENSSSCG00000031882/ENSSSCG00000011956/ENSSSCG00000024529	TRNT1/TEFM/TFAM/LRPPRC/PNPT1/TRMT10C/TRMT5	7	0		7	ENSSSCG00000011529/ENSSSCG00000017741/ENSSSCG00000040185/ENSSSCG00000008452/ENSSSCG00000031882/ENSSSCG00000011956/ENSSSCG00000024529
BP	GO:0008156	negative regulation of DNA replication	7/865	25/10864	0.00266080789587829	0.299430384647325	ENSSSCG00000010625/ENSSSCG00000010357/ENSSSCG00000012642/ENSSSCG00000023112/ENSSSCG00000014955/ENSSSCG00000011679/ENSSSCG00000015694	SMC3/WAPL/STAG2/PDS5A/MRE11/ATR/ZRANB3	7	0		7	ENSSSCG00000010625/ENSSSCG00000010357/ENSSSCG00000012642/ENSSSCG00000023112/ENSSSCG00000014955/ENSSSCG00000011679/ENSSSCG00000015694
BP	GO:0000226	microtubule cytoskeleton organization	45/865	370/10864	0.00271870795093479	0.299430384647325	ENSSSCG00000006994/ENSSSCG00000010625/ENSSSCG00000024351/ENSSSCG00000012642/ENSSSCG00000008406/ENSSSCG00000004893/ENSSSCG00000007732/ENSSSCG00000014969/ENSSSCG00000028228/ENSSSCG00000015310/ENSSSCG00000010471/ENSSSCG00000014934/ENSSSCG00000012434/ENSSSCG00000005178/ENSSSCG00000009077/ENSSSCG00000030443/ENSSSCG00000010606/ENSSSCG00000009793/ENSSSCG00000006726/ENSSSCG00000005173/ENSSSCG00000014283/…	PCM1/SMC3/MET/STAG2/CCDC88A/VPS4B/SBDS/-/XPO1/AKAP9/KIF11/CHORDC1/ATRX/CNTLN/HSPA4L/INTS13/SLK/CLIP1/SPAG17/HAUS6/KIF3A/SENP6/TMEM67/CEP350/CEP135/GNAI1/TPR/PIBF1/CEP126/CEP120/HOOK1/-/TRIM36/DEUP1/CENPE/SASS6/SPDL1/PIH1D3/NIN/NAV1/-/KIF18A/DNAH1/DNAAF4/-	45	3	ENSSSCG00000002440/ENSSSCG00000010915/ENSSSCG00000028184	42	ENSSSCG00000006994/ENSSSCG00000010625/ENSSSCG00000024351/ENSSSCG00000012642/ENSSSCG00000008406/ENSSSCG00000004893/ENSSSCG00000007732/ENSSSCG00000014969/ENSSSCG00000028228/ENSSSCG00000015310/ENSSSCG00000010471/ENSSSCG00000014934/ENSSSCG00000012434/ENSSSCG00000005178/ENSSSCG00000009077/ENSSSCG00000030443/ENSSSCG00000010606/ENSSSCG00000009793/ENSSSCG00000006726/ENSSSCG00000005173/ENSSSCG00000014283/…
BP	GO:0051052	regulation of DNA metabolic process	34/865	260/10864	0.0027373201155557	0.299430384647325	ENSSSCG00000000496/ENSSSCG00000010625/ENSSSCG00000010357/ENSSSCG00000008428/ENSSSCG00000003820/ENSSSCG00000012642/ENSSSCG00000006127/ENSSSCG00000008406/ENSSSCG00000035954/ENSSSCG00000007954/ENSSSCG00000037216/ENSSSCG00000010235/ENSSSCG00000000722/ENSSSCG00000012434/ENSSSCG00000011848/ENSSSCG00000010240/ENSSSCG00000023112/ENSSSCG00000017473/ENSSSCG00000009670/ENSSSCG00000021822/ENSSSCG00000014955/…	CCT2/SMC3/WAPL/MSH2/USP1/STAG2/NBN/CCDC88A/ATAD5/SLX4/PPP4R2/SIRT1/RAD51AP1/ATRX/TFRC/DNA2/PDS5A/TOP2A/ESCO2/RNF169/MRE11/KLHL15/ATR/APLF/ZRANB3/ESCO1/PIK3CA/EREG/DHX36/ATM/-/CXCL8/KITLG/WRN	34	3	ENSSSCG00000007954/ENSSSCG00000021822/ENSSSCG00000008953	31	ENSSSCG00000000496/ENSSSCG00000010625/ENSSSCG00000010357/ENSSSCG00000008428/ENSSSCG00000003820/ENSSSCG00000012642/ENSSSCG00000006127/ENSSSCG00000008406/ENSSSCG00000035954/ENSSSCG00000037216/ENSSSCG00000010235/ENSSSCG00000000722/ENSSSCG00000012434/ENSSSCG00000011848/ENSSSCG00000010240/ENSSSCG00000023112/ENSSSCG00000017473/ENSSSCG00000009670/ENSSSCG00000014955/ENSSSCG00000027652/ENSSSCG00000011679/…
BP	GO:0006301	postreplication repair	6/865	19/10864	0.00275408631765552	0.299430384647325	ENSSSCG00000008428/ENSSSCG00000022190/ENSSSCG00000025703/ENSSSCG00000015600/ENSSSCG00000005008/ENSSSCG00000023724	MSH2/UBE2V2/REV3L/DTL/POLE2/ZBTB1	6	1	ENSSSCG00000015600	5	ENSSSCG00000008428/ENSSSCG00000022190/ENSSSCG00000025703/ENSSSCG00000005008/ENSSSCG00000023724
BP	GO:1990823	response to leukemia inhibitory factor	14/865	78/10864	0.00311275135444731	0.320613389508073	ENSSSCG00000009047/ENSSSCG00000004163/ENSSSCG00000011803/ENSSSCG00000008374/ENSSSCG00000025855/ENSSSCG00000025298/ENSSSCG00000010235/ENSSSCG00000011848/ENSSSCG00000026829/ENSSSCG00000000844/ENSSSCG00000010486/ENSSSCG00000011739/ENSSSCG00000003730/ENSSSCG00000010283	SMARCA5/BCLAF1/EIF4A2/B3GNT2/RNMT/TWISTNB/SIRT1/TFRC/MYNN/NFYB/HELLS/PDCD10/RNF138/SPOCK2	14	1	ENSSSCG00000010283	13	ENSSSCG00000009047/ENSSSCG00000004163/ENSSSCG00000011803/ENSSSCG00000008374/ENSSSCG00000025855/ENSSSCG00000025298/ENSSSCG00000010235/ENSSSCG00000011848/ENSSSCG00000026829/ENSSSCG00000000844/ENSSSCG00000010486/ENSSSCG00000011739/ENSSSCG00000003730
BP	GO:1990830	cellular response to leukemia inhibitory factor	14/865	78/10864	0.00311275135444731	0.320613389508073	ENSSSCG00000009047/ENSSSCG00000004163/ENSSSCG00000011803/ENSSSCG00000008374/ENSSSCG00000025855/ENSSSCG00000025298/ENSSSCG00000010235/ENSSSCG00000011848/ENSSSCG00000026829/ENSSSCG00000000844/ENSSSCG00000010486/ENSSSCG00000011739/ENSSSCG00000003730/ENSSSCG00000010283	SMARCA5/BCLAF1/EIF4A2/B3GNT2/RNMT/TWISTNB/SIRT1/TFRC/MYNN/NFYB/HELLS/PDCD10/RNF138/SPOCK2	14	1	ENSSSCG00000010283	13	ENSSSCG00000009047/ENSSSCG00000004163/ENSSSCG00000011803/ENSSSCG00000008374/ENSSSCG00000025855/ENSSSCG00000025298/ENSSSCG00000010235/ENSSSCG00000011848/ENSSSCG00000026829/ENSSSCG00000000844/ENSSSCG00000010486/ENSSSCG00000011739/ENSSSCG00000003730
BP	GO:0006260	DNA replication	24/865	167/10864	0.00331275125761942	0.328968687887774	ENSSSCG00000010625/ENSSSCG00000008788/ENSSSCG00000010357/ENSSSCG00000012642/ENSSSCG00000008406/ENSSSCG00000007954/ENSSSCG00000026055/ENSSSCG00000012434/ENSSSCG00000010240/ENSSSCG00000023112/ENSSSCG00000009670/ENSSSCG00000025703/ENSSSCG00000021966/ENSSSCG00000014955/ENSSSCG00000005008/ENSSSCG00000011679/ENSSSCG00000015694/ENSSSCG00000001958/ENSSSCG00000003700/ENSSSCG00000038185/ENSSSCG00000015668/…	SMC3/RFC1/WAPL/STAG2/CCDC88A/SLX4/PRIM1/ATRX/DNA2/PDS5A/ESCO2/REV3L/TOPBP1/MRE11/POLE2/ATR/ZRANB3/BAZ1A/ESCO1/EREG/ORC4/FANCM/KITLG/WRN	24	1	ENSSSCG00000007954	23	ENSSSCG00000010625/ENSSSCG00000008788/ENSSSCG00000010357/ENSSSCG00000012642/ENSSSCG00000008406/ENSSSCG00000026055/ENSSSCG00000012434/ENSSSCG00000010240/ENSSSCG00000023112/ENSSSCG00000009670/ENSSSCG00000025703/ENSSSCG00000021966/ENSSSCG00000014955/ENSSSCG00000005008/ENSSSCG00000011679/ENSSSCG00000015694/ENSSSCG00000001958/ENSSSCG00000003700/ENSSSCG00000038185/ENSSSCG00000015668/ENSSSCG00000005000/…
BP	GO:0051307	meiotic chromosome separation	5/865	14/10864	0.00344601844747029	0.328968687887774	ENSSSCG00000007954/ENSSSCG00000011213/ENSSSCG00000017473/ENSSSCG00000004466/ENSSSCG00000005000	SLX4/TOP2B/TOP2A/TTK/FANCM	5	1	ENSSSCG00000007954	4	ENSSSCG00000011213/ENSSSCG00000017473/ENSSSCG00000004466/ENSSSCG00000005000
BP	GO:0051383	kinetochore organization	5/865	14/10864	0.00344601844747029	0.328968687887774	ENSSSCG00000011731/ENSSSCG00000005403/ENSSSCG00000020702/ENSSSCG00000008921/ENSSSCG00000006622	SMC4/SMC2/SENP6/CENPC/POGZ	5	1	ENSSSCG00000006622	4	ENSSSCG00000011731/ENSSSCG00000005403/ENSSSCG00000020702/ENSSSCG00000008921
BP	GO:0051297	centrosome organization	16/865	96/10864	0.00356461502994044	0.332188172075878	ENSSSCG00000006994/ENSSSCG00000004893/ENSSSCG00000028228/ENSSSCG00000010471/ENSSSCG00000014934/ENSSSCG00000005178/ENSSSCG00000009077/ENSSSCG00000005173/ENSSSCG00000014283/ENSSSCG00000006108/ENSSSCG00000022283/ENSSSCG00000014239/ENSSSCG00000014943/ENSSSCG00000028821/ENSSSCG00000005022/ENSSSCG00000027718	PCM1/VPS4B/XPO1/KIF11/CHORDC1/CNTLN/HSPA4L/HAUS6/KIF3A/TMEM67/CEP135/CEP120/DEUP1/SASS6/NIN/-	16	0		16	ENSSSCG00000006994/ENSSSCG00000004893/ENSSSCG00000028228/ENSSSCG00000010471/ENSSSCG00000014934/ENSSSCG00000005178/ENSSSCG00000009077/ENSSSCG00000005173/ENSSSCG00000014283/ENSSSCG00000006108/ENSSSCG00000022283/ENSSSCG00000014239/ENSSSCG00000014943/ENSSSCG00000028821/ENSSSCG00000005022/ENSSSCG00000027718
BP	GO:0006302	double-strand break repair	22/865	150/10864	0.00374115946381735	0.340532514915839	ENSSSCG00000008428/ENSSSCG00000006127/ENSSSCG00000007954/ENSSSCG00000008614/ENSSSCG00000022190/ENSSSCG00000037216/ENSSSCG00000005255/ENSSSCG00000000722/ENSSSCG00000000580/ENSSSCG00000010240/ENSSSCG00000009670/ENSSSCG00000024419/ENSSSCG00000002298/ENSSSCG00000021822/ENSSSCG00000014136/ENSSSCG00000014955/ENSSSCG00000027652/ENSSSCG00000008346/ENSSSCG00000003730/ENSSSCG00000002957/ENSSSCG00000025606/…	MSH2/NBN/SLX4/SMC6/UBE2V2/PPP4R2/SMC5/RAD51AP1/RECQL/DNA2/ESCO2/-/ZFYVE26/RNF169/VCAN/MRE11/KLHL15/APLF/RNF138/GGN/ATM/WRN	22	4	ENSSSCG00000007954/ENSSSCG00000002298/ENSSSCG00000021822/ENSSSCG00000002957	18	ENSSSCG00000008428/ENSSSCG00000006127/ENSSSCG00000008614/ENSSSCG00000022190/ENSSSCG00000037216/ENSSSCG00000005255/ENSSSCG00000000722/ENSSSCG00000000580/ENSSSCG00000010240/ENSSSCG00000009670/ENSSSCG00000024419/ENSSSCG00000014136/ENSSSCG00000014955/ENSSSCG00000027652/ENSSSCG00000008346/ENSSSCG00000003730/ENSSSCG00000025606/ENSSSCG00000015840
BP	GO:0071479	cellular response to ionizing radiation	10/865	48/10864	0.003927771312065	0.349393111714146	ENSSSCG00000035746/ENSSSCG00000003112/ENSSSCG00000014336/ENSSSCG00000010235/ENSSSCG00000000722/ENSSSCG00000011679/ENSSSCG00000028850/ENSSSCG00000016842/ENSSSCG00000025606/ENSSSCG00000015840	ECT2/-/EGR1/SIRT1/RAD51AP1/ATR/RPL26/NIPBL/ATM/WRN	10	1	ENSSSCG00000014336	9	ENSSSCG00000035746/ENSSSCG00000003112/ENSSSCG00000010235/ENSSSCG00000000722/ENSSSCG00000011679/ENSSSCG00000028850/ENSSSCG00000016842/ENSSSCG00000025606/ENSSSCG00000015840
BP	GO:0007569	cell aging	12/865	64/10864	0.00415191533687422	0.361124369522793	ENSSSCG00000012055/ENSSSCG00000008614/ENSSSCG00000005255/ENSSSCG00000025910/ENSSSCG00000010235/ENSSSCG00000010360/ENSSSCG00000011822/ENSSSCG00000031882/ENSSSCG00000011679/ENSSSCG00000010627/ENSSSCG00000025606/ENSSSCG00000015840	MORC3/SMC6/SMC5/ZNF277/SIRT1/BMPR1A/OPA1/PNPT1/ATR/PDCD4/ATM/WRN	12	0		12	ENSSSCG00000012055/ENSSSCG00000008614/ENSSSCG00000005255/ENSSSCG00000025910/ENSSSCG00000010235/ENSSSCG00000010360/ENSSSCG00000011822/ENSSSCG00000031882/ENSSSCG00000011679/ENSSSCG00000010627/ENSSSCG00000025606/ENSSSCG00000015840
BP	GO:0039694	viral RNA genome replication	5/865	15/10864	0.00483420755606289	0.402576348392131	ENSSSCG00000037653/ENSSSCG00000004370/ENSSSCG00000017473/ENSSSCG00000012727/ENSSSCG00000008953	RAB5A/ATG5/TOP2A/FMR1/CXCL8	5	1	ENSSSCG00000008953	4	ENSSSCG00000037653/ENSSSCG00000004370/ENSSSCG00000017473/ENSSSCG00000012727
BP	GO:0039703	RNA replication	5/865	15/10864	0.00483420755606289	0.402576348392131	ENSSSCG00000037653/ENSSSCG00000004370/ENSSSCG00000017473/ENSSSCG00000012727/ENSSSCG00000008953	RAB5A/ATG5/TOP2A/FMR1/CXCL8	5	1	ENSSSCG00000008953	4	ENSSSCG00000037653/ENSSSCG00000004370/ENSSSCG00000017473/ENSSSCG00000012727
BP	GO:0051603	proteolysis involved in cellular protein catabolic process	52/865	456/10864	0.00513282342116388	0.409770706674806	ENSSSCG00000016653/ENSSSCG00000006066/ENSSSCG00000003820/ENSSSCG00000011229/ENSSSCG00000029478/ENSSSCG00000004893/ENSSSCG00000011066/ENSSSCG00000033506/ENSSSCG00000006904/ENSSSCG00000006530/ENSSSCG00000029198/ENSSSCG00000004927/ENSSSCG00000010802/ENSSSCG00000013402/ENSSSCG00000016017/ENSSSCG00000027594/ENSSSCG00000008382/ENSSSCG00000000457/ENSSSCG00000010235/ENSSSCG00000009472/ENSSSCG00000004339/…	DNAJB9/RNF19A/USP1/STT3B/CUL4B/VPS4B/YME1L1/KCTD21/GLMN/EFNA1/CUL5/CLPX/UCHL5/USP47/DNAJC10/USP16/USP34/USP15/SIRT1/FBXL3/UFL1/DDIT3/SOCS4/SDF2L1/-/-/PSMA3/AREL1/YOD1/PBK/IDE/-/EDEM3/CRBN/TOPORS/-/SPOPL/TRIM13/TMEM67/BTBD1/DTL/PSMC6/KLHL15/USP27X/SVIP/RNF138/USP25/SOCS5/TMTC3/LRRK2/TBL1XR1/DNAAF4	52	4	ENSSSCG00000033506/ENSSSCG00000002370/ENSSSCG00000015600/ENSSSCG00000012305	48	ENSSSCG00000016653/ENSSSCG00000006066/ENSSSCG00000003820/ENSSSCG00000011229/ENSSSCG00000029478/ENSSSCG00000004893/ENSSSCG00000011066/ENSSSCG00000006904/ENSSSCG00000006530/ENSSSCG00000029198/ENSSSCG00000004927/ENSSSCG00000010802/ENSSSCG00000013402/ENSSSCG00000016017/ENSSSCG00000027594/ENSSSCG00000008382/ENSSSCG00000000457/ENSSSCG00000010235/ENSSSCG00000009472/ENSSSCG00000004339/ENSSSCG00000040751/…
BP	GO:0006323	DNA packaging	15/865	91/10864	0.00522019670003608	0.409770706674806	ENSSSCG00000009047/ENSSSCG00000011731/ENSSSCG00000005403/ENSSSCG00000010357/ENSSSCG00000009327/ENSSSCG00000015952/ENSSSCG00000012434/ENSSSCG00000017473/ENSSSCG00000015576/ENSSSCG00000010486/ENSSSCG00000002000/ENSSSCG00000033065/ENSSSCG00000034986/ENSSSCG00000033566/ENSSSCG00000024307	SMARCA5/SMC4/SMC2/WAPL/-/HAT1/ATRX/TOP2A/TPR/HELLS/IPO4/-/HIST1H3E/-/PRM2	15	1	ENSSSCG00000002000	14	ENSSSCG00000009047/ENSSSCG00000011731/ENSSSCG00000005403/ENSSSCG00000010357/ENSSSCG00000009327/ENSSSCG00000015952/ENSSSCG00000012434/ENSSSCG00000017473/ENSSSCG00000015576/ENSSSCG00000010486/ENSSSCG00000033065/ENSSSCG00000034986/ENSSSCG00000033566/ENSSSCG00000024307
BP	GO:0090263	positive regulation of canonical Wnt signaling pathway	10/865	50/10864	0.00533937303025424	0.409770706674806	ENSSSCG00000025028/ENSSSCG00000012252/ENSSSCG00000026239/ENSSSCG00000008382/ENSSSCG00000013335/ENSSSCG00000005844/ENSSSCG00000009474/ENSSSCG00000010732/ENSSSCG00000022155/ENSSSCG00000000784	-/DDX3X/VPS35/USP34/LGR4/NRARP/SCEL/FAM53B/RBPJ/LRRK2	10	1	ENSSSCG00000010732	9	ENSSSCG00000025028/ENSSSCG00000012252/ENSSSCG00000026239/ENSSSCG00000008382/ENSSSCG00000013335/ENSSSCG00000005844/ENSSSCG00000009474/ENSSSCG00000022155/ENSSSCG00000000784
BP	GO:2000106	regulation of leukocyte apoptotic process	10/865	50/10864	0.00533937303025424	0.409770706674806	ENSSSCG00000005096/ENSSSCG00000006530/ENSSSCG00000003112/ENSSSCG00000031954/ENSSSCG00000010235/ENSSSCG00000008099/ENSSSCG00000005385/ENSSSCG00000005267/ENSSSCG00000011884/ENSSSCG00000035495	HIF1A/EFNA1/-/SLC39A10/SIRT1/ZC3H8/NR4A3/ANXA1/HCLS1/KITLG	10	1	ENSSSCG00000011884	9	ENSSSCG00000005096/ENSSSCG00000006530/ENSSSCG00000003112/ENSSSCG00000031954/ENSSSCG00000010235/ENSSSCG00000008099/ENSSSCG00000005385/ENSSSCG00000005267/ENSSSCG00000035495
BP	GO:0006511	ubiquitin-dependent protein catabolic process	45/865	384/10864	0.00545674757463843	0.4107251924449	ENSSSCG00000016653/ENSSSCG00000006066/ENSSSCG00000003820/ENSSSCG00000011229/ENSSSCG00000029478/ENSSSCG00000004893/ENSSSCG00000033506/ENSSSCG00000006904/ENSSSCG00000029198/ENSSSCG00000010802/ENSSSCG00000013402/ENSSSCG00000016017/ENSSSCG00000027594/ENSSSCG00000008382/ENSSSCG00000000457/ENSSSCG00000010235/ENSSSCG00000009472/ENSSSCG00000004339/ENSSSCG00000040751/ENSSSCG00000032332/ENSSSCG00000013391/…	DNAJB9/RNF19A/USP1/STT3B/CUL4B/VPS4B/KCTD21/GLMN/CUL5/UCHL5/USP47/DNAJC10/USP16/USP34/USP15/SIRT1/FBXL3/UFL1/DDIT3/SOCS4/-/-/PSMA3/AREL1/YOD1/PBK/-/EDEM3/CRBN/TOPORS/-/SPOPL/TRIM13/TMEM67/BTBD1/DTL/PSMC6/KLHL15/USP27X/SVIP/RNF138/USP25/SOCS5/LRRK2/TBL1XR1	45	4	ENSSSCG00000033506/ENSSSCG00000002370/ENSSSCG00000015600/ENSSSCG00000012305	41	ENSSSCG00000016653/ENSSSCG00000006066/ENSSSCG00000003820/ENSSSCG00000011229/ENSSSCG00000029478/ENSSSCG00000004893/ENSSSCG00000006904/ENSSSCG00000029198/ENSSSCG00000010802/ENSSSCG00000013402/ENSSSCG00000016017/ENSSSCG00000027594/ENSSSCG00000008382/ENSSSCG00000000457/ENSSSCG00000010235/ENSSSCG00000009472/ENSSSCG00000004339/ENSSSCG00000040751/ENSSSCG00000032332/ENSSSCG00000013391/ENSSSCG00000006177/…
BP	GO:0070243	regulation of thymocyte apoptotic process	4/865	10/10864	0.0056759379279238	0.41916266131875	ENSSSCG00000005096/ENSSSCG00000006530/ENSSSCG00000003112/ENSSSCG00000008099	HIF1A/EFNA1/-/ZC3H8	4	0		4	ENSSSCG00000005096/ENSSSCG00000006530/ENSSSCG00000003112/ENSSSCG00000008099
BP	GO:0031023	microtubule organizing center organization	16/865	101/10864	0.00593206264107438	0.42996468846602	ENSSSCG00000006994/ENSSSCG00000004893/ENSSSCG00000028228/ENSSSCG00000010471/ENSSSCG00000014934/ENSSSCG00000005178/ENSSSCG00000009077/ENSSSCG00000005173/ENSSSCG00000014283/ENSSSCG00000006108/ENSSSCG00000022283/ENSSSCG00000014239/ENSSSCG00000014943/ENSSSCG00000028821/ENSSSCG00000005022/ENSSSCG00000027718	PCM1/VPS4B/XPO1/KIF11/CHORDC1/CNTLN/HSPA4L/HAUS6/KIF3A/TMEM67/CEP135/CEP120/DEUP1/SASS6/NIN/-	16	0		16	ENSSSCG00000006994/ENSSSCG00000004893/ENSSSCG00000028228/ENSSSCG00000010471/ENSSSCG00000014934/ENSSSCG00000005178/ENSSSCG00000009077/ENSSSCG00000005173/ENSSSCG00000014283/ENSSSCG00000006108/ENSSSCG00000022283/ENSSSCG00000014239/ENSSSCG00000014943/ENSSSCG00000028821/ENSSSCG00000005022/ENSSSCG00000027718
BP	GO:0043632	modification-dependent macromolecule catabolic process	46/865	397/10864	0.00615099072940035	0.437726867543145	ENSSSCG00000016653/ENSSSCG00000006066/ENSSSCG00000003820/ENSSSCG00000011229/ENSSSCG00000029478/ENSSSCG00000004893/ENSSSCG00000033506/ENSSSCG00000006904/ENSSSCG00000029198/ENSSSCG00000010802/ENSSSCG00000013402/ENSSSCG00000016017/ENSSSCG00000027594/ENSSSCG00000008382/ENSSSCG00000000457/ENSSSCG00000010235/ENSSSCG00000009472/ENSSSCG00000004339/ENSSSCG00000040751/ENSSSCG00000031882/ENSSSCG00000032332/…	DNAJB9/RNF19A/USP1/STT3B/CUL4B/VPS4B/KCTD21/GLMN/CUL5/UCHL5/USP47/DNAJC10/USP16/USP34/USP15/SIRT1/FBXL3/UFL1/DDIT3/PNPT1/SOCS4/-/-/PSMA3/AREL1/YOD1/PBK/-/EDEM3/CRBN/TOPORS/-/SPOPL/TRIM13/TMEM67/BTBD1/DTL/PSMC6/KLHL15/USP27X/SVIP/RNF138/USP25/SOCS5/LRRK2/TBL1XR1	46	4	ENSSSCG00000033506/ENSSSCG00000002370/ENSSSCG00000015600/ENSSSCG00000012305	42	ENSSSCG00000016653/ENSSSCG00000006066/ENSSSCG00000003820/ENSSSCG00000011229/ENSSSCG00000029478/ENSSSCG00000004893/ENSSSCG00000006904/ENSSSCG00000029198/ENSSSCG00000010802/ENSSSCG00000013402/ENSSSCG00000016017/ENSSSCG00000027594/ENSSSCG00000008382/ENSSSCG00000000457/ENSSSCG00000010235/ENSSSCG00000009472/ENSSSCG00000004339/ENSSSCG00000040751/ENSSSCG00000031882/ENSSSCG00000032332/ENSSSCG00000013391/…
BP	GO:0007126	meiotic nuclear division	17/865	111/10864	0.00656987636305756	0.459187430089416	ENSSSCG00000011731/ENSSSCG00000005403/ENSSSCG00000007056/ENSSSCG00000010357/ENSSSCG00000008428/ENSSSCG00000007954/ENSSSCG00000016092/ENSSSCG00000011213/ENSSSCG00000017473/ENSSSCG00000004466/ENSSSCG00000014955/ENSSSCG00000008921/ENSSSCG00000025606/ENSSSCG00000002144/ENSSSCG00000007529/ENSSSCG00000013332/ENSSSCG00000005000	SMC4/SMC2/PLCB1/WAPL/MSH2/SLX4/SGO2/TOP2B/TOP2A/TTK/MRE11/CENPC/ATM/CCNB1IP1/SYCP2/KIF18A/FANCM	17	1	ENSSSCG00000007954	16	ENSSSCG00000011731/ENSSSCG00000005403/ENSSSCG00000007056/ENSSSCG00000010357/ENSSSCG00000008428/ENSSSCG00000016092/ENSSSCG00000011213/ENSSSCG00000017473/ENSSSCG00000004466/ENSSSCG00000014955/ENSSSCG00000008921/ENSSSCG00000025606/ENSSSCG00000002144/ENSSSCG00000007529/ENSSSCG00000013332/ENSSSCG00000005000
BP	GO:1903201	regulation of oxidative stress-induced cell death	9/865	44/10864	0.00691692080963932	0.469454975072816	ENSSSCG00000005096/ENSSSCG00000024351/ENSSSCG00000004222/ENSSSCG00000010235/ENSSSCG00000009334/ENSSSCG00000005385/ENSSSCG00000000784/ENSSSCG00000006037/ENSSSCG00000027997	HIF1A/MET/NCOA7/SIRT1/HSPH1/NR4A3/LRRK2/OXR1/NME5	9	0		9	ENSSSCG00000005096/ENSSSCG00000024351/ENSSSCG00000004222/ENSSSCG00000010235/ENSSSCG00000009334/ENSSSCG00000005385/ENSSSCG00000000784/ENSSSCG00000006037/ENSSSCG00000027997
BP	GO:0051169	nuclear transport	35/865	286/10864	0.00695666544563702	0.469454975072816	ENSSSCG00000009043/ENSSSCG00000010224/ENSSSCG00000024125/ENSSSCG00000014244/ENSSSCG00000028886/ENSSSCG00000022952/ENSSSCG00000027139/ENSSSCG00000025534/ENSSSCG00000014969/ENSSSCG00000028228/ENSSSCG00000035746/ENSSSCG00000009828/ENSSSCG00000017795/ENSSSCG00000010235/ENSSSCG00000010360/ENSSSCG00000000466/ENSSSCG00000015801/ENSSSCG00000012076/ENSSSCG00000005382/ENSSSCG00000005011/ENSSSCG00000027556/…	ABCE1/EGR2/KPNA3/PHAX/IPO7/NMD3/FYTTD1/CSE1L/-/XPO1/ECT2/PPP1CC/NSRP1/SIRT1/BMPR1A/XPOT/TLR3/MX2/TGFBR1/NEMF/RSRC1/KPNA4/UHMK1/-/TPR/THOC2/PTPN14/FAM53B/IPO4/STYX/-/LRRK2/TGFB2/HCLS1/WRN	35	6	ENSSSCG00000010224/ENSSSCG00000012076/ENSSSCG00000015582/ENSSSCG00000010732/ENSSSCG00000002000/ENSSSCG00000011884	29	ENSSSCG00000009043/ENSSSCG00000024125/ENSSSCG00000014244/ENSSSCG00000028886/ENSSSCG00000022952/ENSSSCG00000027139/ENSSSCG00000025534/ENSSSCG00000014969/ENSSSCG00000028228/ENSSSCG00000035746/ENSSSCG00000009828/ENSSSCG00000017795/ENSSSCG00000010235/ENSSSCG00000010360/ENSSSCG00000000466/ENSSSCG00000015801/ENSSSCG00000005382/ENSSSCG00000005011/ENSSSCG00000027556/ENSSSCG00000031077/ENSSSCG00000006342/…
BP	GO:0019941	modification-dependent protein catabolic process	45/865	390/10864	0.00720585066068899	0.478028804846385	ENSSSCG00000016653/ENSSSCG00000006066/ENSSSCG00000003820/ENSSSCG00000011229/ENSSSCG00000029478/ENSSSCG00000004893/ENSSSCG00000033506/ENSSSCG00000006904/ENSSSCG00000029198/ENSSSCG00000010802/ENSSSCG00000013402/ENSSSCG00000016017/ENSSSCG00000027594/ENSSSCG00000008382/ENSSSCG00000000457/ENSSSCG00000010235/ENSSSCG00000009472/ENSSSCG00000004339/ENSSSCG00000040751/ENSSSCG00000032332/ENSSSCG00000013391/…	DNAJB9/RNF19A/USP1/STT3B/CUL4B/VPS4B/KCTD21/GLMN/CUL5/UCHL5/USP47/DNAJC10/USP16/USP34/USP15/SIRT1/FBXL3/UFL1/DDIT3/SOCS4/-/-/PSMA3/AREL1/YOD1/PBK/-/EDEM3/CRBN/TOPORS/-/SPOPL/TRIM13/TMEM67/BTBD1/DTL/PSMC6/KLHL15/USP27X/SVIP/RNF138/USP25/SOCS5/LRRK2/TBL1XR1	45	4	ENSSSCG00000033506/ENSSSCG00000002370/ENSSSCG00000015600/ENSSSCG00000012305	41	ENSSSCG00000016653/ENSSSCG00000006066/ENSSSCG00000003820/ENSSSCG00000011229/ENSSSCG00000029478/ENSSSCG00000004893/ENSSSCG00000006904/ENSSSCG00000029198/ENSSSCG00000010802/ENSSSCG00000013402/ENSSSCG00000016017/ENSSSCG00000027594/ENSSSCG00000008382/ENSSSCG00000000457/ENSSSCG00000010235/ENSSSCG00000009472/ENSSSCG00000004339/ENSSSCG00000040751/ENSSSCG00000032332/ENSSSCG00000013391/ENSSSCG00000006177/…
BP	GO:0071478	cellular response to radiation	15/865	95/10864	0.00781359384412561	0.480529350167505	ENSSSCG00000029478/ENSSSCG00000013402/ENSSSCG00000035746/ENSSSCG00000003112/ENSSSCG00000014336/ENSSSCG00000010235/ENSSSCG00000000722/ENSSSCG00000009671/ENSSSCG00000011679/ENSSSCG00000028850/ENSSSCG00000023724/ENSSSCG00000016842/ENSSSCG00000025606/ENSSSCG00000007951/ENSSSCG00000015840	CUL4B/USP47/ECT2/-/EGR1/SIRT1/RAD51AP1/PBK/ATR/RPL26/ZBTB1/NIPBL/ATM/CREBBP/WRN	15	2	ENSSSCG00000014336/ENSSSCG00000007951	13	ENSSSCG00000029478/ENSSSCG00000013402/ENSSSCG00000035746/ENSSSCG00000003112/ENSSSCG00000010235/ENSSSCG00000000722/ENSSSCG00000009671/ENSSSCG00000011679/ENSSSCG00000028850/ENSSSCG00000023724/ENSSSCG00000016842/ENSSSCG00000025606/ENSSSCG00000015840
BP	GO:0080135	regulation of cellular response to stress	44/865	382/10864	0.00806433063196123	0.480529350167505	ENSSSCG00000004163/ENSSSCG00000007056/ENSSSCG00000005096/ENSSSCG00000024351/ENSSSCG00000003820/ENSSSCG00000013312/ENSSSCG00000004222/ENSSSCG00000033228/ENSSSCG00000004695/ENSSSCG00000037305/ENSSSCG00000013402/ENSSSCG00000037216/ENSSSCG00000025910/ENSSSCG00000010235/ENSSSCG00000010360/ENSSSCG00000014934/ENSSSCG00000000722/ENSSSCG00000011822/ENSSSCG00000031882/ENSSSCG00000009334/ENSSSCG00000015801/…	BCLAF1/PLCB1/HIF1A/MET/USP1/HIPK3/NCOA7/SPAG9/WDR76/TMEM33/USP47/PPP4R2/ZNF277/SIRT1/BMPR1A/CHORDC1/RAD51AP1/OPA1/PNPT1/HSPH1/TLR3/FMR1/PBK/RNF169/SKIL/TAOK1/SPRED2/VPS13C/KLHL15/ATR/PDCD10/FKTN/RPL26/MECOM/SVIP/NR4A3/-/USP25/ATM/LRRK2/TGFB2/OXR1/NME5/SASH1	44	4	ENSSSCG00000021822/ENSSSCG00000008357/ENSSSCG00000023611/ENSSSCG00000033175	40	ENSSSCG00000004163/ENSSSCG00000007056/ENSSSCG00000005096/ENSSSCG00000024351/ENSSSCG00000003820/ENSSSCG00000013312/ENSSSCG00000004222/ENSSSCG00000033228/ENSSSCG00000004695/ENSSSCG00000037305/ENSSSCG00000013402/ENSSSCG00000037216/ENSSSCG00000025910/ENSSSCG00000010235/ENSSSCG00000010360/ENSSSCG00000014934/ENSSSCG00000000722/ENSSSCG00000011822/ENSSSCG00000031882/ENSSSCG00000009334/ENSSSCG00000015801/…
BP	GO:0000712	resolution of meiotic recombination intermediates	4/865	11/10864	0.00836329185392158	0.480529350167505	ENSSSCG00000007954/ENSSSCG00000011213/ENSSSCG00000017473/ENSSSCG00000005000	SLX4/TOP2B/TOP2A/FANCM	4	1	ENSSSCG00000007954	3	ENSSSCG00000011213/ENSSSCG00000017473/ENSSSCG00000005000
BP	GO:0010457	centriole-centriole cohesion	4/865	11/10864	0.00836329185392158	0.480529350167505	ENSSSCG00000005178/ENSSSCG00000014283/ENSSSCG00000022283/ENSSSCG00000005022	CNTLN/KIF3A/CEP135/NIN	4	0		4	ENSSSCG00000005178/ENSSSCG00000014283/ENSSSCG00000022283/ENSSSCG00000005022
BP	GO:0019985	translesion synthesis	4/865	11/10864	0.00836329185392158	0.480529350167505	ENSSSCG00000025703/ENSSSCG00000015600/ENSSSCG00000005008/ENSSSCG00000023724	REV3L/DTL/POLE2/ZBTB1	4	1	ENSSSCG00000015600	3	ENSSSCG00000025703/ENSSSCG00000005008/ENSSSCG00000023724
BP	GO:0071428	rRNA-containing ribonucleoprotein complex export from nucleus	4/865	11/10864	0.00836329185392158	0.480529350167505	ENSSSCG00000009043/ENSSSCG00000022952/ENSSSCG00000028228/ENSSSCG00000008974	ABCE1/NMD3/XPO1/-	4	0		4	ENSSSCG00000009043/ENSSSCG00000022952/ENSSSCG00000028228/ENSSSCG00000008974
BP	GO:1901798	positive regulation of signal transduction by p53 class mediator	4/865	11/10864	0.00836329185392158	0.480529350167505	ENSSSCG00000008357/ENSSSCG00000011679/ENSSSCG00000028850/ENSSSCG00000025606	SPRED2/ATR/RPL26/ATM	4	1	ENSSSCG00000008357	3	ENSSSCG00000011679/ENSSSCG00000028850/ENSSSCG00000025606
BP	GO:2001224	positive regulation of neuron migration	4/865	11/10864	0.00836329185392158	0.480529350167505	ENSSSCG00000010457/ENSSSCG00000004551/ENSSSCG00000016842/ENSSSCG00000015398	KIF20B/ZNF609/NIPBL/SEMA3A	4	1	ENSSSCG00000004551	3	ENSSSCG00000010457/ENSSSCG00000016842/ENSSSCG00000015398
BP	GO:0006401	RNA catabolic process	17/865	114/10864	0.00856882897358577	0.480529350167505	ENSSSCG00000006752/ENSSSCG00000016911/ENSSSCG00000006983/ENSSSCG00000021586/ENSSSCG00000008452/ENSSSCG00000024411/ENSSSCG00000031882/ENSSSCG00000010240/ENSSSCG00000012727/ENSSSCG00000023326/ENSSSCG00000006033/ENSSSCG00000011601/ENSSSCG00000021354/ENSSSCG00000009460/ENSSSCG00000025606/ENSSSCG00000023976/ENSSSCG00000011117	CSDE1/SKIV2L2/CNOT7/ZHX2/LRPPRC/-/PNPT1/DNA2/FMR1/PNRC2/EIF3E/LSM3/CNOT4/DIS3/ATM/DCP1B/-	17	4	ENSSSCG00000021586/ENSSSCG00000024411/ENSSSCG00000021354/ENSSSCG00000023976	13	ENSSSCG00000006752/ENSSSCG00000016911/ENSSSCG00000006983/ENSSSCG00000008452/ENSSSCG00000031882/ENSSSCG00000010240/ENSSSCG00000012727/ENSSSCG00000023326/ENSSSCG00000006033/ENSSSCG00000011601/ENSSSCG00000009460/ENSSSCG00000025606/ENSSSCG00000011117
BP	GO:0032647	regulation of interferon-alpha production	5/865	17/10864	0.0087168073229159	0.480529350167505	ENSSSCG00000015801/ENSSSCG00000022011/ENSSSCG00000010548/ENSSSCG00000024916/ENSSSCG00000031103	TLR3/NMI/CHUK/DHX36/TBK1	5	0		5	ENSSSCG00000015801/ENSSSCG00000022011/ENSSSCG00000010548/ENSSSCG00000024916/ENSSSCG00000031103
BP	GO:0034508	centromere complex assembly	5/865	17/10864	0.0087168073229159	0.480529350167505	ENSSSCG00000012491/ENSSSCG00000020702/ENSSSCG00000010486/ENSSSCG00000008921/ENSSSCG00000006622	CENPI/SENP6/HELLS/CENPC/POGZ	5	1	ENSSSCG00000006622	4	ENSSSCG00000012491/ENSSSCG00000020702/ENSSSCG00000010486/ENSSSCG00000008921
BP	GO:2000114	regulation of establishment of cell polarity	5/865	17/10864	0.0087168073229159	0.480529350167505	ENSSSCG00000006201/ENSSSCG00000010457/ENSSSCG00000021893/ENSSSCG00000016853/ENSSSCG00000015313	ARFGEF1/KIF20B/ROCK1/RICTOR/KRIT1	5	0		5	ENSSSCG00000006201/ENSSSCG00000010457/ENSSSCG00000021893/ENSSSCG00000016853/ENSSSCG00000015313
BP	GO:0000724	double-strand break repair via homologous recombination	13/865	79/10864	0.00910280071054085	0.494838360848012	ENSSSCG00000006127/ENSSSCG00000007954/ENSSSCG00000008614/ENSSSCG00000037216/ENSSSCG00000005255/ENSSSCG00000000722/ENSSSCG00000000580/ENSSSCG00000024419/ENSSSCG00000002298/ENSSSCG00000027652/ENSSSCG00000003730/ENSSSCG00000025606/ENSSSCG00000015840	NBN/SLX4/SMC6/PPP4R2/SMC5/RAD51AP1/RECQL/-/ZFYVE26/KLHL15/RNF138/ATM/WRN	13	2	ENSSSCG00000007954/ENSSSCG00000002298	11	ENSSSCG00000006127/ENSSSCG00000008614/ENSSSCG00000037216/ENSSSCG00000005255/ENSSSCG00000000722/ENSSSCG00000000580/ENSSSCG00000024419/ENSSSCG00000027652/ENSSSCG00000003730/ENSSSCG00000025606/ENSSSCG00000015840
BP	GO:0051310	metaphase plate congression	9/865	46/10864	0.00932139274811057	0.499779879672668	ENSSSCG00000007351/ENSSSCG00000004893/ENSSSCG00000015581/ENSSSCG00000024722/ENSSSCG00000008921/ENSSSCG00000001731/ENSSSCG00000023296/ENSSSCG00000025965/ENSSSCG00000013332	FAM83D/VPS4B/CENPF/PIBF1/CENPC/CENPQ/CENPE/SPDL1/KIF18A	9	1	ENSSSCG00000007351	8	ENSSSCG00000004893/ENSSSCG00000015581/ENSSSCG00000024722/ENSSSCG00000008921/ENSSSCG00000001731/ENSSSCG00000023296/ENSSSCG00000025965/ENSSSCG00000013332
BP	GO:0031122	cytoplasmic microtubule organization	7/865	31/10864	0.00957873224229134	0.506637270220653	ENSSSCG00000006994/ENSSSCG00000008406/ENSSSCG00000010606/ENSSSCG00000014979/ENSSSCG00000014239/ENSSSCG00000003826/ENSSSCG00000002440	PCM1/CCDC88A/SLK/CEP126/CEP120/HOOK1/-	7	1	ENSSSCG00000002440	6	ENSSSCG00000006994/ENSSSCG00000008406/ENSSSCG00000010606/ENSSSCG00000014979/ENSSSCG00000014239/ENSSSCG00000003826
BP	GO:0010564	regulation of cell cycle process	43/865	376/10864	0.00986805822545897	0.514981065259286	ENSSSCG00000010625/ENSSSCG00000007056/ENSSSCG00000010357/ENSSSCG00000008428/ENSSSCG00000009434/ENSSSCG00000012642/ENSSSCG00000006127/ENSSSCG00000029478/ENSSSCG00000007351/ENSSSCG00000035954/ENSSSCG00000004893/ENSSSCG00000008513/ENSSSCG00000010457/ENSSSCG00000012252/ENSSSCG00000028228/ENSSSCG00000013402/ENSSSCG00000035746/ENSSSCG00000017308/ENSSSCG00000005255/ENSSSCG00000003749/ENSSSCG00000010471/…	SMC3/PLCB1/WAPL/MSH2/RGCC/STAG2/NBN/CUL4B/FAM83D/ATAD5/VPS4B/BIRC6/KIF20B/DDX3X/XPO1/USP47/ECT2/CDC27/SMC5/PIK3C3/KIF11/CHORDC1/MDM4/MAD2L1BP/ATRX/HMGN5/TTK/CENPF/TOPBP1/SENP6/TMEM67/DTL/MRE11/GNAI1/TPR/CEP120/GIGYF2/RPL26/CENPE/EREG/ATM/ANXA1/AIF1	43	4	ENSSSCG00000007351/ENSSSCG00000016346/ENSSSCG00000015600/ENSSSCG00000016291	39	ENSSSCG00000010625/ENSSSCG00000007056/ENSSSCG00000010357/ENSSSCG00000008428/ENSSSCG00000009434/ENSSSCG00000012642/ENSSSCG00000006127/ENSSSCG00000029478/ENSSSCG00000035954/ENSSSCG00000004893/ENSSSCG00000008513/ENSSSCG00000010457/ENSSSCG00000012252/ENSSSCG00000028228/ENSSSCG00000013402/ENSSSCG00000035746/ENSSSCG00000017308/ENSSSCG00000005255/ENSSSCG00000003749/ENSSSCG00000010471/ENSSSCG00000014934/…
BP	GO:0000725	recombinational repair	13/865	80/10864	0.0101016620229594	0.518508552582459	ENSSSCG00000006127/ENSSSCG00000007954/ENSSSCG00000008614/ENSSSCG00000037216/ENSSSCG00000005255/ENSSSCG00000000722/ENSSSCG00000000580/ENSSSCG00000024419/ENSSSCG00000002298/ENSSSCG00000027652/ENSSSCG00000003730/ENSSSCG00000025606/ENSSSCG00000015840	NBN/SLX4/SMC6/PPP4R2/SMC5/RAD51AP1/RECQL/-/ZFYVE26/KLHL15/RNF138/ATM/WRN	13	2	ENSSSCG00000007954/ENSSSCG00000002298	11	ENSSSCG00000006127/ENSSSCG00000008614/ENSSSCG00000037216/ENSSSCG00000005255/ENSSSCG00000000722/ENSSSCG00000000580/ENSSSCG00000024419/ENSSSCG00000027652/ENSSSCG00000003730/ENSSSCG00000025606/ENSSSCG00000015840
BP	GO:0070997	neuron death	21/865	154/10864	0.010432027643809	0.518508552582459	ENSSSCG00000025028/ENSSSCG00000005096/ENSSSCG00000008428/ENSSSCG00000004222/ENSSSCG00000023174/ENSSSCG00000026239/ENSSSCG00000003112/ENSSSCG00000011745/ENSSSCG00000010235/ENSSSCG00000021893/ENSSSCG00000034012/ENSSSCG00000026969/ENSSSCG00000040751/ENSSSCG00000017723/ENSSSCG00000030413/ENSSSCG00000005385/ENSSSCG00000025606/ENSSSCG00000004336/ENSSSCG00000000784/ENSSSCG00000010816/ENSSSCG00000006037	-/HIF1A/MSH2/NCOA7/USP53/VPS35/-/PRKCI/SIRT1/ROCK1/CASP3/KRAS/DDIT3/CCL2/PIK3CA/NR4A3/ATM/EPHA7/LRRK2/TGFB2/OXR1	21	1	ENSSSCG00000017723	20	ENSSSCG00000025028/ENSSSCG00000005096/ENSSSCG00000008428/ENSSSCG00000004222/ENSSSCG00000023174/ENSSSCG00000026239/ENSSSCG00000003112/ENSSSCG00000011745/ENSSSCG00000010235/ENSSSCG00000021893/ENSSSCG00000034012/ENSSSCG00000026969/ENSSSCG00000040751/ENSSSCG00000030413/ENSSSCG00000005385/ENSSSCG00000025606/ENSSSCG00000004336/ENSSSCG00000000784/ENSSSCG00000010816/ENSSSCG00000006037
BP	GO:0000075	cell cycle checkpoint	19/865	135/10864	0.0104406573326675	0.518508552582459	ENSSSCG00000008428/ENSSSCG00000006127/ENSSSCG00000011213/ENSSSCG00000004695/ENSSSCG00000016346/ENSSSCG00000010240/ENSSSCG00000017473/ENSSSCG00000004466/ENSSSCG00000021966/ENSSSCG00000017790/ENSSSCG00000015600/ENSSSCG00000014955/ENSSSCG00000015576/ENSSSCG00000011679/ENSSSCG00000039546/ENSSSCG00000016291/ENSSSCG00000028850/ENSSSCG00000025606/ENSSSCG00000025965	MSH2/NBN/TOP2B/WDR76/MAD2L1BP/DNA2/TOP2A/TTK/TOPBP1/TAOK1/DTL/MRE11/TPR/ATR/KNTC1/GIGYF2/RPL26/ATM/SPDL1	19	3	ENSSSCG00000016346/ENSSSCG00000015600/ENSSSCG00000016291	16	ENSSSCG00000008428/ENSSSCG00000006127/ENSSSCG00000011213/ENSSSCG00000004695/ENSSSCG00000010240/ENSSSCG00000017473/ENSSSCG00000004466/ENSSSCG00000021966/ENSSSCG00000017790/ENSSSCG00000014955/ENSSSCG00000015576/ENSSSCG00000011679/ENSSSCG00000039546/ENSSSCG00000028850/ENSSSCG00000025606/ENSSSCG00000025965
BP	GO:0032508	DNA duplex unwinding	8/865	39/10864	0.0104655533096613	0.518508552582459	ENSSSCG00000004358/ENSSSCG00000006127/ENSSSCG00000012252/ENSSSCG00000000580/ENSSSCG00000010240/ENSSSCG00000017473/ENSSSCG00000014955/ENSSSCG00000015840	ASCC3/NBN/DDX3X/RECQL/DNA2/TOP2A/MRE11/WRN	8	0		8	ENSSSCG00000004358/ENSSSCG00000006127/ENSSSCG00000012252/ENSSSCG00000000580/ENSSSCG00000010240/ENSSSCG00000017473/ENSSSCG00000014955/ENSSSCG00000015840
BP	GO:0006913	nucleocytoplasmic transport	34/865	284/10864	0.0106838633319578	0.522708013516036	ENSSSCG00000009043/ENSSSCG00000010224/ENSSSCG00000024125/ENSSSCG00000014244/ENSSSCG00000028886/ENSSSCG00000022952/ENSSSCG00000027139/ENSSSCG00000025534/ENSSSCG00000014969/ENSSSCG00000028228/ENSSSCG00000035746/ENSSSCG00000009828/ENSSSCG00000017795/ENSSSCG00000010235/ENSSSCG00000010360/ENSSSCG00000000466/ENSSSCG00000015801/ENSSSCG00000012076/ENSSSCG00000005382/ENSSSCG00000005011/ENSSSCG00000027556/…	ABCE1/EGR2/KPNA3/PHAX/IPO7/NMD3/FYTTD1/CSE1L/-/XPO1/ECT2/PPP1CC/NSRP1/SIRT1/BMPR1A/XPOT/TLR3/MX2/TGFBR1/NEMF/RSRC1/KPNA4/UHMK1/-/TPR/THOC2/PTPN14/FAM53B/IPO4/STYX/-/LRRK2/TGFB2/HCLS1	34	6	ENSSSCG00000010224/ENSSSCG00000012076/ENSSSCG00000015582/ENSSSCG00000010732/ENSSSCG00000002000/ENSSSCG00000011884	28	ENSSSCG00000009043/ENSSSCG00000024125/ENSSSCG00000014244/ENSSSCG00000028886/ENSSSCG00000022952/ENSSSCG00000027139/ENSSSCG00000025534/ENSSSCG00000014969/ENSSSCG00000028228/ENSSSCG00000035746/ENSSSCG00000009828/ENSSSCG00000017795/ENSSSCG00000010235/ENSSSCG00000010360/ENSSSCG00000000466/ENSSSCG00000015801/ENSSSCG00000005382/ENSSSCG00000005011/ENSSSCG00000027556/ENSSSCG00000031077/ENSSSCG00000006342/…
BP	GO:0032607	interferon-alpha production	5/865	18/10864	0.011292998467734	0.532539710876033	ENSSSCG00000015801/ENSSSCG00000022011/ENSSSCG00000010548/ENSSSCG00000024916/ENSSSCG00000031103	TLR3/NMI/CHUK/DHX36/TBK1	5	0		5	ENSSSCG00000015801/ENSSSCG00000022011/ENSSSCG00000010548/ENSSSCG00000024916/ENSSSCG00000031103
BP	GO:0034453	microtubule anchoring	5/865	18/10864	0.011292998467734	0.532539710876033	ENSSSCG00000006994/ENSSSCG00000014969/ENSSSCG00000014283/ENSSSCG00000015531/ENSSSCG00000005022	PCM1/-/KIF3A/CEP350/NIN	5	0		5	ENSSSCG00000006994/ENSSSCG00000014969/ENSSSCG00000014283/ENSSSCG00000015531/ENSSSCG00000005022
BP	GO:0090169	regulation of spindle assembly	5/865	18/10864	0.011292998467734	0.532539710876033	ENSSSCG00000010625/ENSSSCG00000012642/ENSSSCG00000004893/ENSSSCG00000020702/ENSSSCG00000015576	SMC3/STAG2/VPS4B/SENP6/TPR	5	0		5	ENSSSCG00000010625/ENSSSCG00000012642/ENSSSCG00000004893/ENSSSCG00000020702/ENSSSCG00000015576
BP	GO:1902808	positive regulation of cell cycle G1/S phase transition	6/865	25/10864	0.0119241751264147	0.555609779104607	ENSSSCG00000007056/ENSSSCG00000029478/ENSSSCG00000007351/ENSSSCG00000012252/ENSSSCG00000005267/ENSSSCG00000032341	PLCB1/CUL4B/FAM83D/DDX3X/ANXA1/AIF1	6	1	ENSSSCG00000007351	5	ENSSSCG00000007056/ENSSSCG00000029478/ENSSSCG00000012252/ENSSSCG00000005267/ENSSSCG00000032341
BP	GO:0007018	microtubule-based movement	22/865	166/10864	0.0122513001006462	0.558919639817525	ENSSSCG00000006994/ENSSSCG00000005096/ENSSSCG00000005060/ENSSSCG00000011027/ENSSSCG00000011941/ENSSSCG00000010457/ENSSSCG00000010471/ENSSSCG00000009818/ENSSSCG00000000779/ENSSSCG00000015908/ENSSSCG00000006726/ENSSSCG00000014283/ENSSSCG00000021571/ENSSSCG00000038383/ENSSSCG00000011309/ENSSSCG00000023296/ENSSSCG00000012558/ENSSSCG00000013332/ENSSSCG00000028184/ENSSSCG00000004608/ENSSSCG00000027997/…	PCM1/HIF1A/KTN1/KIF5B/IFT57/KIF20B/KIF11/IFT81/KIF21A/TTC21B/SPAG17/KIF3A/KIF27/DYNC2LI1/KIF15/CENPE/PIH1D3/KIF18A/DNAH1/DNAAF4/NME5/-	22	1	ENSSSCG00000028184	21	ENSSSCG00000006994/ENSSSCG00000005096/ENSSSCG00000005060/ENSSSCG00000011027/ENSSSCG00000011941/ENSSSCG00000010457/ENSSSCG00000010471/ENSSSCG00000009818/ENSSSCG00000000779/ENSSSCG00000015908/ENSSSCG00000006726/ENSSSCG00000014283/ENSSSCG00000021571/ENSSSCG00000038383/ENSSSCG00000011309/ENSSSCG00000023296/ENSSSCG00000012558/ENSSSCG00000013332/ENSSSCG00000004608/ENSSSCG00000027997/ENSSSCG00000020990
BP	GO:0044774	mitotic DNA integrity checkpoint	9/865	48/10864	0.0123088856815719	0.558919639817525	ENSSSCG00000008428/ENSSSCG00000006127/ENSSSCG00000011213/ENSSSCG00000017473/ENSSSCG00000021966/ENSSSCG00000014955/ENSSSCG00000016291/ENSSSCG00000028850/ENSSSCG00000025606	MSH2/NBN/TOP2B/TOP2A/TOPBP1/MRE11/GIGYF2/RPL26/ATM	9	1	ENSSSCG00000016291	8	ENSSSCG00000008428/ENSSSCG00000006127/ENSSSCG00000011213/ENSSSCG00000017473/ENSSSCG00000021966/ENSSSCG00000014955/ENSSSCG00000028850/ENSSSCG00000025606
BP	GO:0051053	negative regulation of DNA metabolic process	14/865	91/10864	0.012452582532943	0.558919639817525	ENSSSCG00000010625/ENSSSCG00000010357/ENSSSCG00000008428/ENSSSCG00000012642/ENSSSCG00000006127/ENSSSCG00000007954/ENSSSCG00000023112/ENSSSCG00000021822/ENSSSCG00000014955/ENSSSCG00000027652/ENSSSCG00000011679/ENSSSCG00000015694/ENSSSCG00000025606/ENSSSCG00000016597	SMC3/WAPL/MSH2/STAG2/NBN/SLX4/PDS5A/RNF169/MRE11/KLHL15/ATR/ZRANB3/ATM/-	14	2	ENSSSCG00000007954/ENSSSCG00000021822	12	ENSSSCG00000010625/ENSSSCG00000010357/ENSSSCG00000008428/ENSSSCG00000012642/ENSSSCG00000006127/ENSSSCG00000023112/ENSSSCG00000014955/ENSSSCG00000027652/ENSSSCG00000011679/ENSSSCG00000015694/ENSSSCG00000025606/ENSSSCG00000016597
BP	GO:0051783	regulation of nuclear division	18/865	128/10864	0.0125664098885902	0.558919639817525	ENSSSCG00000010625/ENSSSCG00000007056/ENSSSCG00000008428/ENSSSCG00000009434/ENSSSCG00000012642/ENSSSCG00000004893/ENSSSCG00000010457/ENSSSCG00000017308/ENSSSCG00000005255/ENSSSCG00000010471/ENSSSCG00000016346/ENSSSCG00000012434/ENSSSCG00000004466/ENSSSCG00000015407/ENSSSCG00000015576/ENSSSCG00000023296/ENSSSCG00000038185/ENSSSCG00000025606	SMC3/PLCB1/MSH2/RGCC/STAG2/VPS4B/KIF20B/CDC27/SMC5/KIF11/MAD2L1BP/ATRX/TTK/GNAI1/TPR/CENPE/EREG/ATM	18	1	ENSSSCG00000016346	17	ENSSSCG00000010625/ENSSSCG00000007056/ENSSSCG00000008428/ENSSSCG00000009434/ENSSSCG00000012642/ENSSSCG00000004893/ENSSSCG00000010457/ENSSSCG00000017308/ENSSSCG00000005255/ENSSSCG00000010471/ENSSSCG00000012434/ENSSSCG00000004466/ENSSSCG00000015407/ENSSSCG00000015576/ENSSSCG00000023296/ENSSSCG00000038185/ENSSSCG00000025606
BP	GO:0051402	neuron apoptotic process	17/865	119/10864	0.0129556960534842	0.561250020639589	ENSSSCG00000025028/ENSSSCG00000005096/ENSSSCG00000008428/ENSSSCG00000023174/ENSSSCG00000003112/ENSSSCG00000011745/ENSSSCG00000021893/ENSSSCG00000034012/ENSSSCG00000026969/ENSSSCG00000040751/ENSSSCG00000017723/ENSSSCG00000030413/ENSSSCG00000005385/ENSSSCG00000025606/ENSSSCG00000004336/ENSSSCG00000010816/ENSSSCG00000006037	-/HIF1A/MSH2/USP53/-/PRKCI/ROCK1/CASP3/KRAS/DDIT3/CCL2/PIK3CA/NR4A3/ATM/EPHA7/TGFB2/OXR1	17	1	ENSSSCG00000017723	16	ENSSSCG00000025028/ENSSSCG00000005096/ENSSSCG00000008428/ENSSSCG00000023174/ENSSSCG00000003112/ENSSSCG00000011745/ENSSSCG00000021893/ENSSSCG00000034012/ENSSSCG00000026969/ENSSSCG00000040751/ENSSSCG00000030413/ENSSSCG00000005385/ENSSSCG00000025606/ENSSSCG00000004336/ENSSSCG00000010816/ENSSSCG00000006037
BP	GO:0044257	cellular protein catabolic process	53/865	490/10864	0.0131238044156325	0.561250020639589	ENSSSCG00000016653/ENSSSCG00000006066/ENSSSCG00000003820/ENSSSCG00000011229/ENSSSCG00000029478/ENSSSCG00000004893/ENSSSCG00000011066/ENSSSCG00000033506/ENSSSCG00000006904/ENSSSCG00000026239/ENSSSCG00000006530/ENSSSCG00000029198/ENSSSCG00000004927/ENSSSCG00000010802/ENSSSCG00000013402/ENSSSCG00000016017/ENSSSCG00000027594/ENSSSCG00000008382/ENSSSCG00000000457/ENSSSCG00000010235/ENSSSCG00000009472/…	DNAJB9/RNF19A/USP1/STT3B/CUL4B/VPS4B/YME1L1/KCTD21/GLMN/VPS35/EFNA1/CUL5/CLPX/UCHL5/USP47/DNAJC10/USP16/USP34/USP15/SIRT1/FBXL3/UFL1/DDIT3/SOCS4/SDF2L1/-/-/PSMA3/AREL1/YOD1/PBK/IDE/-/EDEM3/CRBN/TOPORS/-/SPOPL/TRIM13/TMEM67/BTBD1/DTL/PSMC6/KLHL15/USP27X/SVIP/RNF138/USP25/SOCS5/TMTC3/LRRK2/TBL1XR1/DNAAF4	53	4	ENSSSCG00000033506/ENSSSCG00000002370/ENSSSCG00000015600/ENSSSCG00000012305	49	ENSSSCG00000016653/ENSSSCG00000006066/ENSSSCG00000003820/ENSSSCG00000011229/ENSSSCG00000029478/ENSSSCG00000004893/ENSSSCG00000011066/ENSSSCG00000006904/ENSSSCG00000026239/ENSSSCG00000006530/ENSSSCG00000029198/ENSSSCG00000004927/ENSSSCG00000010802/ENSSSCG00000013402/ENSSSCG00000016017/ENSSSCG00000027594/ENSSSCG00000008382/ENSSSCG00000000457/ENSSSCG00000010235/ENSSSCG00000009472/ENSSSCG00000004339/…
BP	GO:0008380	RNA splicing	28/865	227/10864	0.0133323523728536	0.561250020639589	ENSSSCG00000005466/ENSSSCG00000017033/ENSSSCG00000015867/ENSSSCG00000016095/ENSSSCG00000017665/ENSSSCG00000000806/ENSSSCG00000008756/ENSSSCG00000017795/ENSSSCG00000011720/ENSSSCG00000014028/ENSSSCG00000003849/ENSSSCG00000027905/ENSSSCG00000012727/ENSSSCG00000027556/ENSSSCG00000036293/ENSSSCG00000008587/ENSSSCG00000026644/ENSSSCG00000009505/ENSSSCG00000006879/ENSSSCG00000012556/ENSSSCG00000023409/…	PTBP3/SLU7/-/CLK1/DHX40/SCAF11/DHX15/NSRP1/MBNL1/CLK4/-/-/FMR1/RSRC1/SRSF10/SF3B6/DDX46/MBNL2/PTBP2/RBM41/TIA1/PRPF39/-/RTRAF/ZNF638/LSM3/ZRANB2/ZMAT2	28	1	ENSSSCG00000029158	27	ENSSSCG00000005466/ENSSSCG00000017033/ENSSSCG00000015867/ENSSSCG00000016095/ENSSSCG00000017665/ENSSSCG00000000806/ENSSSCG00000008756/ENSSSCG00000017795/ENSSSCG00000011720/ENSSSCG00000014028/ENSSSCG00000003849/ENSSSCG00000027905/ENSSSCG00000012727/ENSSSCG00000027556/ENSSSCG00000036293/ENSSSCG00000008587/ENSSSCG00000026644/ENSSSCG00000009505/ENSSSCG00000006879/ENSSSCG00000012556/ENSSSCG00000023409/…
BP	GO:0034599	cellular response to oxidative stress	19/865	139/10864	0.0140377394309166	0.561250020639589	ENSSSCG00000005096/ENSSSCG00000002383/ENSSSCG00000024351/ENSSSCG00000004222/ENSSSCG00000035746/ENSSSCG00000025910/ENSSSCG00000010235/ENSSSCG00000005344/ENSSSCG00000031882/ENSSSCG00000009334/ENSSSCG00000010949/ENSSSCG00000005453/ENSSSCG00000011739/ENSSSCG00000010548/ENSSSCG00000032580/ENSSSCG00000005385/ENSSSCG00000000784/ENSSSCG00000006037/ENSSSCG00000027997	HIF1A/FOS/MET/NCOA7/ECT2/ZNF277/SIRT1/MELK/PNPT1/HSPH1/DAPK1/-/PDCD10/CHUK/MGST1/NR4A3/LRRK2/OXR1/NME5	19	2	ENSSSCG00000002383/ENSSSCG00000010949	17	ENSSSCG00000005096/ENSSSCG00000024351/ENSSSCG00000004222/ENSSSCG00000035746/ENSSSCG00000025910/ENSSSCG00000010235/ENSSSCG00000005344/ENSSSCG00000031882/ENSSSCG00000009334/ENSSSCG00000005453/ENSSSCG00000011739/ENSSSCG00000010548/ENSSSCG00000032580/ENSSSCG00000005385/ENSSSCG00000000784/ENSSSCG00000006037/ENSSSCG00000027997
BP	GO:0000018	regulation of DNA recombination	9/865	49/10864	0.0140453943078723	0.561250020639589	ENSSSCG00000008428/ENSSSCG00000035954/ENSSSCG00000037216/ENSSSCG00000000722/ENSSSCG00000011848/ENSSSCG00000027652/ENSSSCG00000008346/ENSSSCG00000015694/ENSSSCG00000015840	MSH2/ATAD5/PPP4R2/RAD51AP1/TFRC/KLHL15/APLF/ZRANB3/WRN	9	0		9	ENSSSCG00000008428/ENSSSCG00000035954/ENSSSCG00000037216/ENSSSCG00000000722/ENSSSCG00000011848/ENSSSCG00000027652/ENSSSCG00000008346/ENSSSCG00000015694/ENSSSCG00000015840
BP	GO:1900407	regulation of cellular response to oxidative stress	9/865	49/10864	0.0140453943078723	0.561250020639589	ENSSSCG00000005096/ENSSSCG00000024351/ENSSSCG00000004222/ENSSSCG00000010235/ENSSSCG00000009334/ENSSSCG00000005385/ENSSSCG00000000784/ENSSSCG00000006037/ENSSSCG00000027997	HIF1A/MET/NCOA7/SIRT1/HSPH1/NR4A3/LRRK2/OXR1/NME5	9	0		9	ENSSSCG00000005096/ENSSSCG00000024351/ENSSSCG00000004222/ENSSSCG00000010235/ENSSSCG00000009334/ENSSSCG00000005385/ENSSSCG00000000784/ENSSSCG00000006037/ENSSSCG00000027997
BP	GO:0070301	cellular response to hydrogen peroxide	8/865	41/10864	0.0141234562768067	0.561250020639589	ENSSSCG00000024351/ENSSSCG00000035746/ENSSSCG00000025910/ENSSSCG00000010235/ENSSSCG00000009334/ENSSSCG00000011739/ENSSSCG00000005385/ENSSSCG00000000784	MET/ECT2/ZNF277/SIRT1/HSPH1/PDCD10/NR4A3/LRRK2	8	0		8	ENSSSCG00000024351/ENSSSCG00000035746/ENSSSCG00000025910/ENSSSCG00000010235/ENSSSCG00000009334/ENSSSCG00000011739/ENSSSCG00000005385/ENSSSCG00000000784
BP	GO:0032878	regulation of establishment or maintenance of cell polarity	5/865	19/10864	0.0143426099499048	0.561250020639589	ENSSSCG00000006201/ENSSSCG00000010457/ENSSSCG00000021893/ENSSSCG00000016853/ENSSSCG00000015313	ARFGEF1/KIF20B/ROCK1/RICTOR/KRIT1	5	0		5	ENSSSCG00000006201/ENSSSCG00000010457/ENSSSCG00000021893/ENSSSCG00000016853/ENSSSCG00000015313
BP	GO:0036474	cell death in response to hydrogen peroxide	5/865	19/10864	0.0143426099499048	0.561250020639589	ENSSSCG00000024351/ENSSSCG00000009334/ENSSSCG00000011739/ENSSSCG00000005385/ENSSSCG00000000784	MET/HSPH1/PDCD10/NR4A3/LRRK2	5	0		5	ENSSSCG00000024351/ENSSSCG00000009334/ENSSSCG00000011739/ENSSSCG00000005385/ENSSSCG00000000784
BP	GO:0060306	regulation of membrane repolarization	5/865	19/10864	0.0143426099499048	0.561250020639589	ENSSSCG00000015402/ENSSSCG00000015310/ENSSSCG00000039947/ENSSSCG00000011455/ENSSSCG00000024517	CACNA2D1/AKAP9/KCNJ2/CACNA1D/AKAP6	5	1	ENSSSCG00000039947	4	ENSSSCG00000015402/ENSSSCG00000015310/ENSSSCG00000011455/ENSSSCG00000024517
BP	GO:2000108	positive regulation of leukocyte apoptotic process	5/865	19/10864	0.0143426099499048	0.561250020639589	ENSSSCG00000003112/ENSSSCG00000010235/ENSSSCG00000008099/ENSSSCG00000005385/ENSSSCG00000005267	-/SIRT1/ZC3H8/NR4A3/ANXA1	5	0		5	ENSSSCG00000003112/ENSSSCG00000010235/ENSSSCG00000008099/ENSSSCG00000005385/ENSSSCG00000005267
BP	GO:0051321	meiotic cell cycle	20/865	149/10864	0.0144138140233686	0.561250020639589	ENSSSCG00000011731/ENSSSCG00000005403/ENSSSCG00000010625/ENSSSCG00000007056/ENSSSCG00000010357/ENSSSCG00000008428/ENSSSCG00000007954/ENSSSCG00000016092/ENSSSCG00000011213/ENSSSCG00000012434/ENSSSCG00000017473/ENSSSCG00000004466/ENSSSCG00000014955/ENSSSCG00000008921/ENSSSCG00000025606/ENSSSCG00000001555/ENSSSCG00000002144/ENSSSCG00000007529/ENSSSCG00000013332/ENSSSCG00000005000	SMC4/SMC2/SMC3/PLCB1/WAPL/MSH2/SLX4/SGO2/TOP2B/ATRX/TOP2A/TTK/MRE11/CENPC/ATM/SLC26A8/CCNB1IP1/SYCP2/KIF18A/FANCM	20	2	ENSSSCG00000007954/ENSSSCG00000001555	18	ENSSSCG00000011731/ENSSSCG00000005403/ENSSSCG00000010625/ENSSSCG00000007056/ENSSSCG00000010357/ENSSSCG00000008428/ENSSSCG00000016092/ENSSSCG00000011213/ENSSSCG00000012434/ENSSSCG00000017473/ENSSSCG00000004466/ENSSSCG00000014955/ENSSSCG00000008921/ENSSSCG00000025606/ENSSSCG00000002144/ENSSSCG00000007529/ENSSSCG00000013332/ENSSSCG00000005000
BP	GO:0045022	early endosome to late endosome transport	6/865	26/10864	0.014482946368063	0.561250020639589	ENSSSCG00000006206/ENSSSCG00000037653/ENSSSCG00000003749/ENSSSCG00000011628/ENSSSCG00000003826/ENSSSCG00000006151	-/RAB5A/PIK3C3/DNAJC13/HOOK1/SNX16	6	0		6	ENSSSCG00000006206/ENSSSCG00000037653/ENSSSCG00000003749/ENSSSCG00000011628/ENSSSCG00000003826/ENSSSCG00000006151
BP	GO:0031570	DNA integrity checkpoint	14/865	93/10864	0.0149304825935857	0.572920675208771	ENSSSCG00000008428/ENSSSCG00000006127/ENSSSCG00000011213/ENSSSCG00000004695/ENSSSCG00000010240/ENSSSCG00000017473/ENSSSCG00000021966/ENSSSCG00000017790/ENSSSCG00000015600/ENSSSCG00000014955/ENSSSCG00000011679/ENSSSCG00000016291/ENSSSCG00000028850/ENSSSCG00000025606	MSH2/NBN/TOP2B/WDR76/DNA2/TOP2A/TOPBP1/TAOK1/DTL/MRE11/ATR/GIGYF2/RPL26/ATM	14	2	ENSSSCG00000015600/ENSSSCG00000016291	12	ENSSSCG00000008428/ENSSSCG00000006127/ENSSSCG00000011213/ENSSSCG00000004695/ENSSSCG00000010240/ENSSSCG00000017473/ENSSSCG00000021966/ENSSSCG00000017790/ENSSSCG00000014955/ENSSSCG00000011679/ENSSSCG00000028850/ENSSSCG00000025606
BP	GO:0010498	proteasomal protein catabolic process	32/865	271/10864	0.0156421054083376	0.583125011957625	ENSSSCG00000016653/ENSSSCG00000006066/ENSSSCG00000011229/ENSSSCG00000029478/ENSSSCG00000006904/ENSSSCG00000010802/ENSSSCG00000016017/ENSSSCG00000010235/ENSSSCG00000009472/ENSSSCG00000004339/ENSSSCG00000040751/ENSSSCG00000032332/ENSSSCG00000006177/ENSSSCG00000015659/ENSSSCG00000009671/ENSSSCG00000002446/ENSSSCG00000015566/ENSSSCG00000011530/ENSSSCG00000011004/ENSSSCG00000032198/ENSSSCG00000009389/…	DNAJB9/RNF19A/STT3B/CUL4B/GLMN/UCHL5/DNAJC10/SIRT1/FBXL3/UFL1/DDIT3/SOCS4/-/YOD1/PBK/-/EDEM3/CRBN/TOPORS/SPOPL/TRIM13/TMEM67/BTBD1/PSMC6/KLHL15/SVIP/RNF138/SOCS5/TMTC3/LRRK2/TBL1XR1/DNAAF4	32	0		32	ENSSSCG00000016653/ENSSSCG00000006066/ENSSSCG00000011229/ENSSSCG00000029478/ENSSSCG00000006904/ENSSSCG00000010802/ENSSSCG00000016017/ENSSSCG00000010235/ENSSSCG00000009472/ENSSSCG00000004339/ENSSSCG00000040751/ENSSSCG00000032332/ENSSSCG00000006177/ENSSSCG00000015659/ENSSSCG00000009671/ENSSSCG00000002446/ENSSSCG00000015566/ENSSSCG00000011530/ENSSSCG00000011004/ENSSSCG00000032198/ENSSSCG00000009389/…
BP	GO:1901032	negative regulation of response to reactive oxygen species	4/865	13/10864	0.01594133272342	0.583125011957625	ENSSSCG00000024351/ENSSSCG00000009334/ENSSSCG00000005385/ENSSSCG00000000784	MET/HSPH1/NR4A3/LRRK2	4	0		4	ENSSSCG00000024351/ENSSSCG00000009334/ENSSSCG00000005385/ENSSSCG00000000784
BP	GO:1901673	regulation of mitotic spindle assembly	4/865	13/10864	0.01594133272342	0.583125011957625	ENSSSCG00000010625/ENSSSCG00000012642/ENSSSCG00000004893/ENSSSCG00000015576	SMC3/STAG2/VPS4B/TPR	4	0		4	ENSSSCG00000010625/ENSSSCG00000012642/ENSSSCG00000004893/ENSSSCG00000015576
BP	GO:1903206	negative regulation of hydrogen peroxide-induced cell death	4/865	13/10864	0.01594133272342	0.583125011957625	ENSSSCG00000024351/ENSSSCG00000009334/ENSSSCG00000005385/ENSSSCG00000000784	MET/HSPH1/NR4A3/LRRK2	4	0		4	ENSSSCG00000024351/ENSSSCG00000009334/ENSSSCG00000005385/ENSSSCG00000000784
BP	GO:2000104	negative regulation of DNA-dependent DNA replication	4/865	13/10864	0.01594133272342	0.583125011957625	ENSSSCG00000010625/ENSSSCG00000012642/ENSSSCG00000014955/ENSSSCG00000015694	SMC3/STAG2/MRE11/ZRANB3	4	0		4	ENSSSCG00000010625/ENSSSCG00000012642/ENSSSCG00000014955/ENSSSCG00000015694
BP	GO:1901214	regulation of neuron death	18/865	132/10864	0.0168963533004763	0.589317368119061	ENSSSCG00000005096/ENSSSCG00000008428/ENSSSCG00000004222/ENSSSCG00000026239/ENSSSCG00000003112/ENSSSCG00000011745/ENSSSCG00000010235/ENSSSCG00000021893/ENSSSCG00000026969/ENSSSCG00000040751/ENSSSCG00000017723/ENSSSCG00000030413/ENSSSCG00000005385/ENSSSCG00000025606/ENSSSCG00000004336/ENSSSCG00000000784/ENSSSCG00000010816/ENSSSCG00000006037	HIF1A/MSH2/NCOA7/VPS35/-/PRKCI/SIRT1/ROCK1/KRAS/DDIT3/CCL2/PIK3CA/NR4A3/ATM/EPHA7/LRRK2/TGFB2/OXR1	18	1	ENSSSCG00000017723	17	ENSSSCG00000005096/ENSSSCG00000008428/ENSSSCG00000004222/ENSSSCG00000026239/ENSSSCG00000003112/ENSSSCG00000011745/ENSSSCG00000010235/ENSSSCG00000021893/ENSSSCG00000026969/ENSSSCG00000040751/ENSSSCG00000030413/ENSSSCG00000005385/ENSSSCG00000025606/ENSSSCG00000004336/ENSSSCG00000000784/ENSSSCG00000010816/ENSSSCG00000006037
BP	GO:0006457	protein folding	16/865	113/10864	0.0168979857048061	0.589317368119061	ENSSSCG00000000496/ENSSSCG00000026360/ENSSSCG00000000849/ENSSSCG00000004927/ENSSSCG00000016017/ENSSSCG00000014934/ENSSSCG00000012811/ENSSSCG00000004884/ENSSSCG00000006032/ENSSSCG00000009334/ENSSSCG00000016942/ENSSSCG00000005219/ENSSSCG00000016096/ENSSSCG00000003766/ENSSSCG00000009177/ENSSSCG00000007487	CCT2/CLGN/-/CLPX/DNAJC10/CHORDC1/-/TMX3/EMC2/HSPH1/CWC27/CDC37L1/PPIL3/DNAJB4/DNAJB14/PFDN4	16	0		16	ENSSSCG00000000496/ENSSSCG00000026360/ENSSSCG00000000849/ENSSSCG00000004927/ENSSSCG00000016017/ENSSSCG00000014934/ENSSSCG00000012811/ENSSSCG00000004884/ENSSSCG00000006032/ENSSSCG00000009334/ENSSSCG00000016942/ENSSSCG00000005219/ENSSSCG00000016096/ENSSSCG00000003766/ENSSSCG00000009177/ENSSSCG00000007487
BP	GO:0007131	reciprocal meiotic recombination	6/865	27/10864	0.0173998587914174	0.589317368119061	ENSSSCG00000008428/ENSSSCG00000007954/ENSSSCG00000011213/ENSSSCG00000017473/ENSSSCG00000002144/ENSSSCG00000005000	MSH2/SLX4/TOP2B/TOP2A/CCNB1IP1/FANCM	6	1	ENSSSCG00000007954	5	ENSSSCG00000008428/ENSSSCG00000011213/ENSSSCG00000017473/ENSSSCG00000002144/ENSSSCG00000005000
BP	GO:0035825	reciprocal DNA recombination	6/865	27/10864	0.0173998587914174	0.589317368119061	ENSSSCG00000008428/ENSSSCG00000007954/ENSSSCG00000011213/ENSSSCG00000017473/ENSSSCG00000002144/ENSSSCG00000005000	MSH2/SLX4/TOP2B/TOP2A/CCNB1IP1/FANCM	6	1	ENSSSCG00000007954	5	ENSSSCG00000008428/ENSSSCG00000011213/ENSSSCG00000017473/ENSSSCG00000002144/ENSSSCG00000005000
BP	GO:0090224	regulation of spindle organization	6/865	27/10864	0.0173998587914174	0.589317368119061	ENSSSCG00000010625/ENSSSCG00000012642/ENSSSCG00000004893/ENSSSCG00000020702/ENSSSCG00000015407/ENSSSCG00000015576	SMC3/STAG2/VPS4B/SENP6/GNAI1/TPR	6	0		6	ENSSSCG00000010625/ENSSSCG00000012642/ENSSSCG00000004893/ENSSSCG00000020702/ENSSSCG00000015407/ENSSSCG00000015576
BP	GO:0051983	regulation of chromosome segregation	11/865	68/10864	0.0177621223510317	0.589317368119061	ENSSSCG00000010357/ENSSSCG00000008614/ENSSSCG00000035746/ENSSSCG00000017308/ENSSSCG00000005255/ENSSSCG00000012434/ENSSSCG00000004466/ENSSSCG00000008600/ENSSSCG00000015576/ENSSSCG00000023296/ENSSSCG00000025606	WAPL/SMC6/ECT2/CDC27/SMC5/ATRX/TTK/PUM2/TPR/CENPE/ATM	11	0		11	ENSSSCG00000010357/ENSSSCG00000008614/ENSSSCG00000035746/ENSSSCG00000017308/ENSSSCG00000005255/ENSSSCG00000012434/ENSSSCG00000004466/ENSSSCG00000008600/ENSSSCG00000015576/ENSSSCG00000023296/ENSSSCG00000025606
BP	GO:0007050	cell cycle arrest	14/865	95/10864	0.0177707799106182	0.589317368119061	ENSSSCG00000008428/ENSSSCG00000009434/ENSSSCG00000015284/ENSSSCG00000040751/ENSSSCG00000032946/ENSSSCG00000031882/ENSSSCG00000011746/ENSSSCG00000006342/ENSSSCG00000037461/ENSSSCG00000028850/ENSSSCG00000025606/ENSSSCG00000008953/ENSSSCG00000006709/ENSSSCG00000010816	MSH2/RGCC/MDM4/DDIT3/HMGN5/PNPT1/SKIL/UHMK1/MLF1/RPL26/ATM/CXCL8/NOTCH2/TGFB2	14	2	ENSSSCG00000008953/ENSSSCG00000006709	12	ENSSSCG00000008428/ENSSSCG00000009434/ENSSSCG00000015284/ENSSSCG00000040751/ENSSSCG00000032946/ENSSSCG00000031882/ENSSSCG00000011746/ENSSSCG00000006342/ENSSSCG00000037461/ENSSSCG00000028850/ENSSSCG00000025606/ENSSSCG00000010816
BP	GO:0021591	ventricular system development	5/865	20/10864	0.0178991308802263	0.589317368119061	ENSSSCG00000010802/ENSSSCG00000015908/ENSSSCG00000015581/ENSSSCG00000031652/ENSSSCG00000027997	UCHL5/TTC21B/CENPF/RPGRIP1L/NME5	5	0		5	ENSSSCG00000010802/ENSSSCG00000015908/ENSSSCG00000015581/ENSSSCG00000031652/ENSSSCG00000027997
BP	GO:0043525	positive regulation of neuron apoptotic process	5/865	20/10864	0.0178991308802263	0.589317368119061	ENSSSCG00000003112/ENSSSCG00000040751/ENSSSCG00000025606/ENSSSCG00000004336/ENSSSCG00000010816	-/DDIT3/ATM/EPHA7/TGFB2	5	0		5	ENSSSCG00000003112/ENSSSCG00000040751/ENSSSCG00000025606/ENSSSCG00000004336/ENSSSCG00000010816
BP	GO:0071480	cellular response to gamma radiation	5/865	20/10864	0.0178991308802263	0.589317368119061	ENSSSCG00000014336/ENSSSCG00000011679/ENSSSCG00000028850/ENSSSCG00000025606/ENSSSCG00000015840	EGR1/ATR/RPL26/ATM/WRN	5	1	ENSSSCG00000014336	4	ENSSSCG00000011679/ENSSSCG00000028850/ENSSSCG00000025606/ENSSSCG00000015840
BP	GO:1900087	positive regulation of G1/S transition of mitotic cell cycle	5/865	20/10864	0.0178991308802263	0.589317368119061	ENSSSCG00000007056/ENSSSCG00000029478/ENSSSCG00000012252/ENSSSCG00000005267/ENSSSCG00000032341	PLCB1/CUL4B/DDX3X/ANXA1/AIF1	5	0		5	ENSSSCG00000007056/ENSSSCG00000029478/ENSSSCG00000012252/ENSSSCG00000005267/ENSSSCG00000032341
BP	GO:0034097	response to cytokine	49/865	455/10864	0.01791741614874	0.589317368119061	ENSSSCG00000009047/ENSSSCG00000004163/ENSSSCG00000007056/ENSSSCG00000005096/ENSSSCG00000004595/ENSSSCG00000011803/ENSSSCG00000006983/ENSSSCG00000008374/ENSSSCG00000021206/ENSSSCG00000025855/ENSSSCG00000014211/ENSSSCG00000016916/ENSSSCG00000025298/ENSSSCG00000016986/ENSSSCG00000008954/ENSSSCG00000016026/ENSSSCG00000010452/ENSSSCG00000014336/ENSSSCG00000010235/ENSSSCG00000031882/ENSSSCG00000037358/…	SMARCA5/BCLAF1/PLCB1/HIF1A/ADAM10/EIF4A2/CNOT7/B3GNT2/IL1RAP/RNMT/YTHDC2/IL6ST/TWISTNB/CREBRF/-/ZC3H15/IFIT1/EGR1/SIRT1/PNPT1/-/TFRC/SOCS4/CXCL10/MX2/MYNN/DAPK1/NMI/NFYB/TPR/HELLS/PDCD10/ERBIN/CCL2/FOXC1/CHUK/RNF138/EREG/SOCS5/CXCL8/PODNL1/SPOCK2/HDAC4/LIFR/JAK2/LRTM2/REL/HCLS1/AIF1	49	15	ENSSSCG00000008954/ENSSSCG00000010452/ENSSSCG00000014336/ENSSSCG00000037358/ENSSSCG00000032474/ENSSSCG00000012076/ENSSSCG00000010949/ENSSSCG00000017723/ENSSSCG00000039756/ENSSSCG00000008953/ENSSSCG00000013762/ENSSSCG00000010283/ENSSSCG00000024777/ENSSSCG00000000760/ENSSSCG00000011884	34	ENSSSCG00000009047/ENSSSCG00000004163/ENSSSCG00000007056/ENSSSCG00000005096/ENSSSCG00000004595/ENSSSCG00000011803/ENSSSCG00000006983/ENSSSCG00000008374/ENSSSCG00000021206/ENSSSCG00000025855/ENSSSCG00000014211/ENSSSCG00000016916/ENSSSCG00000025298/ENSSSCG00000016986/ENSSSCG00000016026/ENSSSCG00000010235/ENSSSCG00000031882/ENSSSCG00000011848/ENSSSCG00000032332/ENSSSCG00000026829/ENSSSCG00000022011/…
BP	GO:0051303	establishment of chromosome localization	10/865	60/10864	0.0191235552181664	0.614839437243403	ENSSSCG00000007351/ENSSSCG00000004893/ENSSSCG00000015581/ENSSSCG00000024722/ENSSSCG00000008921/ENSSSCG00000001731/ENSSSCG00000023296/ENSSSCG00000025606/ENSSSCG00000025965/ENSSSCG00000013332	FAM83D/VPS4B/CENPF/PIBF1/CENPC/CENPQ/CENPE/ATM/SPDL1/KIF18A	10	1	ENSSSCG00000007351	9	ENSSSCG00000004893/ENSSSCG00000015581/ENSSSCG00000024722/ENSSSCG00000008921/ENSSSCG00000001731/ENSSSCG00000023296/ENSSSCG00000025606/ENSSSCG00000025965/ENSSSCG00000013332
BP	GO:0071887	leukocyte apoptotic process	10/865	60/10864	0.0191235552181664	0.614839437243403	ENSSSCG00000005096/ENSSSCG00000006530/ENSSSCG00000003112/ENSSSCG00000031954/ENSSSCG00000010235/ENSSSCG00000008099/ENSSSCG00000005385/ENSSSCG00000005267/ENSSSCG00000011884/ENSSSCG00000035495	HIF1A/EFNA1/-/SLC39A10/SIRT1/ZC3H8/NR4A3/ANXA1/HCLS1/KITLG	10	1	ENSSSCG00000011884	9	ENSSSCG00000005096/ENSSSCG00000006530/ENSSSCG00000003112/ENSSSCG00000031954/ENSSSCG00000010235/ENSSSCG00000008099/ENSSSCG00000005385/ENSSSCG00000005267/ENSSSCG00000035495
BP	GO:0009411	response to UV	14/865	96/10864	0.0193364473975835	0.614839437243403	ENSSSCG00000008428/ENSSSCG00000003820/ENSSSCG00000029478/ENSSSCG00000013402/ENSSSCG00000010235/ENSSSCG00000034012/ENSSSCG00000009671/ENSSSCG00000015600/ENSSSCG00000011679/ENSSSCG00000015694/ENSSSCG00000028850/ENSSSCG00000023724/ENSSSCG00000007951/ENSSSCG00000015840	MSH2/USP1/CUL4B/USP47/SIRT1/CASP3/PBK/DTL/ATR/ZRANB3/RPL26/ZBTB1/CREBBP/WRN	14	2	ENSSSCG00000015600/ENSSSCG00000007951	12	ENSSSCG00000008428/ENSSSCG00000003820/ENSSSCG00000029478/ENSSSCG00000013402/ENSSSCG00000010235/ENSSSCG00000034012/ENSSSCG00000009671/ENSSSCG00000011679/ENSSSCG00000015694/ENSSSCG00000028850/ENSSSCG00000023724/ENSSSCG00000015840
BP	GO:1903046	meiotic cell cycle process	18/865	134/10864	0.0194562403896234	0.614839437243403	ENSSSCG00000011731/ENSSSCG00000005403/ENSSSCG00000007056/ENSSSCG00000010357/ENSSSCG00000008428/ENSSSCG00000007954/ENSSSCG00000016092/ENSSSCG00000011213/ENSSSCG00000012434/ENSSSCG00000017473/ENSSSCG00000004466/ENSSSCG00000014955/ENSSSCG00000008921/ENSSSCG00000025606/ENSSSCG00000002144/ENSSSCG00000007529/ENSSSCG00000013332/ENSSSCG00000005000	SMC4/SMC2/PLCB1/WAPL/MSH2/SLX4/SGO2/TOP2B/ATRX/TOP2A/TTK/MRE11/CENPC/ATM/CCNB1IP1/SYCP2/KIF18A/FANCM	18	1	ENSSSCG00000007954	17	ENSSSCG00000011731/ENSSSCG00000005403/ENSSSCG00000007056/ENSSSCG00000010357/ENSSSCG00000008428/ENSSSCG00000016092/ENSSSCG00000011213/ENSSSCG00000012434/ENSSSCG00000017473/ENSSSCG00000004466/ENSSSCG00000014955/ENSSSCG00000008921/ENSSSCG00000025606/ENSSSCG00000002144/ENSSSCG00000007529/ENSSSCG00000013332/ENSSSCG00000005000
BP	GO:0034976	response to endoplasmic reticulum stress	22/865	174/10864	0.0202927005927727	0.614839437243403	ENSSSCG00000016653/ENSSSCG00000011229/ENSSSCG00000037305/ENSSSCG00000016017/ENSSSCG00000003112/ENSSSCG00000010235/ENSSSCG00000011822/ENSSSCG00000004339/ENSSSCG00000040751/ENSSSCG00000004884/ENSSSCG00000010085/ENSSSCG00000015659/ENSSSCG00000015566/ENSSSCG00000009389/ENSSSCG00000006108/ENSSSCG00000005038/ENSSSCG00000039613/ENSSSCG00000016520/ENSSSCG00000024623/ENSSSCG00000000927/ENSSSCG00000008953/…	DNAJB9/STT3B/TMEM33/DNAJC10/-/SIRT1/OPA1/UFL1/DDIT3/TMX3/SDF2L1/YOD1/EDEM3/TRIM13/TMEM67/PSMC6/SVIP/CREB3L2/USP25/TMTC3/CXCL8/LRRK2	22	2	ENSSSCG00000016520/ENSSSCG00000008953	20	ENSSSCG00000016653/ENSSSCG00000011229/ENSSSCG00000037305/ENSSSCG00000016017/ENSSSCG00000003112/ENSSSCG00000010235/ENSSSCG00000011822/ENSSSCG00000004339/ENSSSCG00000040751/ENSSSCG00000004884/ENSSSCG00000010085/ENSSSCG00000015659/ENSSSCG00000015566/ENSSSCG00000009389/ENSSSCG00000006108/ENSSSCG00000005038/ENSSSCG00000039613/ENSSSCG00000024623/ENSSSCG00000000927/ENSSSCG00000000784
BP	GO:0098927	vesicle-mediated transport between endosomal compartments	6/865	28/10864	0.0206959475627405	0.614839437243403	ENSSSCG00000006206/ENSSSCG00000037653/ENSSSCG00000003749/ENSSSCG00000011628/ENSSSCG00000003826/ENSSSCG00000006151	-/RAB5A/PIK3C3/DNAJC13/HOOK1/SNX16	6	0		6	ENSSSCG00000006206/ENSSSCG00000037653/ENSSSCG00000003749/ENSSSCG00000011628/ENSSSCG00000003826/ENSSSCG00000006151
BP	GO:1902017	regulation of cilium assembly	6/865	28/10864	0.0206959475627405	0.614839437243403	ENSSSCG00000008406/ENSSSCG00000004601/ENSSSCG00000004370/ENSSSCG00000022283/ENSSSCG00000014239/ENSSSCG00000038383	CCDC88A/MNS1/ATG5/CEP135/CEP120/DYNC2LI1	6	0		6	ENSSSCG00000008406/ENSSSCG00000004601/ENSSSCG00000004370/ENSSSCG00000022283/ENSSSCG00000014239/ENSSSCG00000038383
BP	GO:0006474	N-terminal protein amino acid acetylation	4/865	14/10864	0.0209394584337999	0.614839437243403	ENSSSCG00000011917/ENSSSCG00000009061/ENSSSCG00000009887/ENSSSCG00000007951	-/NAA15/NAA25/CREBBP	4	1	ENSSSCG00000007951	3	ENSSSCG00000011917/ENSSSCG00000009061/ENSSSCG00000009887
BP	GO:0032727	positive regulation of interferon-alpha production	4/865	14/10864	0.0209394584337999	0.614839437243403	ENSSSCG00000015801/ENSSSCG00000010548/ENSSSCG00000024916/ENSSSCG00000031103	TLR3/CHUK/DHX36/TBK1	4	0		4	ENSSSCG00000015801/ENSSSCG00000010548/ENSSSCG00000024916/ENSSSCG00000031103
BP	GO:0070242	thymocyte apoptotic process	4/865	14/10864	0.0209394584337999	0.614839437243403	ENSSSCG00000005096/ENSSSCG00000006530/ENSSSCG00000003112/ENSSSCG00000008099	HIF1A/EFNA1/-/ZC3H8	4	0		4	ENSSSCG00000005096/ENSSSCG00000006530/ENSSSCG00000003112/ENSSSCG00000008099
BP	GO:1903204	negative regulation of oxidative stress-induced neuron death	4/865	14/10864	0.0209394584337999	0.614839437243403	ENSSSCG00000005096/ENSSSCG00000004222/ENSSSCG00000005385/ENSSSCG00000006037	HIF1A/NCOA7/NR4A3/OXR1	4	0		4	ENSSSCG00000005096/ENSSSCG00000004222/ENSSSCG00000005385/ENSSSCG00000006037
BP	GO:0043523	regulation of neuron apoptotic process	14/865	97/10864	0.0210042242430231	0.614839437243403	ENSSSCG00000005096/ENSSSCG00000008428/ENSSSCG00000003112/ENSSSCG00000011745/ENSSSCG00000021893/ENSSSCG00000026969/ENSSSCG00000040751/ENSSSCG00000017723/ENSSSCG00000030413/ENSSSCG00000005385/ENSSSCG00000025606/ENSSSCG00000004336/ENSSSCG00000010816/ENSSSCG00000006037	HIF1A/MSH2/-/PRKCI/ROCK1/KRAS/DDIT3/CCL2/PIK3CA/NR4A3/ATM/EPHA7/TGFB2/OXR1	14	1	ENSSSCG00000017723	13	ENSSSCG00000005096/ENSSSCG00000008428/ENSSSCG00000003112/ENSSSCG00000011745/ENSSSCG00000021893/ENSSSCG00000026969/ENSSSCG00000040751/ENSSSCG00000030413/ENSSSCG00000005385/ENSSSCG00000025606/ENSSSCG00000004336/ENSSSCG00000010816/ENSSSCG00000006037
BP	GO:0030330	DNA damage response, signal transduction by p53 class mediator	8/865	44/10864	0.0212365747346919	0.614839437243403	ENSSSCG00000010235/ENSSSCG00000015284/ENSSSCG00000012434/ENSSSCG00000008357/ENSSSCG00000011679/ENSSSCG00000028850/ENSSSCG00000025606/ENSSSCG00000004478	SIRT1/MDM4/ATRX/SPRED2/ATR/RPL26/ATM/MYO6	8	1	ENSSSCG00000008357	7	ENSSSCG00000010235/ENSSSCG00000015284/ENSSSCG00000012434/ENSSSCG00000011679/ENSSSCG00000028850/ENSSSCG00000025606/ENSSSCG00000004478
BP	GO:0045727	positive regulation of translation	10/865	61/10864	0.0212986642712298	0.614839437243403	ENSSSCG00000016907/ENSSSCG00000028516/ENSSSCG00000012252/ENSSSCG00000027594/ENSSSCG00000012727/ENSSSCG00000006033/ENSSSCG00000036381/ENSSSCG00000006342/ENSSSCG00000028850/ENSSSCG00000011956	DHX29/LARP4/DDX3X/USP16/FMR1/EIF3E/RBMS3/UHMK1/RPL26/TRMT10C	10	0		10	ENSSSCG00000016907/ENSSSCG00000028516/ENSSSCG00000012252/ENSSSCG00000027594/ENSSSCG00000012727/ENSSSCG00000006033/ENSSSCG00000036381/ENSSSCG00000006342/ENSSSCG00000028850/ENSSSCG00000011956
BP	GO:0050000	chromosome localization	10/865	61/10864	0.0212986642712298	0.614839437243403	ENSSSCG00000007351/ENSSSCG00000004893/ENSSSCG00000015581/ENSSSCG00000024722/ENSSSCG00000008921/ENSSSCG00000001731/ENSSSCG00000023296/ENSSSCG00000025606/ENSSSCG00000025965/ENSSSCG00000013332	FAM83D/VPS4B/CENPF/PIBF1/CENPC/CENPQ/CENPE/ATM/SPDL1/KIF18A	10	1	ENSSSCG00000007351	9	ENSSSCG00000004893/ENSSSCG00000015581/ENSSSCG00000024722/ENSSSCG00000008921/ENSSSCG00000001731/ENSSSCG00000023296/ENSSSCG00000025606/ENSSSCG00000025965/ENSSSCG00000013332
BP	GO:0007093	mitotic cell cycle checkpoint	13/865	88/10864	0.021468561450232	0.614839437243403	ENSSSCG00000008428/ENSSSCG00000006127/ENSSSCG00000011213/ENSSSCG00000016346/ENSSSCG00000017473/ENSSSCG00000004466/ENSSSCG00000021966/ENSSSCG00000014955/ENSSSCG00000015576/ENSSSCG00000039546/ENSSSCG00000016291/ENSSSCG00000028850/ENSSSCG00000025606	MSH2/NBN/TOP2B/MAD2L1BP/TOP2A/TTK/TOPBP1/MRE11/TPR/KNTC1/GIGYF2/RPL26/ATM	13	2	ENSSSCG00000016346/ENSSSCG00000016291	11	ENSSSCG00000008428/ENSSSCG00000006127/ENSSSCG00000011213/ENSSSCG00000017473/ENSSSCG00000004466/ENSSSCG00000021966/ENSSSCG00000014955/ENSSSCG00000015576/ENSSSCG00000039546/ENSSSCG00000028850/ENSSSCG00000025606
BP	GO:0043484	regulation of RNA splicing	12/865	79/10864	0.021732014373418	0.614839437243403	ENSSSCG00000005466/ENSSSCG00000016095/ENSSSCG00000017795/ENSSSCG00000011720/ENSSSCG00000014028/ENSSSCG00000027905/ENSSSCG00000012727/ENSSSCG00000036293/ENSSSCG00000009505/ENSSSCG00000006879/ENSSSCG00000023409/ENSSSCG00000028663	PTBP3/CLK1/NSRP1/MBNL1/CLK4/-/FMR1/SRSF10/MBNL2/PTBP2/TIA1/-	12	0		12	ENSSSCG00000005466/ENSSSCG00000016095/ENSSSCG00000017795/ENSSSCG00000011720/ENSSSCG00000014028/ENSSSCG00000027905/ENSSSCG00000012727/ENSSSCG00000036293/ENSSSCG00000009505/ENSSSCG00000006879/ENSSSCG00000023409/ENSSSCG00000028663
BP	GO:0007051	spindle organization	17/865	126/10864	0.0218530137746101	0.614839437243403	ENSSSCG00000010625/ENSSSCG00000012642/ENSSSCG00000004893/ENSSSCG00000007732/ENSSSCG00000010471/ENSSSCG00000012434/ENSSSCG00000030443/ENSSSCG00000005173/ENSSSCG00000020702/ENSSSCG00000015407/ENSSSCG00000015576/ENSSSCG00000024722/ENSSSCG00000014979/ENSSSCG00000014239/ENSSSCG00000014214/ENSSSCG00000023296/ENSSSCG00000027718	SMC3/STAG2/VPS4B/SBDS/KIF11/ATRX/INTS13/HAUS6/SENP6/GNAI1/TPR/PIBF1/CEP126/CEP120/TRIM36/CENPE/-	17	0		17	ENSSSCG00000010625/ENSSSCG00000012642/ENSSSCG00000004893/ENSSSCG00000007732/ENSSSCG00000010471/ENSSSCG00000012434/ENSSSCG00000030443/ENSSSCG00000005173/ENSSSCG00000020702/ENSSSCG00000015407/ENSSSCG00000015576/ENSSSCG00000024722/ENSSSCG00000014979/ENSSSCG00000014239/ENSSSCG00000014214/ENSSSCG00000023296/ENSSSCG00000027718
BP	GO:0006692	prostanoid metabolic process	5/865	21/10864	0.0219922128804487	0.614839437243403	ENSSSCG00000010235/ENSSSCG00000002351/ENSSSCG00000024722/ENSSSCG00000015446/ENSSSCG00000026554	SIRT1/-/PIBF1/PNPLA8/FAM213B	5	0		5	ENSSSCG00000010235/ENSSSCG00000002351/ENSSSCG00000024722/ENSSSCG00000015446/ENSSSCG00000026554
BP	GO:0006693	prostaglandin metabolic process	5/865	21/10864	0.0219922128804487	0.614839437243403	ENSSSCG00000010235/ENSSSCG00000002351/ENSSSCG00000024722/ENSSSCG00000015446/ENSSSCG00000026554	SIRT1/-/PIBF1/PNPLA8/FAM213B	5	0		5	ENSSSCG00000010235/ENSSSCG00000002351/ENSSSCG00000024722/ENSSSCG00000015446/ENSSSCG00000026554
BP	GO:0043001	Golgi to plasma membrane protein transport	5/865	21/10864	0.0219922128804487	0.614839437243403	ENSSSCG00000016223/ENSSSCG00000011243/ENSSSCG00000038558/ENSSSCG00000022396/ENSSSCG00000029615	ACSL3/GOLGA4/GOLPH3L/BLZF1/VAMP7	5	0		5	ENSSSCG00000016223/ENSSSCG00000011243/ENSSSCG00000038558/ENSSSCG00000022396/ENSSSCG00000029615
BP	GO:0071345	cellular response to cytokine stimulus	44/865	407/10864	0.0226135965101545	0.627727778303153	ENSSSCG00000009047/ENSSSCG00000004163/ENSSSCG00000007056/ENSSSCG00000005096/ENSSSCG00000011803/ENSSSCG00000006983/ENSSSCG00000008374/ENSSSCG00000021206/ENSSSCG00000025855/ENSSSCG00000016916/ENSSSCG00000025298/ENSSSCG00000016986/ENSSSCG00000008954/ENSSSCG00000016026/ENSSSCG00000010452/ENSSSCG00000014336/ENSSSCG00000010235/ENSSSCG00000031882/ENSSSCG00000037358/ENSSSCG00000011848/ENSSSCG00000032332/…	SMARCA5/BCLAF1/PLCB1/HIF1A/EIF4A2/CNOT7/B3GNT2/IL1RAP/RNMT/IL6ST/TWISTNB/CREBRF/-/ZC3H15/IFIT1/EGR1/SIRT1/PNPT1/-/TFRC/SOCS4/CXCL10/MYNN/DAPK1/NMI/NFYB/TPR/HELLS/PDCD10/ERBIN/CCL2/FOXC1/CHUK/RNF138/EREG/SOCS5/CXCL8/PODNL1/SPOCK2/LIFR/JAK2/LRTM2/HCLS1/AIF1	44	13	ENSSSCG00000008954/ENSSSCG00000010452/ENSSSCG00000014336/ENSSSCG00000037358/ENSSSCG00000032474/ENSSSCG00000010949/ENSSSCG00000017723/ENSSSCG00000039756/ENSSSCG00000008953/ENSSSCG00000013762/ENSSSCG00000010283/ENSSSCG00000000760/ENSSSCG00000011884	31	ENSSSCG00000009047/ENSSSCG00000004163/ENSSSCG00000007056/ENSSSCG00000005096/ENSSSCG00000011803/ENSSSCG00000006983/ENSSSCG00000008374/ENSSSCG00000021206/ENSSSCG00000025855/ENSSSCG00000016916/ENSSSCG00000025298/ENSSSCG00000016986/ENSSSCG00000016026/ENSSSCG00000010235/ENSSSCG00000031882/ENSSSCG00000011848/ENSSSCG00000032332/ENSSSCG00000026829/ENSSSCG00000022011/ENSSSCG00000000844/ENSSSCG00000015576/…
BP	GO:0051298	centrosome duplication	9/865	53/10864	0.022829538330825	0.629259246667952	ENSSSCG00000004893/ENSSSCG00000028228/ENSSSCG00000014934/ENSSSCG00000009077/ENSSSCG00000006108/ENSSSCG00000022283/ENSSSCG00000014239/ENSSSCG00000014943/ENSSSCG00000028821	VPS4B/XPO1/CHORDC1/HSPA4L/TMEM67/CEP135/CEP120/DEUP1/SASS6	9	0		9	ENSSSCG00000004893/ENSSSCG00000028228/ENSSSCG00000014934/ENSSSCG00000009077/ENSSSCG00000006108/ENSSSCG00000022283/ENSSSCG00000014239/ENSSSCG00000014943/ENSSSCG00000028821
BP	GO:0034250	positive regulation of cellular amide metabolic process	11/865	71/10864	0.0239132130470867	0.65436283396942	ENSSSCG00000016907/ENSSSCG00000028516/ENSSSCG00000012252/ENSSSCG00000006530/ENSSSCG00000027594/ENSSSCG00000012727/ENSSSCG00000006033/ENSSSCG00000036381/ENSSSCG00000006342/ENSSSCG00000028850/ENSSSCG00000011956	DHX29/LARP4/DDX3X/EFNA1/USP16/FMR1/EIF3E/RBMS3/UHMK1/RPL26/TRMT10C	11	0		11	ENSSSCG00000016907/ENSSSCG00000028516/ENSSSCG00000012252/ENSSSCG00000006530/ENSSSCG00000027594/ENSSSCG00000012727/ENSSSCG00000006033/ENSSSCG00000036381/ENSSSCG00000006342/ENSSSCG00000028850/ENSSSCG00000011956
BP	GO:0038061	NIK/NF-kappaB signaling	8/865	45/10864	0.024087485701476	0.65436283396942	ENSSSCG00000005575/ENSSSCG00000012481/ENSSSCG00000004973/ENSSSCG00000010548/ENSSSCG00000010627/ENSSSCG00000002814/ENSSSCG00000008388/ENSSSCG00000033175	RC3H2/TSPAN6/UACA/CHUK/PDCD4/ADGRG3/REL/SASH1	8	1	ENSSSCG00000033175	7	ENSSSCG00000005575/ENSSSCG00000012481/ENSSSCG00000004973/ENSSSCG00000010548/ENSSSCG00000010627/ENSSSCG00000002814/ENSSSCG00000008388
BP	GO:0090002	establishment of protein localization to plasma membrane	6/865	29/10864	0.0243904849935337	0.65436283396942	ENSSSCG00000016223/ENSSSCG00000011243/ENSSSCG00000026239/ENSSSCG00000038558/ENSSSCG00000022396/ENSSSCG00000029615	ACSL3/GOLGA4/VPS35/GOLPH3L/BLZF1/VAMP7	6	0		6	ENSSSCG00000016223/ENSSSCG00000011243/ENSSSCG00000026239/ENSSSCG00000038558/ENSSSCG00000022396/ENSSSCG00000029615
BP	GO:0016071	mRNA metabolic process	39/865	355/10864	0.024409037751542	0.65436283396942	ENSSSCG00000005466/ENSSSCG00000006752/ENSSSCG00000006983/ENSSSCG00000013312/ENSSSCG00000017033/ENSSSCG00000015867/ENSSSCG00000021586/ENSSSCG00000025855/ENSSSCG00000017665/ENSSSCG00000004311/ENSSSCG00000000806/ENSSSCG00000008756/ENSSSCG00000017795/ENSSSCG00000027905/ENSSSCG00000024411/ENSSSCG00000040751/ENSSSCG00000031882/ENSSSCG00000012727/ENSSSCG00000027556/ENSSSCG00000023326/ENSSSCG00000006033/…	PTBP3/CSDE1/CNOT7/HIPK3/SLU7/-/ZHX2/RNMT/DHX40/RNGTT/SCAF11/DHX15/NSRP1/-/-/DDIT3/PNPT1/FMR1/RSRC1/PNRC2/EIF3E/SRSF10/SF3B6/DDX46/MBNL2/PTBP2/RBM41/TIA1/PRPF39/-/ZBTB1/LSM3/CNOT4/EREG/ATM/ZRANB2/DCP1B/ZMAT2/-	39	5	ENSSSCG00000021586/ENSSSCG00000024411/ENSSSCG00000021354/ENSSSCG00000023976/ENSSSCG00000029158	34	ENSSSCG00000005466/ENSSSCG00000006752/ENSSSCG00000006983/ENSSSCG00000013312/ENSSSCG00000017033/ENSSSCG00000015867/ENSSSCG00000025855/ENSSSCG00000017665/ENSSSCG00000004311/ENSSSCG00000000806/ENSSSCG00000008756/ENSSSCG00000017795/ENSSSCG00000027905/ENSSSCG00000040751/ENSSSCG00000031882/ENSSSCG00000012727/ENSSSCG00000027556/ENSSSCG00000023326/ENSSSCG00000006033/ENSSSCG00000036293/ENSSSCG00000008587/…
BP	GO:0007098	centrosome cycle	13/865	90/10864	0.0254102806611665	0.659617639308559	ENSSSCG00000006994/ENSSSCG00000004893/ENSSSCG00000028228/ENSSSCG00000010471/ENSSSCG00000014934/ENSSSCG00000009077/ENSSSCG00000005173/ENSSSCG00000006108/ENSSSCG00000022283/ENSSSCG00000014239/ENSSSCG00000014943/ENSSSCG00000028821/ENSSSCG00000027718	PCM1/VPS4B/XPO1/KIF11/CHORDC1/HSPA4L/HAUS6/TMEM67/CEP135/CEP120/DEUP1/SASS6/-	13	0		13	ENSSSCG00000006994/ENSSSCG00000004893/ENSSSCG00000028228/ENSSSCG00000010471/ENSSSCG00000014934/ENSSSCG00000009077/ENSSSCG00000005173/ENSSSCG00000006108/ENSSSCG00000022283/ENSSSCG00000014239/ENSSSCG00000014943/ENSSSCG00000028821/ENSSSCG00000027718
BP	GO:0016569	covalent chromatin modification	38/865	346/10864	0.0261662538317252	0.659617639308559	ENSSSCG00000009047/ENSSSCG00000002344/ENSSSCG00000011917/ENSSSCG00000004432/ENSSSCG00000029478/ENSSSCG00000010226/ENSSSCG00000027594/ENSSSCG00000027211/ENSSSCG00000000457/ENSSSCG00000015952/ENSSSCG00000010235/ENSSSCG00000017744/ENSSSCG00000008080/ENSSSCG00000012434/ENSSSCG00000031159/ENSSSCG00000004370/ENSSSCG00000012727/ENSSSCG00000011081/ENSSSCG00000031821/ENSSSCG00000012037/ENSSSCG00000030423/…	SMARCA5/RIOX1/-/HDAC2/CUL4B/JMJD1C/USP16/EPC2/USP15/HAT1/SIRT1/SUZ12/PHF2/ATRX/BEND3/ATG5/FMR1/-/HASPIN/PAXBP1/MIER1/ASXL1/HELLS/USP27X/NIPBL/ATM/TET3/HDAC4/LRRK2/TBL1XR1/TET2/SMARCA1/EP400/-/CREBBP/JAK2/BRMS1L/SETD1B	38	12	ENSSSCG00000002344/ENSSSCG00000008080/ENSSSCG00000031159/ENSSSCG00000031821/ENSSSCG00000007248/ENSSSCG00000012305/ENSSSCG00000008292/ENSSSCG00000024777/ENSSSCG00000028018/ENSSSCG00000002895/ENSSSCG00000007951/ENSSSCG00000009806	26	ENSSSCG00000009047/ENSSSCG00000011917/ENSSSCG00000004432/ENSSSCG00000029478/ENSSSCG00000010226/ENSSSCG00000027594/ENSSSCG00000027211/ENSSSCG00000000457/ENSSSCG00000015952/ENSSSCG00000010235/ENSSSCG00000017744/ENSSSCG00000012434/ENSSSCG00000004370/ENSSSCG00000012727/ENSSSCG00000011081/ENSSSCG00000012037/ENSSSCG00000030423/ENSSSCG00000010486/ENSSSCG00000016842/ENSSSCG00000025606/ENSSSCG00000000784/…
BP	GO:0043516	regulation of DNA damage response, signal transduction by p53 class mediator	5/865	22/10864	0.0266473495084312	0.659617639308559	ENSSSCG00000010235/ENSSSCG00000008357/ENSSSCG00000011679/ENSSSCG00000028850/ENSSSCG00000025606	SIRT1/SPRED2/ATR/RPL26/ATM	5	1	ENSSSCG00000008357	4	ENSSSCG00000010235/ENSSSCG00000011679/ENSSSCG00000028850/ENSSSCG00000025606
BP	GO:0045581	negative regulation of T cell differentiation	5/865	22/10864	0.0266473495084312	0.659617639308559	ENSSSCG00000005844/ENSSSCG00000008099/ENSSSCG00000008437/ENSSSCG00000009007/ENSSSCG00000005267	NRARP/ZC3H8/SOCS5/TMEM131L/ANXA1	5	1	ENSSSCG00000009007	4	ENSSSCG00000005844/ENSSSCG00000008099/ENSSSCG00000008437/ENSSSCG00000005267
BP	GO:0046039	GTP metabolic process	5/865	22/10864	0.0266473495084312	0.659617639308559	ENSSSCG00000006294/ENSSSCG00000011822/ENSSSCG00000031261/ENSSSCG00000000784/ENSSSCG00000027997	NME7/OPA1/RHOQ/LRRK2/NME5	5	0		5	ENSSSCG00000006294/ENSSSCG00000011822/ENSSSCG00000031261/ENSSSCG00000000784/ENSSSCG00000027997
BP	GO:0086091	regulation of heart rate by cardiac conduction	5/865	22/10864	0.0266473495084312	0.659617639308559	ENSSSCG00000015402/ENSSSCG00000015310/ENSSSCG00000039947/ENSSSCG00000011455/ENSSSCG00000011040	CACNA2D1/AKAP9/KCNJ2/CACNA1D/CACNB2	5	1	ENSSSCG00000039947	4	ENSSSCG00000015402/ENSSSCG00000015310/ENSSSCG00000011455/ENSSSCG00000011040
BP	GO:0001516	prostaglandin biosynthetic process	4/865	15/10864	0.0267959132984315	0.659617639308559	ENSSSCG00000010235/ENSSSCG00000024722/ENSSSCG00000015446/ENSSSCG00000026554	SIRT1/PIBF1/PNPLA8/FAM213B	4	0		4	ENSSSCG00000010235/ENSSSCG00000024722/ENSSSCG00000015446/ENSSSCG00000026554
BP	GO:0034501	protein localization to kinetochore	4/865	15/10864	0.0267959132984315	0.659617639308559	ENSSSCG00000004466/ENSSSCG00000031821/ENSSSCG00000001731/ENSSSCG00000025965	TTK/HASPIN/CENPQ/SPDL1	4	1	ENSSSCG00000031821	3	ENSSSCG00000004466/ENSSSCG00000001731/ENSSSCG00000025965
BP	GO:0045724	positive regulation of cilium assembly	4/865	15/10864	0.0267959132984315	0.659617639308559	ENSSSCG00000008406/ENSSSCG00000004601/ENSSSCG00000022283/ENSSSCG00000014239	CCDC88A/MNS1/CEP135/CEP120	4	0		4	ENSSSCG00000008406/ENSSSCG00000004601/ENSSSCG00000022283/ENSSSCG00000014239
BP	GO:0046457	prostanoid biosynthetic process	4/865	15/10864	0.0267959132984315	0.659617639308559	ENSSSCG00000010235/ENSSSCG00000024722/ENSSSCG00000015446/ENSSSCG00000026554	SIRT1/PIBF1/PNPLA8/FAM213B	4	0		4	ENSSSCG00000010235/ENSSSCG00000024722/ENSSSCG00000015446/ENSSSCG00000026554
BP	GO:0099622	cardiac muscle cell membrane repolarization	4/865	15/10864	0.0267959132984315	0.659617639308559	ENSSSCG00000015402/ENSSSCG00000015310/ENSSSCG00000039947/ENSSSCG00000011455	CACNA2D1/AKAP9/KCNJ2/CACNA1D	4	1	ENSSSCG00000039947	3	ENSSSCG00000015402/ENSSSCG00000015310/ENSSSCG00000011455
BP	GO:1902176	negative regulation of oxidative stress-induced intrinsic apoptotic signaling pathway	4/865	15/10864	0.0267959132984315	0.659617639308559	ENSSSCG00000005096/ENSSSCG00000010235/ENSSSCG00000009334/ENSSSCG00000027997	HIF1A/SIRT1/HSPH1/NME5	4	0		4	ENSSSCG00000005096/ENSSSCG00000010235/ENSSSCG00000009334/ENSSSCG00000027997
BP	GO:1904037	positive regulation of epithelial cell apoptotic process	4/865	15/10864	0.0267959132984315	0.659617639308559	ENSSSCG00000009434/ENSSSCG00000011745/ENSSSCG00000010235/ENSSSCG00000010627	RGCC/PRKCI/SIRT1/PDCD4	4	0		4	ENSSSCG00000009434/ENSSSCG00000011745/ENSSSCG00000010235/ENSSSCG00000010627
BP	GO:0098876	vesicle-mediated transport to the plasma membrane	8/865	46/10864	0.027196136849553	0.660071616823891	ENSSSCG00000005066/ENSSSCG00000016223/ENSSSCG00000011243/ENSSSCG00000010250/ENSSSCG00000026239/ENSSSCG00000038558/ENSSSCG00000022396/ENSSSCG00000029615	EXOC5/ACSL3/GOLGA4/VPS26A/VPS35/GOLPH3L/BLZF1/VAMP7	8	0		8	ENSSSCG00000005066/ENSSSCG00000016223/ENSSSCG00000011243/ENSSSCG00000010250/ENSSSCG00000026239/ENSSSCG00000038558/ENSSSCG00000022396/ENSSSCG00000029615
BP	GO:0007088	regulation of mitotic nuclear division	15/865	110/10864	0.0275870436836216	0.660071616823891	ENSSSCG00000010625/ENSSSCG00000009434/ENSSSCG00000012642/ENSSSCG00000004893/ENSSSCG00000010457/ENSSSCG00000017308/ENSSSCG00000005255/ENSSSCG00000010471/ENSSSCG00000016346/ENSSSCG00000012434/ENSSSCG00000015407/ENSSSCG00000015576/ENSSSCG00000023296/ENSSSCG00000038185/ENSSSCG00000025606	SMC3/RGCC/STAG2/VPS4B/KIF20B/CDC27/SMC5/KIF11/MAD2L1BP/ATRX/GNAI1/TPR/CENPE/EREG/ATM	15	1	ENSSSCG00000016346	14	ENSSSCG00000010625/ENSSSCG00000009434/ENSSSCG00000012642/ENSSSCG00000004893/ENSSSCG00000010457/ENSSSCG00000017308/ENSSSCG00000005255/ENSSSCG00000010471/ENSSSCG00000012434/ENSSSCG00000015407/ENSSSCG00000015576/ENSSSCG00000023296/ENSSSCG00000038185/ENSSSCG00000025606
BP	GO:0030433	ubiquitin-dependent ERAD pathway	9/865	55/10864	0.0284490679537357	0.660071616823891	ENSSSCG00000016653/ENSSSCG00000011229/ENSSSCG00000016017/ENSSSCG00000015659/ENSSSCG00000015566/ENSSSCG00000009389/ENSSSCG00000006108/ENSSSCG00000005038/ENSSSCG00000039613	DNAJB9/STT3B/DNAJC10/YOD1/EDEM3/TRIM13/TMEM67/PSMC6/SVIP	9	0		9	ENSSSCG00000016653/ENSSSCG00000011229/ENSSSCG00000016017/ENSSSCG00000015659/ENSSSCG00000015566/ENSSSCG00000009389/ENSSSCG00000006108/ENSSSCG00000005038/ENSSSCG00000039613
BP	GO:0042542	response to hydrogen peroxide	9/865	55/10864	0.0284490679537357	0.660071616823891	ENSSSCG00000024351/ENSSSCG00000035746/ENSSSCG00000025910/ENSSSCG00000010235/ENSSSCG00000009334/ENSSSCG00000031077/ENSSSCG00000011739/ENSSSCG00000005385/ENSSSCG00000000784	MET/ECT2/ZNF277/SIRT1/HSPH1/KPNA4/PDCD10/NR4A3/LRRK2	9	0		9	ENSSSCG00000024351/ENSSSCG00000035746/ENSSSCG00000025910/ENSSSCG00000010235/ENSSSCG00000009334/ENSSSCG00000031077/ENSSSCG00000011739/ENSSSCG00000005385/ENSSSCG00000000784
BP	GO:0051304	chromosome separation	9/865	55/10864	0.0284490679537357	0.660071616823891	ENSSSCG00000007954/ENSSSCG00000011213/ENSSSCG00000017308/ENSSSCG00000017473/ENSSSCG00000004466/ENSSSCG00000015576/ENSSSCG00000023296/ENSSSCG00000025606/ENSSSCG00000005000	SLX4/TOP2B/CDC27/TOP2A/TTK/TPR/CENPE/ATM/FANCM	9	1	ENSSSCG00000007954	8	ENSSSCG00000011213/ENSSSCG00000017308/ENSSSCG00000017473/ENSSSCG00000004466/ENSSSCG00000015576/ENSSSCG00000023296/ENSSSCG00000025606/ENSSSCG00000005000
BP	GO:1902882	regulation of response to oxidative stress	9/865	55/10864	0.0284490679537357	0.660071616823891	ENSSSCG00000005096/ENSSSCG00000024351/ENSSSCG00000004222/ENSSSCG00000010235/ENSSSCG00000009334/ENSSSCG00000005385/ENSSSCG00000000784/ENSSSCG00000006037/ENSSSCG00000027997	HIF1A/MET/NCOA7/SIRT1/HSPH1/NR4A3/LRRK2/OXR1/NME5	9	0		9	ENSSSCG00000005096/ENSSSCG00000024351/ENSSSCG00000004222/ENSSSCG00000010235/ENSSSCG00000009334/ENSSSCG00000005385/ENSSSCG00000000784/ENSSSCG00000006037/ENSSSCG00000027997
BP	GO:0006893	Golgi to plasma membrane transport	6/865	30/10864	0.02850079285724	0.660071616823891	ENSSSCG00000005066/ENSSSCG00000016223/ENSSSCG00000011243/ENSSSCG00000038558/ENSSSCG00000022396/ENSSSCG00000029615	EXOC5/ACSL3/GOLGA4/GOLPH3L/BLZF1/VAMP7	6	0		6	ENSSSCG00000005066/ENSSSCG00000016223/ENSSSCG00000011243/ENSSSCG00000038558/ENSSSCG00000022396/ENSSSCG00000029615
BP	GO:0008333	endosome to lysosome transport	6/865	30/10864	0.02850079285724	0.660071616823891	ENSSSCG00000006206/ENSSSCG00000004893/ENSSSCG00000010151/ENSSSCG00000029615/ENSSSCG00000003826/ENSSSCG00000006151	-/VPS4B/LYST/VAMP7/HOOK1/SNX16	6	0		6	ENSSSCG00000006206/ENSSSCG00000004893/ENSSSCG00000010151/ENSSSCG00000029615/ENSSSCG00000003826/ENSSSCG00000006151
BP	GO:0018023	peptidyl-lysine trimethylation	6/865	30/10864	0.02850079285724	0.660071616823891	ENSSSCG00000033766/ENSSSCG00000010235/ENSSSCG00000012434/ENSSSCG00000031159/ENSSSCG00000008292/ENSSSCG00000009157	ETFBKMT/SIRT1/ATRX/BEND3/TET3/TET2	6	3	ENSSSCG00000033766/ENSSSCG00000031159/ENSSSCG00000008292	3	ENSSSCG00000010235/ENSSSCG00000012434/ENSSSCG00000009157
BP	GO:0031572	G2 DNA damage checkpoint	6/865	30/10864	0.02850079285724	0.660071616823891	ENSSSCG00000006127/ENSSSCG00000021966/ENSSSCG00000017790/ENSSSCG00000015600/ENSSSCG00000014955/ENSSSCG00000025606	NBN/TOPBP1/TAOK1/DTL/MRE11/ATM	6	1	ENSSSCG00000015600	5	ENSSSCG00000006127/ENSSSCG00000021966/ENSSSCG00000017790/ENSSSCG00000014955/ENSSSCG00000025606
BP	GO:0030177	positive regulation of Wnt signaling pathway	11/865	73/10864	0.0287945135794646	0.662951330294262	ENSSSCG00000025028/ENSSSCG00000012252/ENSSSCG00000026239/ENSSSCG00000008382/ENSSSCG00000013335/ENSSSCG00000005844/ENSSSCG00000009474/ENSSSCG00000010732/ENSSSCG00000022155/ENSSSCG00000000784/ENSSSCG00000002836	-/DDX3X/VPS35/USP34/LGR4/NRARP/SCEL/FAM53B/RBPJ/LRRK2/SALL1	11	2	ENSSSCG00000010732/ENSSSCG00000002836	9	ENSSSCG00000025028/ENSSSCG00000012252/ENSSSCG00000026239/ENSSSCG00000008382/ENSSSCG00000013335/ENSSSCG00000005844/ENSSSCG00000009474/ENSSSCG00000022155/ENSSSCG00000000784
BP	GO:0051168	nuclear export	15/865	111/10864	0.0296454149085425	0.67855060790664	ENSSSCG00000009043/ENSSSCG00000010224/ENSSSCG00000014244/ENSSSCG00000022952/ENSSSCG00000027139/ENSSSCG00000025534/ENSSSCG00000028228/ENSSSCG00000000466/ENSSSCG00000005011/ENSSSCG00000006342/ENSSSCG00000015576/ENSSSCG00000012639/ENSSSCG00000015582/ENSSSCG00000005039/ENSSSCG00000008974	ABCE1/EGR2/PHAX/NMD3/FYTTD1/CSE1L/XPO1/XPOT/NEMF/UHMK1/TPR/THOC2/PTPN14/STYX/-	15	2	ENSSSCG00000010224/ENSSSCG00000015582	13	ENSSSCG00000009043/ENSSSCG00000014244/ENSSSCG00000022952/ENSSSCG00000027139/ENSSSCG00000025534/ENSSSCG00000028228/ENSSSCG00000000466/ENSSSCG00000005011/ENSSSCG00000006342/ENSSSCG00000015576/ENSSSCG00000012639/ENSSSCG00000005039/ENSSSCG00000008974
BP	GO:0008033	tRNA processing	12/865	83/10864	0.0307945490672824	0.693114834517114	ENSSSCG00000011529/ENSSSCG00000015222/ENSSSCG00000001080/ENSSSCG00000016087/ENSSSCG00000016043/ENSSSCG00000021309/ENSSSCG00000005029/ENSSSCG00000006869/ENSSSCG00000011956/ENSSSCG00000028433/ENSSSCG00000024529/ENSSSCG00000003779	TRNT1/PUS3/CDKAL1/TYW5/OSGEPL1/TRDMT1/RTRAF/TRMT13/TRMT10C/DUS4L/TRMT5/TYW3	12	0		12	ENSSSCG00000011529/ENSSSCG00000015222/ENSSSCG00000001080/ENSSSCG00000016087/ENSSSCG00000016043/ENSSSCG00000021309/ENSSSCG00000005029/ENSSSCG00000006869/ENSSSCG00000011956/ENSSSCG00000028433/ENSSSCG00000024529/ENSSSCG00000003779
BP	GO:0051236	establishment of RNA localization	12/865	83/10864	0.0307945490672824	0.693114834517114	ENSSSCG00000009043/ENSSSCG00000014244/ENSSSCG00000022952/ENSSSCG00000027139/ENSSSCG00000028228/ENSSSCG00000031882/ENSSSCG00000000466/ENSSSCG00000015576/ENSSSCG00000011679/ENSSSCG00000012639/ENSSSCG00000025606/ENSSSCG00000008974	ABCE1/PHAX/NMD3/FYTTD1/XPO1/PNPT1/XPOT/TPR/ATR/THOC2/ATM/-	12	0		12	ENSSSCG00000009043/ENSSSCG00000014244/ENSSSCG00000022952/ENSSSCG00000027139/ENSSSCG00000028228/ENSSSCG00000031882/ENSSSCG00000000466/ENSSSCG00000015576/ENSSSCG00000011679/ENSSSCG00000012639/ENSSSCG00000025606/ENSSSCG00000008974
BP	GO:0010948	negative regulation of cell cycle process	18/865	141/10864	0.0308129742478227	0.693114834517114	ENSSSCG00000010625/ENSSSCG00000010357/ENSSSCG00000008428/ENSSSCG00000009434/ENSSSCG00000012642/ENSSSCG00000006127/ENSSSCG00000013402/ENSSSCG00000015284/ENSSSCG00000012434/ENSSSCG00000032946/ENSSSCG00000004466/ENSSSCG00000021966/ENSSSCG00000006108/ENSSSCG00000014955/ENSSSCG00000015576/ENSSSCG00000016291/ENSSSCG00000028850/ENSSSCG00000025606	SMC3/WAPL/MSH2/RGCC/STAG2/NBN/USP47/MDM4/ATRX/HMGN5/TTK/TOPBP1/TMEM67/MRE11/TPR/GIGYF2/RPL26/ATM	18	1	ENSSSCG00000016291	17	ENSSSCG00000010625/ENSSSCG00000010357/ENSSSCG00000008428/ENSSSCG00000009434/ENSSSCG00000012642/ENSSSCG00000006127/ENSSSCG00000013402/ENSSSCG00000015284/ENSSSCG00000012434/ENSSSCG00000032946/ENSSSCG00000004466/ENSSSCG00000021966/ENSSSCG00000006108/ENSSSCG00000014955/ENSSSCG00000015576/ENSSSCG00000028850/ENSSSCG00000025606
BP	GO:0009451	RNA modification	14/865	102/10864	0.0310051945670247	0.693453323059055	ENSSSCG00000022225/ENSSSCG00000025855/ENSSSCG00000000800/ENSSSCG00000015222/ENSSSCG00000001080/ENSSSCG00000008990/ENSSSCG00000008452/ENSSSCG00000021466/ENSSSCG00000016087/ENSSSCG00000016043/ENSSSCG00000021309/ENSSSCG00000006869/ENSSSCG00000028433/ENSSSCG00000024529	NOP58/RNMT/PUS7L/PUS3/CDKAL1/MRPL1/LRPPRC/BMT2/TYW5/OSGEPL1/TRDMT1/TRMT13/DUS4L/TRMT5	14	0		14	ENSSSCG00000022225/ENSSSCG00000025855/ENSSSCG00000000800/ENSSSCG00000015222/ENSSSCG00000001080/ENSSSCG00000008990/ENSSSCG00000008452/ENSSSCG00000021466/ENSSSCG00000016087/ENSSSCG00000016043/ENSSSCG00000021309/ENSSSCG00000006869/ENSSSCG00000028433/ENSSSCG00000024529
BP	GO:0042770	signal transduction in response to DNA damage	9/865	56/10864	0.0315944856986693	0.697209224658937	ENSSSCG00000006127/ENSSSCG00000010235/ENSSSCG00000015284/ENSSSCG00000012434/ENSSSCG00000008357/ENSSSCG00000011679/ENSSSCG00000028850/ENSSSCG00000025606/ENSSSCG00000004478	NBN/SIRT1/MDM4/ATRX/SPRED2/ATR/RPL26/ATM/MYO6	9	1	ENSSSCG00000008357	8	ENSSSCG00000006127/ENSSSCG00000010235/ENSSSCG00000015284/ENSSSCG00000012434/ENSSSCG00000011679/ENSSSCG00000028850/ENSSSCG00000025606/ENSSSCG00000004478
BP	GO:0046456	icosanoid biosynthetic process	5/865	23/10864	0.0318856543724961	0.697209224658937	ENSSSCG00000010235/ENSSSCG00000024722/ENSSSCG00000028488/ENSSSCG00000015446/ENSSSCG00000026554	SIRT1/PIBF1/LTC4S/PNPLA8/FAM213B	5	0		5	ENSSSCG00000010235/ENSSSCG00000024722/ENSSSCG00000028488/ENSSSCG00000015446/ENSSSCG00000026554
BP	GO:0086009	membrane repolarization	5/865	23/10864	0.0318856543724961	0.697209224658937	ENSSSCG00000015402/ENSSSCG00000015310/ENSSSCG00000039947/ENSSSCG00000011455/ENSSSCG00000024517	CACNA2D1/AKAP9/KCNJ2/CACNA1D/AKAP6	5	1	ENSSSCG00000039947	4	ENSSSCG00000015402/ENSSSCG00000015310/ENSSSCG00000011455/ENSSSCG00000024517
BP	GO:1901570	fatty acid derivative biosynthetic process	5/865	23/10864	0.0318856543724961	0.697209224658937	ENSSSCG00000010235/ENSSSCG00000024722/ENSSSCG00000028488/ENSSSCG00000015446/ENSSSCG00000026554	SIRT1/PIBF1/LTC4S/PNPLA8/FAM213B	5	0		5	ENSSSCG00000010235/ENSSSCG00000024722/ENSSSCG00000028488/ENSSSCG00000015446/ENSSSCG00000026554
BP	GO:0006611	protein export from nucleus	13/865	93/10864	0.0322869949787616	0.702062768593739	ENSSSCG00000009043/ENSSSCG00000010224/ENSSSCG00000022952/ENSSSCG00000027139/ENSSSCG00000025534/ENSSSCG00000028228/ENSSSCG00000000466/ENSSSCG00000006342/ENSSSCG00000015576/ENSSSCG00000012639/ENSSSCG00000015582/ENSSSCG00000005039/ENSSSCG00000008974	ABCE1/EGR2/NMD3/FYTTD1/CSE1L/XPO1/XPOT/UHMK1/TPR/THOC2/PTPN14/STYX/-	13	2	ENSSSCG00000010224/ENSSSCG00000015582	11	ENSSSCG00000009043/ENSSSCG00000022952/ENSSSCG00000027139/ENSSSCG00000025534/ENSSSCG00000028228/ENSSSCG00000000466/ENSSSCG00000006342/ENSSSCG00000015576/ENSSSCG00000012639/ENSSSCG00000005039/ENSSSCG00000008974
BP	GO:0071214	cellular response to abiotic stimulus	20/865	162/10864	0.0325682227748644	0.704265325639885	ENSSSCG00000016918/ENSSSCG00000029478/ENSSSCG00000012252/ENSSSCG00000013402/ENSSSCG00000035746/ENSSSCG00000003112/ENSSSCG00000014336/ENSSSCG00000010235/ENSSSCG00000034012/ENSSSCG00000000722/ENSSSCG00000015801/ENSSSCG00000009671/ENSSSCG00000011679/ENSSSCG00000028850/ENSSSCG00000023724/ENSSSCG00000016842/ENSSSCG00000025606/ENSSSCG00000030354/ENSSSCG00000007951/ENSSSCG00000015840	MAP3K1/CUL4B/DDX3X/USP47/ECT2/-/EGR1/SIRT1/CASP3/RAD51AP1/TLR3/PBK/ATR/RPL26/ZBTB1/NIPBL/ATM/MAP3K2/CREBBP/WRN	20	2	ENSSSCG00000014336/ENSSSCG00000007951	18	ENSSSCG00000016918/ENSSSCG00000029478/ENSSSCG00000012252/ENSSSCG00000013402/ENSSSCG00000035746/ENSSSCG00000003112/ENSSSCG00000010235/ENSSSCG00000034012/ENSSSCG00000000722/ENSSSCG00000015801/ENSSSCG00000009671/ENSSSCG00000011679/ENSSSCG00000028850/ENSSSCG00000023724/ENSSSCG00000016842/ENSSSCG00000025606/ENSSSCG00000030354/ENSSSCG00000015840
BP	GO:0007095	mitotic G2 DNA damage checkpoint	4/865	16/10864	0.0335355057940464	0.716455873287489	ENSSSCG00000006127/ENSSSCG00000021966/ENSSSCG00000014955/ENSSSCG00000025606	NBN/TOPBP1/MRE11/ATM	4	0		4	ENSSSCG00000006127/ENSSSCG00000021966/ENSSSCG00000014955/ENSSSCG00000025606
BP	GO:0070816	phosphorylation of RNA polymerase II C-terminal domain	4/865	16/10864	0.0335355057940464	0.716455873287489	ENSSSCG00000013367/ENSSSCG00000004353/ENSSSCG00000029352/ENSSSCG00000015697	GTF2H1/CCNC/CCNL1/-	4	0		4	ENSSSCG00000013367/ENSSSCG00000004353/ENSSSCG00000029352/ENSSSCG00000015697
BP	GO:0009314	response to radiation	29/865	256/10864	0.0336811141249101	0.716455873287489	ENSSSCG00000005096/ENSSSCG00000008428/ENSSSCG00000003820/ENSSSCG00000029478/ENSSSCG00000008540/ENSSSCG00000013402/ENSSSCG00000035746/ENSSSCG00000009828/ENSSSCG00000003112/ENSSSCG00000014336/ENSSSCG00000010235/ENSSSCG00000034012/ENSSSCG00000000722/ENSSSCG00000026969/ENSSSCG00000009472/ENSSSCG00000009671/ENSSSCG00000021966/ENSSSCG00000012298/ENSSSCG00000009389/ENSSSCG00000005453/ENSSSCG00000015600/…	HIF1A/MSH2/USP1/CUL4B/PPP1CB/USP47/ECT2/PPP1CC/-/EGR1/SIRT1/CASP3/RAD51AP1/KRAS/FBXL3/PBK/TOPBP1/CACNA1F/TRIM13/-/DTL/ATR/ZRANB3/RPL26/ZBTB1/NIPBL/ATM/CREBBP/WRN	29	3	ENSSSCG00000014336/ENSSSCG00000015600/ENSSSCG00000007951	26	ENSSSCG00000005096/ENSSSCG00000008428/ENSSSCG00000003820/ENSSSCG00000029478/ENSSSCG00000008540/ENSSSCG00000013402/ENSSSCG00000035746/ENSSSCG00000009828/ENSSSCG00000003112/ENSSSCG00000010235/ENSSSCG00000034012/ENSSSCG00000000722/ENSSSCG00000026969/ENSSSCG00000009472/ENSSSCG00000009671/ENSSSCG00000021966/ENSSSCG00000012298/ENSSSCG00000009389/ENSSSCG00000005453/ENSSSCG00000011679/ENSSSCG00000015694/…
BP	GO:0007052	mitotic spindle organization	11/865	75/10864	0.0343518997040744	0.726774786171606	ENSSSCG00000010625/ENSSSCG00000012642/ENSSSCG00000004893/ENSSSCG00000007732/ENSSSCG00000010471/ENSSSCG00000030443/ENSSSCG00000015407/ENSSSCG00000015576/ENSSSCG00000024722/ENSSSCG00000014979/ENSSSCG00000023296	SMC3/STAG2/VPS4B/SBDS/KIF11/INTS13/GNAI1/TPR/PIBF1/CEP126/CENPE	11	0		11	ENSSSCG00000010625/ENSSSCG00000012642/ENSSSCG00000004893/ENSSSCG00000007732/ENSSSCG00000010471/ENSSSCG00000030443/ENSSSCG00000015407/ENSSSCG00000015576/ENSSSCG00000024722/ENSSSCG00000014979/ENSSSCG00000023296
BP	GO:0043161	proteasome-mediated ubiquitin-dependent protein catabolic process	28/865	246/10864	0.0345447762587802	0.726926098262718	ENSSSCG00000016653/ENSSSCG00000006066/ENSSSCG00000011229/ENSSSCG00000006904/ENSSSCG00000016017/ENSSSCG00000010235/ENSSSCG00000009472/ENSSSCG00000004339/ENSSSCG00000040751/ENSSSCG00000032332/ENSSSCG00000006177/ENSSSCG00000015659/ENSSSCG00000009671/ENSSSCG00000002446/ENSSSCG00000015566/ENSSSCG00000011530/ENSSSCG00000011004/ENSSSCG00000032198/ENSSSCG00000009389/ENSSSCG00000006108/ENSSSCG00000001801/…	DNAJB9/RNF19A/STT3B/GLMN/DNAJC10/SIRT1/FBXL3/UFL1/DDIT3/SOCS4/-/YOD1/PBK/-/EDEM3/CRBN/TOPORS/SPOPL/TRIM13/TMEM67/BTBD1/PSMC6/KLHL15/SVIP/RNF138/SOCS5/LRRK2/TBL1XR1	28	0		28	ENSSSCG00000016653/ENSSSCG00000006066/ENSSSCG00000011229/ENSSSCG00000006904/ENSSSCG00000016017/ENSSSCG00000010235/ENSSSCG00000009472/ENSSSCG00000004339/ENSSSCG00000040751/ENSSSCG00000032332/ENSSSCG00000006177/ENSSSCG00000015659/ENSSSCG00000009671/ENSSSCG00000002446/ENSSSCG00000015566/ENSSSCG00000011530/ENSSSCG00000011004/ENSSSCG00000032198/ENSSSCG00000009389/ENSSSCG00000006108/ENSSSCG00000001801/…
BP	GO:0000380	alternative mRNA splicing, via spliceosome	7/865	40/10864	0.0365334619998119	0.747141962843565	ENSSSCG00000017033/ENSSSCG00000017795/ENSSSCG00000027905/ENSSSCG00000012727/ENSSSCG00000027556/ENSSSCG00000009505/ENSSSCG00000028663	SLU7/NSRP1/-/FMR1/RSRC1/MBNL2/-	7	0		7	ENSSSCG00000017033/ENSSSCG00000017795/ENSSSCG00000027905/ENSSSCG00000012727/ENSSSCG00000027556/ENSSSCG00000009505/ENSSSCG00000028663
BP	GO:0036503	ERAD pathway	11/865	76/10864	0.0373968663473757	0.747141962843565	ENSSSCG00000016653/ENSSSCG00000011229/ENSSSCG00000016017/ENSSSCG00000010085/ENSSSCG00000015659/ENSSSCG00000015566/ENSSSCG00000009389/ENSSSCG00000006108/ENSSSCG00000005038/ENSSSCG00000039613/ENSSSCG00000024623	DNAJB9/STT3B/DNAJC10/SDF2L1/YOD1/EDEM3/TRIM13/TMEM67/PSMC6/SVIP/USP25	11	0		11	ENSSSCG00000016653/ENSSSCG00000011229/ENSSSCG00000016017/ENSSSCG00000010085/ENSSSCG00000015659/ENSSSCG00000015566/ENSSSCG00000009389/ENSSSCG00000006108/ENSSSCG00000005038/ENSSSCG00000039613/ENSSSCG00000024623
BP	GO:1902850	microtubule cytoskeleton organization involved in mitosis	11/865	76/10864	0.0373968663473757	0.747141962843565	ENSSSCG00000010625/ENSSSCG00000012642/ENSSSCG00000004893/ENSSSCG00000007732/ENSSSCG00000010471/ENSSSCG00000030443/ENSSSCG00000015407/ENSSSCG00000015576/ENSSSCG00000024722/ENSSSCG00000014979/ENSSSCG00000023296	SMC3/STAG2/VPS4B/SBDS/KIF11/INTS13/GNAI1/TPR/PIBF1/CEP126/CENPE	11	0		11	ENSSSCG00000010625/ENSSSCG00000012642/ENSSSCG00000004893/ENSSSCG00000007732/ENSSSCG00000010471/ENSSSCG00000030443/ENSSSCG00000015407/ENSSSCG00000015576/ENSSSCG00000024722/ENSSSCG00000014979/ENSSSCG00000023296
BP	GO:1901987	regulation of cell cycle phase transition	22/865	185/10864	0.0374108245740663	0.747141962843565	ENSSSCG00000007056/ENSSSCG00000009434/ENSSSCG00000006127/ENSSSCG00000029478/ENSSSCG00000007351/ENSSSCG00000035954/ENSSSCG00000004893/ENSSSCG00000012252/ENSSSCG00000013402/ENSSSCG00000016346/ENSSSCG00000004466/ENSSSCG00000015581/ENSSSCG00000021966/ENSSSCG00000015600/ENSSSCG00000014955/ENSSSCG00000015576/ENSSSCG00000016291/ENSSSCG00000028850/ENSSSCG00000023296/ENSSSCG00000025606/ENSSSCG00000005267/…	PLCB1/RGCC/NBN/CUL4B/FAM83D/ATAD5/VPS4B/DDX3X/USP47/MAD2L1BP/TTK/CENPF/TOPBP1/DTL/MRE11/TPR/GIGYF2/RPL26/CENPE/ATM/ANXA1/AIF1	22	4	ENSSSCG00000007351/ENSSSCG00000016346/ENSSSCG00000015600/ENSSSCG00000016291	18	ENSSSCG00000007056/ENSSSCG00000009434/ENSSSCG00000006127/ENSSSCG00000029478/ENSSSCG00000035954/ENSSSCG00000004893/ENSSSCG00000012252/ENSSSCG00000013402/ENSSSCG00000004466/ENSSSCG00000015581/ENSSSCG00000021966/ENSSSCG00000014955/ENSSSCG00000015576/ENSSSCG00000028850/ENSSSCG00000023296/ENSSSCG00000025606/ENSSSCG00000005267/ENSSSCG00000032341
BP	GO:0006402	mRNA catabolic process	13/865	95/10864	0.0375603024072491	0.747141962843565	ENSSSCG00000006752/ENSSSCG00000006983/ENSSSCG00000021586/ENSSSCG00000024411/ENSSSCG00000031882/ENSSSCG00000012727/ENSSSCG00000023326/ENSSSCG00000006033/ENSSSCG00000011601/ENSSSCG00000021354/ENSSSCG00000025606/ENSSSCG00000023976/ENSSSCG00000011117	CSDE1/CNOT7/ZHX2/-/PNPT1/FMR1/PNRC2/EIF3E/LSM3/CNOT4/ATM/DCP1B/-	13	4	ENSSSCG00000021586/ENSSSCG00000024411/ENSSSCG00000021354/ENSSSCG00000023976	9	ENSSSCG00000006752/ENSSSCG00000006983/ENSSSCG00000031882/ENSSSCG00000012727/ENSSSCG00000023326/ENSSSCG00000006033/ENSSSCG00000011601/ENSSSCG00000025606/ENSSSCG00000011117
BP	GO:1901215	negative regulation of neuron death	13/865	95/10864	0.0375603024072491	0.747141962843565	ENSSSCG00000005096/ENSSSCG00000008428/ENSSSCG00000004222/ENSSSCG00000026239/ENSSSCG00000011745/ENSSSCG00000010235/ENSSSCG00000021893/ENSSSCG00000026969/ENSSSCG00000017723/ENSSSCG00000030413/ENSSSCG00000005385/ENSSSCG00000000784/ENSSSCG00000006037	HIF1A/MSH2/NCOA7/VPS35/PRKCI/SIRT1/ROCK1/KRAS/CCL2/PIK3CA/NR4A3/LRRK2/OXR1	13	1	ENSSSCG00000017723	12	ENSSSCG00000005096/ENSSSCG00000008428/ENSSSCG00000004222/ENSSSCG00000026239/ENSSSCG00000011745/ENSSSCG00000010235/ENSSSCG00000021893/ENSSSCG00000026969/ENSSSCG00000030413/ENSSSCG00000005385/ENSSSCG00000000784/ENSSSCG00000006037
BP	GO:0007099	centriole replication	5/865	24/10864	0.037723729999183	0.747141962843565	ENSSSCG00000004893/ENSSSCG00000009077/ENSSSCG00000022283/ENSSSCG00000014943/ENSSSCG00000028821	VPS4B/HSPA4L/CEP135/DEUP1/SASS6	5	0		5	ENSSSCG00000004893/ENSSSCG00000009077/ENSSSCG00000022283/ENSSSCG00000014943/ENSSSCG00000028821
BP	GO:1990778	protein localization to cell periphery	21/865	175/10864	0.0379937114643235	0.747141962843565	ENSSSCG00000005955/ENSSSCG00000032357/ENSSSCG00000011027/ENSSSCG00000016223/ENSSSCG00000011243/ENSSSCG00000026239/ENSSSCG00000038558/ENSSSCG00000004190/ENSSSCG00000011745/ENSSSCG00000021893/ENSSSCG00000022806/ENSSSCG00000026571/ENSSSCG00000011680/ENSSSCG00000022396/ENSSSCG00000009793/ENSSSCG00000015407/ENSSSCG00000029615/ENSSSCG00000005170/ENSSSCG00000031261/ENSSSCG00000035869/ENSSSCG00000022661	EFR3A/APPL1/KIF5B/ACSL3/GOLGA4/VPS35/GOLPH3L/STX7/PRKCI/ROCK1/LIN7C/RAB8B/PLS1/BLZF1/CLIP1/GNAI1/VAMP7/DENND4C/RHOQ/-/FCHO2	21	0		21	ENSSSCG00000005955/ENSSSCG00000032357/ENSSSCG00000011027/ENSSSCG00000016223/ENSSSCG00000011243/ENSSSCG00000026239/ENSSSCG00000038558/ENSSSCG00000004190/ENSSSCG00000011745/ENSSSCG00000021893/ENSSSCG00000022806/ENSSSCG00000026571/ENSSSCG00000011680/ENSSSCG00000022396/ENSSSCG00000009793/ENSSSCG00000015407/ENSSSCG00000029615/ENSSSCG00000005170/ENSSSCG00000031261/ENSSSCG00000035869/ENSSSCG00000022661
BP	GO:0008631	intrinsic apoptotic signaling pathway in response to oxidative stress	6/865	32/10864	0.0380273568676047	0.747141962843565	ENSSSCG00000005096/ENSSSCG00000010235/ENSSSCG00000005344/ENSSSCG00000009334/ENSSSCG00000011739/ENSSSCG00000027997	HIF1A/SIRT1/MELK/HSPH1/PDCD10/NME5	6	0		6	ENSSSCG00000005096/ENSSSCG00000010235/ENSSSCG00000005344/ENSSSCG00000009334/ENSSSCG00000011739/ENSSSCG00000027997
BP	GO:0010501	RNA secondary structure unwinding	6/865	32/10864	0.0380273568676047	0.747141962843565	ENSSSCG00000011803/ENSSSCG00000012252/ENSSSCG00000021275/ENSSSCG00000026644/ENSSSCG00000010247/ENSSSCG00000024916	EIF4A2/DDX3X/DDX52/DDX46/DDX21/DHX36	6	0		6	ENSSSCG00000011803/ENSSSCG00000012252/ENSSSCG00000021275/ENSSSCG00000026644/ENSSSCG00000010247/ENSSSCG00000024916
BP	GO:0030199	collagen fibril organization	6/865	32/10864	0.0380273568676047	0.747141962843565	ENSSSCG00000010292/ENSSSCG00000005382/ENSSSCG00000039756/ENSSSCG00000023611/ENSSSCG00000006857/ENSSSCG00000010816	P4HA1/TGFBR1/FOXC1/-/COL11A1/TGFB2	6	2	ENSSSCG00000039756/ENSSSCG00000023611	4	ENSSSCG00000010292/ENSSSCG00000005382/ENSSSCG00000006857/ENSSSCG00000010816
BP	GO:0001824	blastocyst development	8/865	49/10864	0.0381624384794564	0.747141962843565	ENSSSCG00000006127/ENSSSCG00000007732/ENSSSCG00000005382/ENSSSCG00000008587/ENSSSCG00000011746/ENSSSCG00000015962/ENSSSCG00000002144/ENSSSCG00000000552	NBN/SBDS/TGFBR1/SF3B6/SKIL/SP3/CCNB1IP1/MED21	8	0		8	ENSSSCG00000006127/ENSSSCG00000007732/ENSSSCG00000005382/ENSSSCG00000008587/ENSSSCG00000011746/ENSSSCG00000015962/ENSSSCG00000002144/ENSSSCG00000000552
BP	GO:0034644	cellular response to UV	8/865	49/10864	0.0381624384794564	0.747141962843565	ENSSSCG00000029478/ENSSSCG00000013402/ENSSSCG00000010235/ENSSSCG00000009671/ENSSSCG00000011679/ENSSSCG00000028850/ENSSSCG00000023724/ENSSSCG00000007951	CUL4B/USP47/SIRT1/PBK/ATR/RPL26/ZBTB1/CREBBP	8	1	ENSSSCG00000007951	7	ENSSSCG00000029478/ENSSSCG00000013402/ENSSSCG00000010235/ENSSSCG00000009671/ENSSSCG00000011679/ENSSSCG00000028850/ENSSSCG00000023724
BP	GO:0045930	negative regulation of mitotic cell cycle	18/865	145/10864	0.0391958905688957	0.747141962843565	ENSSSCG00000008428/ENSSSCG00000009434/ENSSSCG00000006127/ENSSSCG00000011213/ENSSSCG00000013402/ENSSSCG00000016346/ENSSSCG00000012434/ENSSSCG00000031882/ENSSSCG00000017473/ENSSSCG00000004466/ENSSSCG00000021966/ENSSSCG00000014955/ENSSSCG00000015576/ENSSSCG00000039546/ENSSSCG00000039756/ENSSSCG00000016291/ENSSSCG00000028850/ENSSSCG00000025606	MSH2/RGCC/NBN/TOP2B/USP47/MAD2L1BP/ATRX/PNPT1/TOP2A/TTK/TOPBP1/MRE11/TPR/KNTC1/FOXC1/GIGYF2/RPL26/ATM	18	3	ENSSSCG00000016346/ENSSSCG00000039756/ENSSSCG00000016291	15	ENSSSCG00000008428/ENSSSCG00000009434/ENSSSCG00000006127/ENSSSCG00000011213/ENSSSCG00000013402/ENSSSCG00000012434/ENSSSCG00000031882/ENSSSCG00000017473/ENSSSCG00000004466/ENSSSCG00000021966/ENSSSCG00000014955/ENSSSCG00000015576/ENSSSCG00000039546/ENSSSCG00000028850/ENSSSCG00000025606
BP	GO:0033005	positive regulation of mast cell activation	3/865	10/10864	0.0395141508197797	0.747141962843565	ENSSSCG00000036828/ENSSSCG00000029615/ENSSSCG00000005385	SNX4/VAMP7/NR4A3	3	0		3	ENSSSCG00000036828/ENSSSCG00000029615/ENSSSCG00000005385
BP	GO:0033194	response to hydroperoxide	3/865	10/10864	0.0395141508197797	0.747141962843565	ENSSSCG00000010949/ENSSSCG00000032580/ENSSSCG00000006037	DAPK1/MGST1/OXR1	3	1	ENSSSCG00000010949	2	ENSSSCG00000032580/ENSSSCG00000006037
BP	GO:0035455	response to interferon-alpha	3/865	10/10864	0.0395141508197797	0.747141962843565	ENSSSCG00000010452/ENSSSCG00000012076/ENSSSCG00000015576	IFIT1/MX2/TPR	3	2	ENSSSCG00000010452/ENSSSCG00000012076	1	ENSSSCG00000015576
BP	GO:0035510	DNA dealkylation	3/865	10/10864	0.0395141508197797	0.747141962843565	ENSSSCG00000004358/ENSSSCG00000000847/ENSSSCG00000009157	ASCC3/TDG/TET2	3	0		3	ENSSSCG00000004358/ENSSSCG00000000847/ENSSSCG00000009157
BP	GO:0036124	histone H3-K9 trimethylation	3/865	10/10864	0.0395141508197797	0.747141962843565	ENSSSCG00000010235/ENSSSCG00000012434/ENSSSCG00000031159	SIRT1/ATRX/BEND3	3	1	ENSSSCG00000031159	2	ENSSSCG00000010235/ENSSSCG00000012434
BP	GO:0051382	kinetochore assembly	3/865	10/10864	0.0395141508197797	0.747141962843565	ENSSSCG00000020702/ENSSSCG00000008921/ENSSSCG00000006622	SENP6/CENPC/POGZ	3	1	ENSSSCG00000006622	2	ENSSSCG00000020702/ENSSSCG00000008921
BP	GO:0060600	dichotomous subdivision of an epithelial terminal unit	3/865	10/10864	0.0395141508197797	0.747141962843565	ENSSSCG00000011592/ENSSSCG00000024001/ENSSSCG00000015398	PLXND1/PLXNA1/SEMA3A	3	2	ENSSSCG00000011592/ENSSSCG00000024001	1	ENSSSCG00000015398
BP	GO:1901990	regulation of mitotic cell cycle phase transition	20/865	166/10864	0.0406420622984773	0.750251337260974	ENSSSCG00000007056/ENSSSCG00000009434/ENSSSCG00000006127/ENSSSCG00000029478/ENSSSCG00000035954/ENSSSCG00000004893/ENSSSCG00000012252/ENSSSCG00000013402/ENSSSCG00000016346/ENSSSCG00000015581/ENSSSCG00000021966/ENSSSCG00000015600/ENSSSCG00000014955/ENSSSCG00000015576/ENSSSCG00000016291/ENSSSCG00000028850/ENSSSCG00000023296/ENSSSCG00000025606/ENSSSCG00000005267/ENSSSCG00000032341	PLCB1/RGCC/NBN/CUL4B/ATAD5/VPS4B/DDX3X/USP47/MAD2L1BP/CENPF/TOPBP1/DTL/MRE11/TPR/GIGYF2/RPL26/CENPE/ATM/ANXA1/AIF1	20	3	ENSSSCG00000016346/ENSSSCG00000015600/ENSSSCG00000016291	17	ENSSSCG00000007056/ENSSSCG00000009434/ENSSSCG00000006127/ENSSSCG00000029478/ENSSSCG00000035954/ENSSSCG00000004893/ENSSSCG00000012252/ENSSSCG00000013402/ENSSSCG00000015581/ENSSSCG00000021966/ENSSSCG00000014955/ENSSSCG00000015576/ENSSSCG00000028850/ENSSSCG00000023296/ENSSSCG00000025606/ENSSSCG00000005267/ENSSSCG00000032341
BP	GO:0090398	cellular senescence	7/865	41/10864	0.0411472867074895	0.750251337260974	ENSSSCG00000008614/ENSSSCG00000005255/ENSSSCG00000025910/ENSSSCG00000010235/ENSSSCG00000010360/ENSSSCG00000011822/ENSSSCG00000031882	SMC6/SMC5/ZNF277/SIRT1/BMPR1A/OPA1/PNPT1	7	0		7	ENSSSCG00000008614/ENSSSCG00000005255/ENSSSCG00000025910/ENSSSCG00000010235/ENSSSCG00000010360/ENSSSCG00000011822/ENSSSCG00000031882
BP	GO:0036475	neuron death in response to oxidative stress	4/865	17/10864	0.0411720284005481	0.750251337260974	ENSSSCG00000005096/ENSSSCG00000004222/ENSSSCG00000005385/ENSSSCG00000006037	HIF1A/NCOA7/NR4A3/OXR1	4	0		4	ENSSSCG00000005096/ENSSSCG00000004222/ENSSSCG00000005385/ENSSSCG00000006037
BP	GO:0044788	modulation by host of viral process	4/865	17/10864	0.0411720284005481	0.750251337260974	ENSSSCG00000010625/ENSSSCG00000014211/ENSSSCG00000012252/ENSSSCG00000012727	SMC3/YTHDC2/DDX3X/FMR1	4	0		4	ENSSSCG00000010625/ENSSSCG00000014211/ENSSSCG00000012252/ENSSSCG00000012727
BP	GO:1903203	regulation of oxidative stress-induced neuron death	4/865	17/10864	0.0411720284005481	0.750251337260974	ENSSSCG00000005096/ENSSSCG00000004222/ENSSSCG00000005385/ENSSSCG00000006037	HIF1A/NCOA7/NR4A3/OXR1	4	0		4	ENSSSCG00000005096/ENSSSCG00000004222/ENSSSCG00000005385/ENSSSCG00000006037
BP	GO:1903205	regulation of hydrogen peroxide-induced cell death	4/865	17/10864	0.0411720284005481	0.750251337260974	ENSSSCG00000024351/ENSSSCG00000009334/ENSSSCG00000005385/ENSSSCG00000000784	MET/HSPH1/NR4A3/LRRK2	4	0		4	ENSSSCG00000024351/ENSSSCG00000009334/ENSSSCG00000005385/ENSSSCG00000000784
BP	GO:0065004	protein-DNA complex assembly	14/865	106/10864	0.0412120688582293	0.750251337260974	ENSSSCG00000009047/ENSSSCG00000009327/ENSSSCG00000012491/ENSSSCG00000015952/ENSSSCG00000012434/ENSSSCG00000020702/ENSSSCG00000005038/ENSSSCG00000010486/ENSSSCG00000008921/ENSSSCG00000006622/ENSSSCG00000002000/ENSSSCG00000033065/ENSSSCG00000034986/ENSSSCG00000033566	SMARCA5/-/CENPI/HAT1/ATRX/SENP6/PSMC6/HELLS/CENPC/POGZ/IPO4/-/HIST1H3E/-	14	2	ENSSSCG00000006622/ENSSSCG00000002000	12	ENSSSCG00000009047/ENSSSCG00000009327/ENSSSCG00000012491/ENSSSCG00000015952/ENSSSCG00000012434/ENSSSCG00000020702/ENSSSCG00000005038/ENSSSCG00000010486/ENSSSCG00000008921/ENSSSCG00000033065/ENSSSCG00000034986/ENSSSCG00000033566
BP	GO:0070646	protein modification by small protein removal	14/865	106/10864	0.0412120688582293	0.750251337260974	ENSSSCG00000003820/ENSSSCG00000023174/ENSSSCG00000004652/ENSSSCG00000010802/ENSSSCG00000013402/ENSSSCG00000027594/ENSSSCG00000008382/ENSSSCG00000000457/ENSSSCG00000015659/ENSSSCG00000002446/ENSSSCG00000020702/ENSSSCG00000007248/ENSSSCG00000012305/ENSSSCG00000024623	USP1/USP53/COPS2/UCHL5/USP47/USP16/USP34/USP15/YOD1/-/SENP6/ASXL1/USP27X/USP25	14	2	ENSSSCG00000007248/ENSSSCG00000012305	12	ENSSSCG00000003820/ENSSSCG00000023174/ENSSSCG00000004652/ENSSSCG00000010802/ENSSSCG00000013402/ENSSSCG00000027594/ENSSSCG00000008382/ENSSSCG00000000457/ENSSSCG00000015659/ENSSSCG00000002446/ENSSSCG00000020702/ENSSSCG00000024623
BP	GO:1902115	regulation of organelle assembly	15/865	116/10864	0.0416595669363889	0.753550491343543	ENSSSCG00000010625/ENSSSCG00000001973/ENSSSCG00000012642/ENSSSCG00000008406/ENSSSCG00000004893/ENSSSCG00000004601/ENSSSCG00000014946/ENSSSCG00000004370/ENSSSCG00000020702/ENSSSCG00000022283/ENSSSCG00000033291/ENSSSCG00000015576/ENSSSCG00000014239/ENSSSCG00000038383/ENSSSCG00000000784	SMC3/SCFD1/STAG2/CCDC88A/VPS4B/MNS1/CEP295/ATG5/SENP6/CEP135/PIP4K2B/TPR/CEP120/DYNC2LI1/LRRK2	15	1	ENSSSCG00000033291	14	ENSSSCG00000010625/ENSSSCG00000001973/ENSSSCG00000012642/ENSSSCG00000008406/ENSSSCG00000004893/ENSSSCG00000004601/ENSSSCG00000014946/ENSSSCG00000004370/ENSSSCG00000020702/ENSSSCG00000022283/ENSSSCG00000015576/ENSSSCG00000014239/ENSSSCG00000038383/ENSSSCG00000000784
BP	GO:0031497	chromatin assembly	10/865	68/10864	0.0417783486513922	0.753550491343543	ENSSSCG00000009047/ENSSSCG00000009327/ENSSSCG00000015952/ENSSSCG00000012434/ENSSSCG00000015576/ENSSSCG00000010486/ENSSSCG00000002000/ENSSSCG00000033065/ENSSSCG00000034986/ENSSSCG00000033566	SMARCA5/-/HAT1/ATRX/TPR/HELLS/IPO4/-/HIST1H3E/-	10	1	ENSSSCG00000002000	9	ENSSSCG00000009047/ENSSSCG00000009327/ENSSSCG00000015952/ENSSSCG00000012434/ENSSSCG00000015576/ENSSSCG00000010486/ENSSSCG00000033065/ENSSSCG00000034986/ENSSSCG00000033566
BP	GO:0006261	DNA-dependent DNA replication	13/865	97/10864	0.0434186342354747	0.766355394003962	ENSSSCG00000010625/ENSSSCG00000012642/ENSSSCG00000026055/ENSSSCG00000012434/ENSSSCG00000010240/ENSSSCG00000021966/ENSSSCG00000014955/ENSSSCG00000005008/ENSSSCG00000015694/ENSSSCG00000001958/ENSSSCG00000015668/ENSSSCG00000005000/ENSSSCG00000015840	SMC3/STAG2/PRIM1/ATRX/DNA2/TOPBP1/MRE11/POLE2/ZRANB3/BAZ1A/ORC4/FANCM/WRN	13	0		13	ENSSSCG00000010625/ENSSSCG00000012642/ENSSSCG00000026055/ENSSSCG00000012434/ENSSSCG00000010240/ENSSSCG00000021966/ENSSSCG00000014955/ENSSSCG00000005008/ENSSSCG00000015694/ENSSSCG00000001958/ENSSSCG00000015668/ENSSSCG00000005000/ENSSSCG00000015840
BP	GO:0016482	cytosolic transport	13/865	97/10864	0.0434186342354747	0.766355394003962	ENSSSCG00000006206/ENSSSCG00000037653/ENSSSCG00000033228/ENSSSCG00000010250/ENSSSCG00000006901/ENSSSCG00000026239/ENSSSCG00000003749/ENSSSCG00000011628/ENSSSCG00000036293/ENSSSCG00000003826/ENSSSCG00000027509/ENSSSCG00000000784/ENSSSCG00000006151	-/RAB5A/SPAG9/VPS26A/EVI5/VPS35/PIK3C3/DNAJC13/SRSF10/HOOK1/VPS54/LRRK2/SNX16	13	0		13	ENSSSCG00000006206/ENSSSCG00000037653/ENSSSCG00000033228/ENSSSCG00000010250/ENSSSCG00000006901/ENSSSCG00000026239/ENSSSCG00000003749/ENSSSCG00000011628/ENSSSCG00000036293/ENSSSCG00000003826/ENSSSCG00000027509/ENSSSCG00000000784/ENSSSCG00000006151
BP	GO:0007080	mitotic metaphase plate congression	6/865	33/10864	0.0434672706869902	0.766355394003962	ENSSSCG00000004893/ENSSSCG00000024722/ENSSSCG00000008921/ENSSSCG00000023296/ENSSSCG00000025965/ENSSSCG00000013332	VPS4B/PIBF1/CENPC/CENPE/SPDL1/KIF18A	6	0		6	ENSSSCG00000004893/ENSSSCG00000024722/ENSSSCG00000008921/ENSSSCG00000023296/ENSSSCG00000025965/ENSSSCG00000013332
BP	GO:0010332	response to gamma radiation	6/865	33/10864	0.0434672706869902	0.766355394003962	ENSSSCG00000014336/ENSSSCG00000009389/ENSSSCG00000011679/ENSSSCG00000028850/ENSSSCG00000025606/ENSSSCG00000015840	EGR1/TRIM13/ATR/RPL26/ATM/WRN	6	1	ENSSSCG00000014336	5	ENSSSCG00000009389/ENSSSCG00000011679/ENSSSCG00000028850/ENSSSCG00000025606/ENSSSCG00000015840
BP	GO:1901068	guanosine-containing compound metabolic process	6/865	33/10864	0.0434672706869902	0.766355394003962	ENSSSCG00000006294/ENSSSCG00000011822/ENSSSCG00000016954/ENSSSCG00000031261/ENSSSCG00000000784/ENSSSCG00000027997	NME7/OPA1/ERBIN/RHOQ/LRRK2/NME5	6	0		6	ENSSSCG00000006294/ENSSSCG00000011822/ENSSSCG00000016954/ENSSSCG00000031261/ENSSSCG00000000784/ENSSSCG00000027997
BP	GO:0001937	negative regulation of endothelial cell proliferation	5/865	25/10864	0.0441736187173751	0.768424638488027	ENSSSCG00000024168/ENSSSCG00000009434/ENSSSCG00000005382/ENSSSCG00000011739/ENSSSCG00000015313	AIMP1/RGCC/TGFBR1/PDCD10/KRIT1	5	0		5	ENSSSCG00000024168/ENSSSCG00000009434/ENSSSCG00000005382/ENSSSCG00000011739/ENSSSCG00000015313
BP	GO:0060236	regulation of mitotic spindle organization	5/865	25/10864	0.0441736187173751	0.768424638488027	ENSSSCG00000010625/ENSSSCG00000012642/ENSSSCG00000004893/ENSSSCG00000015407/ENSSSCG00000015576	SMC3/STAG2/VPS4B/GNAI1/TPR	5	0		5	ENSSSCG00000010625/ENSSSCG00000012642/ENSSSCG00000004893/ENSSSCG00000015407/ENSSSCG00000015576
BP	GO:0098534	centriole assembly	5/865	25/10864	0.0441736187173751	0.768424638488027	ENSSSCG00000004893/ENSSSCG00000009077/ENSSSCG00000022283/ENSSSCG00000014943/ENSSSCG00000028821	VPS4B/HSPA4L/CEP135/DEUP1/SASS6	5	0		5	ENSSSCG00000004893/ENSSSCG00000009077/ENSSSCG00000022283/ENSSSCG00000014943/ENSSSCG00000028821
BP	GO:0044773	mitotic DNA damage checkpoint	7/865	42/10864	0.0461235866288007	0.798795212677548	ENSSSCG00000008428/ENSSSCG00000006127/ENSSSCG00000021966/ENSSSCG00000014955/ENSSSCG00000016291/ENSSSCG00000028850/ENSSSCG00000025606	MSH2/NBN/TOPBP1/MRE11/GIGYF2/RPL26/ATM	7	1	ENSSSCG00000016291	6	ENSSSCG00000008428/ENSSSCG00000006127/ENSSSCG00000021966/ENSSSCG00000014955/ENSSSCG00000028850/ENSSSCG00000025606
BP	GO:0010212	response to ionizing radiation	13/865	98/10864	0.0465754536848565	0.799545288256703	ENSSSCG00000008428/ENSSSCG00000035746/ENSSSCG00000003112/ENSSSCG00000014336/ENSSSCG00000010235/ENSSSCG00000000722/ENSSSCG00000021966/ENSSSCG00000009389/ENSSSCG00000011679/ENSSSCG00000028850/ENSSSCG00000016842/ENSSSCG00000025606/ENSSSCG00000015840	MSH2/ECT2/-/EGR1/SIRT1/RAD51AP1/TOPBP1/TRIM13/ATR/RPL26/NIPBL/ATM/WRN	13	1	ENSSSCG00000014336	12	ENSSSCG00000008428/ENSSSCG00000035746/ENSSSCG00000003112/ENSSSCG00000010235/ENSSSCG00000000722/ENSSSCG00000021966/ENSSSCG00000009389/ENSSSCG00000011679/ENSSSCG00000028850/ENSSSCG00000016842/ENSSSCG00000025606/ENSSSCG00000015840
BP	GO:0045931	positive regulation of mitotic cell cycle	13/865	98/10864	0.0465754536848565	0.799545288256703	ENSSSCG00000007056/ENSSSCG00000009434/ENSSSCG00000029478/ENSSSCG00000004893/ENSSSCG00000010457/ENSSSCG00000012252/ENSSSCG00000005255/ENSSSCG00000015600/ENSSSCG00000015576/ENSSSCG00000028420/ENSSSCG00000038185/ENSSSCG00000005267/ENSSSCG00000032341	PLCB1/RGCC/CUL4B/VPS4B/KIF20B/DDX3X/SMC5/DTL/TPR/EIF4E/EREG/ANXA1/AIF1	13	1	ENSSSCG00000015600	12	ENSSSCG00000007056/ENSSSCG00000009434/ENSSSCG00000029478/ENSSSCG00000004893/ENSSSCG00000010457/ENSSSCG00000012252/ENSSSCG00000005255/ENSSSCG00000015576/ENSSSCG00000028420/ENSSSCG00000038185/ENSSSCG00000005267/ENSSSCG00000032341
BP	GO:0009299	mRNA transcription	4/865	18/10864	0.0497088940956378	0.81558534720576	ENSSSCG00000013312/ENSSSCG00000040751/ENSSSCG00000023724/ENSSSCG00000038185	HIPK3/DDIT3/ZBTB1/EREG	4	0		4	ENSSSCG00000013312/ENSSSCG00000040751/ENSSSCG00000023724/ENSSSCG00000038185
BP	GO:0016578	histone deubiquitination	4/865	18/10864	0.0497088940956378	0.81558534720576	ENSSSCG00000027594/ENSSSCG00000000457/ENSSSCG00000007248/ENSSSCG00000012305	USP16/USP15/ASXL1/USP27X	4	2	ENSSSCG00000007248/ENSSSCG00000012305	2	ENSSSCG00000027594/ENSSSCG00000000457
BP	GO:0071459	protein localization to chromosome, centromeric region	4/865	18/10864	0.0497088940956378	0.81558534720576	ENSSSCG00000004466/ENSSSCG00000031821/ENSSSCG00000001731/ENSSSCG00000025965	TTK/HASPIN/CENPQ/SPDL1	4	1	ENSSSCG00000031821	3	ENSSSCG00000004466/ENSSSCG00000001731/ENSSSCG00000025965
BP	GO:0006325	chromatin organization	47/865	464/10864	0.0505558688078359	0.81558534720576	ENSSSCG00000009047/ENSSSCG00000002344/ENSSSCG00000011917/ENSSSCG00000004432/ENSSSCG00000029478/ENSSSCG00000009327/ENSSSCG00000010226/ENSSSCG00000027594/ENSSSCG00000027211/ENSSSCG00000000457/ENSSSCG00000015952/ENSSSCG00000010235/ENSSSCG00000017744/ENSSSCG00000008080/ENSSSCG00000012434/ENSSSCG00000031159/ENSSSCG00000004370/ENSSSCG00000012727/ENSSSCG00000011081/ENSSSCG00000031821/ENSSSCG00000012037/…	SMARCA5/RIOX1/-/HDAC2/CUL4B/-/JMJD1C/USP16/EPC2/USP15/HAT1/SIRT1/SUZ12/PHF2/ATRX/BEND3/ATG5/FMR1/-/HASPIN/PAXBP1/MIER1/ASXL1/TPR/HELLS/BAZ1A/USP27X/ZBTB1/NIPBL/IPO4/-/HIST1H3E/ACTR6/ATM/-/TET3/HDAC4/LRRK2/TBL1XR1/TET2/SMARCA1/EP400/-/CREBBP/JAK2/BRMS1L/SETD1B	47	13	ENSSSCG00000002344/ENSSSCG00000008080/ENSSSCG00000031159/ENSSSCG00000031821/ENSSSCG00000007248/ENSSSCG00000012305/ENSSSCG00000002000/ENSSSCG00000008292/ENSSSCG00000024777/ENSSSCG00000028018/ENSSSCG00000002895/ENSSSCG00000007951/ENSSSCG00000009806	34	ENSSSCG00000009047/ENSSSCG00000011917/ENSSSCG00000004432/ENSSSCG00000029478/ENSSSCG00000009327/ENSSSCG00000010226/ENSSSCG00000027594/ENSSSCG00000027211/ENSSSCG00000000457/ENSSSCG00000015952/ENSSSCG00000010235/ENSSSCG00000017744/ENSSSCG00000012434/ENSSSCG00000004370/ENSSSCG00000012727/ENSSSCG00000011081/ENSSSCG00000012037/ENSSSCG00000030423/ENSSSCG00000015576/ENSSSCG00000010486/ENSSSCG00000001958/…
BP	GO:0021783	preganglionic parasympathetic fiber development	3/865	11/10864	0.0511957229319765	0.81558534720576	ENSSSCG00000010224/ENSSSCG00000013351/ENSSSCG00000015398	EGR2/NAV2/SEMA3A	3	2	ENSSSCG00000010224/ENSSSCG00000013351	1	ENSSSCG00000015398
BP	GO:0033032	regulation of myeloid cell apoptotic process	3/865	11/10864	0.0511957229319765	0.81558534720576	ENSSSCG00000010235/ENSSSCG00000005267/ENSSSCG00000035495	SIRT1/ANXA1/KITLG	3	0		3	ENSSSCG00000010235/ENSSSCG00000005267/ENSSSCG00000035495
BP	GO:0034086	maintenance of sister chromatid cohesion	3/865	11/10864	0.0511957229319765	0.81558534720576	ENSSSCG00000005255/ENSSSCG00000012434/ENSSSCG00000016842	SMC5/ATRX/NIPBL	3	0		3	ENSSSCG00000005255/ENSSSCG00000012434/ENSSSCG00000016842
BP	GO:0034088	maintenance of mitotic sister chromatid cohesion	3/865	11/10864	0.0511957229319765	0.81558534720576	ENSSSCG00000005255/ENSSSCG00000012434/ENSSSCG00000016842	SMC5/ATRX/NIPBL	3	0		3	ENSSSCG00000005255/ENSSSCG00000012434/ENSSSCG00000016842
BP	GO:0034349	glial cell apoptotic process	3/865	11/10864	0.0511957229319765	0.81558534720576	ENSSSCG00000011745/ENSSSCG00000034012/ENSSSCG00000017723	PRKCI/CASP3/CCL2	3	1	ENSSSCG00000017723	2	ENSSSCG00000011745/ENSSSCG00000034012
BP	GO:0036159	inner dynein arm assembly	3/865	11/10864	0.0511957229319765	0.81558534720576	ENSSSCG00000028184/ENSSSCG00000004608/ENSSSCG00000020990	DNAH1/DNAAF4/-	3	1	ENSSSCG00000028184	2	ENSSSCG00000004608/ENSSSCG00000020990
BP	GO:0045117	azole transport	3/865	11/10864	0.0511957229319765	0.81558534720576	ENSSSCG00000036828/ENSSSCG00000038735/ENSSSCG00000029615	SNX4/SNAP23/VAMP7	3	0		3	ENSSSCG00000036828/ENSSSCG00000038735/ENSSSCG00000029615
BP	GO:0048486	parasympathetic nervous system development	3/865	11/10864	0.0511957229319765	0.81558534720576	ENSSSCG00000010224/ENSSSCG00000013351/ENSSSCG00000015398	EGR2/NAV2/SEMA3A	3	2	ENSSSCG00000010224/ENSSSCG00000013351	1	ENSSSCG00000015398
BP	GO:0086012	membrane depolarization during cardiac muscle cell action potential	3/865	11/10864	0.0511957229319765	0.81558534720576	ENSSSCG00000015402/ENSSSCG00000011455/ENSSSCG00000011040	CACNA2D1/CACNA1D/CACNB2	3	0		3	ENSSSCG00000015402/ENSSSCG00000011455/ENSSSCG00000011040
BP	GO:0090026	positive regulation of monocyte chemotaxis	3/865	11/10864	0.0511957229319765	0.81558534720576	ENSSSCG00000012131/ENSSSCG00000032474/ENSSSCG00000032341	MOSPD2/CXCL10/AIF1	3	1	ENSSSCG00000032474	2	ENSSSCG00000012131/ENSSSCG00000032341
BP	GO:0010828	positive regulation of glucose transport	5/865	26/10864	0.0512428264195923	0.81558534720576	ENSSSCG00000011745/ENSSSCG00000027503/ENSSSCG00000025729/ENSSSCG00000031261/ENSSSCG00000005385	PRKCI/OSBPL8/IRS1/RHOQ/NR4A3	5	1	ENSSSCG00000025729	4	ENSSSCG00000011745/ENSSSCG00000027503/ENSSSCG00000031261/ENSSSCG00000005385
BP	GO:0032873	negative regulation of stress-activated MAPK cascade	5/865	26/10864	0.0512428264195923	0.81558534720576	ENSSSCG00000013312/ENSSSCG00000009334/ENSSSCG00000009671/ENSSSCG00000005427/ENSSSCG00000011743	HIPK3/HSPH1/PBK/FKTN/MECOM	5	0		5	ENSSSCG00000013312/ENSSSCG00000009334/ENSSSCG00000009671/ENSSSCG00000005427/ENSSSCG00000011743
BP	GO:0070303	negative regulation of stress-activated protein kinase signaling cascade	5/865	26/10864	0.0512428264195923	0.81558534720576	ENSSSCG00000013312/ENSSSCG00000009334/ENSSSCG00000009671/ENSSSCG00000005427/ENSSSCG00000011743	HIPK3/HSPH1/PBK/FKTN/MECOM	5	0		5	ENSSSCG00000013312/ENSSSCG00000009334/ENSSSCG00000009671/ENSSSCG00000005427/ENSSSCG00000011743
BP	GO:0006493	protein O-linked glycosylation	7/865	43/10864	0.0514689782217227	0.81558534720576	ENSSSCG00000031701/ENSSSCG00000003743/ENSSSCG00000010085/ENSSSCG00000005427/ENSSSCG00000015907/ENSSSCG00000008292/ENSSSCG00000009157	GXYLT1/GALNT1/SDF2L1/FKTN/GALNT3/TET3/TET2	7	1	ENSSSCG00000008292	6	ENSSSCG00000031701/ENSSSCG00000003743/ENSSSCG00000010085/ENSSSCG00000005427/ENSSSCG00000015907/ENSSSCG00000009157
BP	GO:0070192	chromosome organization involved in meiotic cell cycle	7/865	43/10864	0.0514689782217227	0.81558534720576	ENSSSCG00000011731/ENSSSCG00000005403/ENSSSCG00000016092/ENSSSCG00000012434/ENSSSCG00000014955/ENSSSCG00000025606/ENSSSCG00000002144	SMC4/SMC2/SGO2/ATRX/MRE11/ATM/CCNB1IP1	7	0		7	ENSSSCG00000011731/ENSSSCG00000005403/ENSSSCG00000016092/ENSSSCG00000012434/ENSSSCG00000014955/ENSSSCG00000025606/ENSSSCG00000002144
BP	GO:0044270	cellular nitrogen compound catabolic process	22/865	192/10864	0.0528225544724108	0.833659186310547	ENSSSCG00000006752/ENSSSCG00000016911/ENSSSCG00000006983/ENSSSCG00000021586/ENSSSCG00000016929/ENSSSCG00000008452/ENSSSCG00000024411/ENSSSCG00000031882/ENSSSCG00000010240/ENSSSCG00000012727/ENSSSCG00000023326/ENSSSCG00000006033/ENSSSCG00000014187/ENSSSCG00000030603/ENSSSCG00000011601/ENSSSCG00000021354/ENSSSCG00000009460/ENSSSCG00000025606/ENSSSCG00000009157/ENSSSCG00000023976/ENSSSCG00000000892/…	CSDE1/SKIV2L2/CNOT7/ZHX2/PDE4D/LRPPRC/-/PNPT1/DNA2/FMR1/PNRC2/EIF3E/NUDT12/TATDN1/LSM3/CNOT4/DIS3/ATM/TET2/DCP1B/HAL/-	22	5	ENSSSCG00000021586/ENSSSCG00000024411/ENSSSCG00000021354/ENSSSCG00000023976/ENSSSCG00000000892	17	ENSSSCG00000006752/ENSSSCG00000016911/ENSSSCG00000006983/ENSSSCG00000016929/ENSSSCG00000008452/ENSSSCG00000031882/ENSSSCG00000010240/ENSSSCG00000012727/ENSSSCG00000023326/ENSSSCG00000006033/ENSSSCG00000014187/ENSSSCG00000030603/ENSSSCG00000011601/ENSSSCG00000009460/ENSSSCG00000025606/ENSSSCG00000009157/ENSSSCG00000011117
BP	GO:0015758	glucose transport	10/865	71/10864	0.0536893506065321	0.843936217967737	ENSSSCG00000032357/ENSSSCG00000031942/ENSSSCG00000020927/ENSSSCG00000011745/ENSSSCG00000011680/ENSSSCG00000027503/ENSSSCG00000000783/ENSSSCG00000025729/ENSSSCG00000031261/ENSSSCG00000005385	APPL1/YES1/SLC2A2/PRKCI/PLS1/OSBPL8/SLC2A13/IRS1/RHOQ/NR4A3	10	1	ENSSSCG00000025729	9	ENSSSCG00000032357/ENSSSCG00000031942/ENSSSCG00000020927/ENSSSCG00000011745/ENSSSCG00000011680/ENSSSCG00000027503/ENSSSCG00000000783/ENSSSCG00000031261/ENSSSCG00000005385
BP	GO:0006342	chromatin silencing	8/865	53/10864	0.056895620418171	0.856076116626412	ENSSSCG00000009047/ENSSSCG00000004432/ENSSSCG00000015952/ENSSSCG00000010235/ENSSSCG00000008080/ENSSSCG00000031159/ENSSSCG00000030423/ENSSSCG00000010486	SMARCA5/HDAC2/HAT1/SIRT1/PHF2/BEND3/MIER1/HELLS	8	2	ENSSSCG00000008080/ENSSSCG00000031159	6	ENSSSCG00000009047/ENSSSCG00000004432/ENSSSCG00000015952/ENSSSCG00000010235/ENSSSCG00000030423/ENSSSCG00000010486
BP	GO:0033045	regulation of sister chromatid segregation	8/865	53/10864	0.056895620418171	0.856076116626412	ENSSSCG00000010357/ENSSSCG00000017308/ENSSSCG00000005255/ENSSSCG00000012434/ENSSSCG00000004466/ENSSSCG00000015576/ENSSSCG00000023296/ENSSSCG00000025606	WAPL/CDC27/SMC5/ATRX/TTK/TPR/CENPE/ATM	8	0		8	ENSSSCG00000010357/ENSSSCG00000017308/ENSSSCG00000005255/ENSSSCG00000012434/ENSSSCG00000004466/ENSSSCG00000015576/ENSSSCG00000023296/ENSSSCG00000025606
BP	GO:0071426	ribonucleoprotein complex export from nucleus	8/865	53/10864	0.056895620418171	0.856076116626412	ENSSSCG00000009043/ENSSSCG00000022952/ENSSSCG00000027139/ENSSSCG00000028228/ENSSSCG00000000466/ENSSSCG00000015576/ENSSSCG00000012639/ENSSSCG00000008974	ABCE1/NMD3/FYTTD1/XPO1/XPOT/TPR/THOC2/-	8	0		8	ENSSSCG00000009043/ENSSSCG00000022952/ENSSSCG00000027139/ENSSSCG00000028228/ENSSSCG00000000466/ENSSSCG00000015576/ENSSSCG00000012639/ENSSSCG00000008974
BP	GO:0051865	protein autoubiquitination	7/865	44/10864	0.0571886221246744	0.856076116626412	ENSSSCG00000027459/ENSSSCG00000011775/ENSSSCG00000009389/ENSSSCG00000030528/ENSSSCG00000021354/ENSSSCG00000000784/ENSSSCG00000033175	RNF13/KLHL24/TRIM13/LTN1/CNOT4/LRRK2/SASH1	7	2	ENSSSCG00000021354/ENSSSCG00000033175	5	ENSSSCG00000027459/ENSSSCG00000011775/ENSSSCG00000009389/ENSSSCG00000030528/ENSSSCG00000000784
BP	GO:0043069	negative regulation of programmed cell death	49/865	491/10864	0.0576603599646942	0.856076116626412	ENSSSCG00000006084/ENSSSCG00000025028/ENSSSCG00000005096/ENSSSCG00000006206/ENSSSCG00000008428/ENSSSCG00000024351/ENSSSCG00000027529/ENSSSCG00000013312/ENSSSCG00000011066/ENSSSCG00000008513/ENSSSCG00000012252/ENSSSCG00000006530/ENSSSCG00000013402/ENSSSCG00000011745/ENSSSCG00000031954/ENSSSCG00000010235/ENSSSCG00000021893/ENSSSCG00000015284/ENSSSCG00000034012/ENSSSCG00000009061/ENSSSCG00000026969/…	MTDH/-/HIF1A/-/MSH2/MET/BIRC3/HIPK3/YME1L1/BIRC6/DDX3X/EFNA1/USP47/PRKCI/SLC39A10/SIRT1/ROCK1/MDM4/CASP3/NAA15/KRAS/OPA1/HMGN5/HSPH1/RPS6KA3/ATG5/-/AREL1/TGFBR1/AHI1/DAPK1/PTGFR/MRE11/RPS3A/HELLS/PDCD10/CCL2/FOXC1/MKL1/MECOM/PIK3CA/NR4A3/LRRK2/KRIT1/OXR1/SYCP2/NME5/HCLS1/KITLG	49	6	ENSSSCG00000002370/ENSSSCG00000010949/ENSSSCG00000017723/ENSSSCG00000039756/ENSSSCG00000000075/ENSSSCG00000011884	43	ENSSSCG00000006084/ENSSSCG00000025028/ENSSSCG00000005096/ENSSSCG00000006206/ENSSSCG00000008428/ENSSSCG00000024351/ENSSSCG00000027529/ENSSSCG00000013312/ENSSSCG00000011066/ENSSSCG00000008513/ENSSSCG00000012252/ENSSSCG00000006530/ENSSSCG00000013402/ENSSSCG00000011745/ENSSSCG00000031954/ENSSSCG00000010235/ENSSSCG00000021893/ENSSSCG00000015284/ENSSSCG00000034012/ENSSSCG00000009061/ENSSSCG00000026969/…
BP	GO:0034655	nucleobase-containing compound catabolic process	20/865	173/10864	0.0581336429478435	0.856076116626412	ENSSSCG00000006752/ENSSSCG00000016911/ENSSSCG00000006983/ENSSSCG00000021586/ENSSSCG00000016929/ENSSSCG00000008452/ENSSSCG00000024411/ENSSSCG00000031882/ENSSSCG00000010240/ENSSSCG00000012727/ENSSSCG00000023326/ENSSSCG00000006033/ENSSSCG00000014187/ENSSSCG00000030603/ENSSSCG00000011601/ENSSSCG00000021354/ENSSSCG00000009460/ENSSSCG00000025606/ENSSSCG00000023976/ENSSSCG00000011117	CSDE1/SKIV2L2/CNOT7/ZHX2/PDE4D/LRPPRC/-/PNPT1/DNA2/FMR1/PNRC2/EIF3E/NUDT12/TATDN1/LSM3/CNOT4/DIS3/ATM/DCP1B/-	20	4	ENSSSCG00000021586/ENSSSCG00000024411/ENSSSCG00000021354/ENSSSCG00000023976	16	ENSSSCG00000006752/ENSSSCG00000016911/ENSSSCG00000006983/ENSSSCG00000016929/ENSSSCG00000008452/ENSSSCG00000031882/ENSSSCG00000010240/ENSSSCG00000012727/ENSSSCG00000023326/ENSSSCG00000006033/ENSSSCG00000014187/ENSSSCG00000030603/ENSSSCG00000011601/ENSSSCG00000009460/ENSSSCG00000025606/ENSSSCG00000011117
BP	GO:0016570	histone modification	35/865	335/10864	0.0583967889625898	0.856076116626412	ENSSSCG00000002344/ENSSSCG00000011917/ENSSSCG00000004432/ENSSSCG00000029478/ENSSSCG00000010226/ENSSSCG00000027594/ENSSSCG00000027211/ENSSSCG00000000457/ENSSSCG00000015952/ENSSSCG00000010235/ENSSSCG00000017744/ENSSSCG00000008080/ENSSSCG00000012434/ENSSSCG00000031159/ENSSSCG00000004370/ENSSSCG00000012727/ENSSSCG00000011081/ENSSSCG00000031821/ENSSSCG00000012037/ENSSSCG00000030423/ENSSSCG00000007248/…	RIOX1/-/HDAC2/CUL4B/JMJD1C/USP16/EPC2/USP15/HAT1/SIRT1/SUZ12/PHF2/ATRX/BEND3/ATG5/FMR1/-/HASPIN/PAXBP1/MIER1/ASXL1/USP27X/NIPBL/ATM/TET3/HDAC4/LRRK2/TBL1XR1/TET2/EP400/-/CREBBP/JAK2/BRMS1L/SETD1B	35	12	ENSSSCG00000002344/ENSSSCG00000008080/ENSSSCG00000031159/ENSSSCG00000031821/ENSSSCG00000007248/ENSSSCG00000012305/ENSSSCG00000008292/ENSSSCG00000024777/ENSSSCG00000028018/ENSSSCG00000002895/ENSSSCG00000007951/ENSSSCG00000009806	23	ENSSSCG00000011917/ENSSSCG00000004432/ENSSSCG00000029478/ENSSSCG00000010226/ENSSSCG00000027594/ENSSSCG00000027211/ENSSSCG00000000457/ENSSSCG00000015952/ENSSSCG00000010235/ENSSSCG00000017744/ENSSSCG00000012434/ENSSSCG00000004370/ENSSSCG00000012727/ENSSSCG00000011081/ENSSSCG00000012037/ENSSSCG00000030423/ENSSSCG00000016842/ENSSSCG00000025606/ENSSSCG00000000784/ENSSSCG00000011760/ENSSSCG00000009157/…
BP	GO:0044786	cell cycle DNA replication	5/865	27/10864	0.0589344099714501	0.856076116626412	ENSSSCG00000010625/ENSSSCG00000012642/ENSSSCG00000012434/ENSSSCG00000010240/ENSSSCG00000014955	SMC3/STAG2/ATRX/DNA2/MRE11	5	0		5	ENSSSCG00000010625/ENSSSCG00000012642/ENSSSCG00000012434/ENSSSCG00000010240/ENSSSCG00000014955
BP	GO:0045620	negative regulation of lymphocyte differentiation	5/865	27/10864	0.0589344099714501	0.856076116626412	ENSSSCG00000005844/ENSSSCG00000008099/ENSSSCG00000008437/ENSSSCG00000009007/ENSSSCG00000005267	NRARP/ZC3H8/SOCS5/TMEM131L/ANXA1	5	1	ENSSSCG00000009007	4	ENSSSCG00000005844/ENSSSCG00000008099/ENSSSCG00000008437/ENSSSCG00000005267
BP	GO:0051985	negative regulation of chromosome segregation	5/865	27/10864	0.0589344099714501	0.856076116626412	ENSSSCG00000010357/ENSSSCG00000012434/ENSSSCG00000004466/ENSSSCG00000015576/ENSSSCG00000025606	WAPL/ATRX/TTK/TPR/ATM	5	0		5	ENSSSCG00000010357/ENSSSCG00000012434/ENSSSCG00000004466/ENSSSCG00000015576/ENSSSCG00000025606
BP	GO:0060998	regulation of dendritic spine development	5/865	27/10864	0.0589344099714501	0.856076116626412	ENSSSCG00000033025/ENSSSCG00000006530/ENSSSCG00000012727/ENSSSCG00000026268/ENSSSCG00000000784	C21orf91/EFNA1/FMR1/DLG5/LRRK2	5	1	ENSSSCG00000026268	4	ENSSSCG00000033025/ENSSSCG00000006530/ENSSSCG00000012727/ENSSSCG00000000784
BP	GO:0006376	mRNA splice site selection	4/865	19/10864	0.0591399032011666	0.856076116626412	ENSSSCG00000017033/ENSSSCG00000036293/ENSSSCG00000006879/ENSSSCG00000004997	SLU7/SRSF10/PTBP2/PRPF39	4	0		4	ENSSSCG00000017033/ENSSSCG00000036293/ENSSSCG00000006879/ENSSSCG00000004997
BP	GO:0045745	positive regulation of G-protein coupled receptor protein signaling pathway	4/865	19/10864	0.0591399032011666	0.856076116626412	ENSSSCG00000026239/ENSSSCG00000004628/ENSSSCG00000038048/ENSSSCG00000000784	VPS35/TMOD2/NECAB2/LRRK2	4	0		4	ENSSSCG00000026239/ENSSSCG00000004628/ENSSSCG00000038048/ENSSSCG00000000784
BP	GO:0045911	positive regulation of DNA recombination	4/865	19/10864	0.0591399032011666	0.856076116626412	ENSSSCG00000008428/ENSSSCG00000035954/ENSSSCG00000011848/ENSSSCG00000015840	MSH2/ATAD5/TFRC/WRN	4	0		4	ENSSSCG00000008428/ENSSSCG00000035954/ENSSSCG00000011848/ENSSSCG00000015840
BP	GO:0051693	actin filament capping	4/865	19/10864	0.0591399032011666	0.856076116626412	ENSSSCG00000000798/ENSSSCG00000006775/ENSSSCG00000028113/ENSSSCG00000004628	TWF1/CAPZA1/CAPZA2/TMOD2	4	0		4	ENSSSCG00000000798/ENSSSCG00000006775/ENSSSCG00000028113/ENSSSCG00000004628
BP	GO:0070507	regulation of microtubule cytoskeleton organization	15/865	122/10864	0.060219850003118	0.856076116626412	ENSSSCG00000010625/ENSSSCG00000024351/ENSSSCG00000012642/ENSSSCG00000004893/ENSSSCG00000028228/ENSSSCG00000010471/ENSSSCG00000014934/ENSSSCG00000009793/ENSSSCG00000020702/ENSSSCG00000006108/ENSSSCG00000015407/ENSSSCG00000015576/ENSSSCG00000014239/ENSSSCG00000014214/ENSSSCG00000013332	SMC3/MET/STAG2/VPS4B/XPO1/KIF11/CHORDC1/CLIP1/SENP6/TMEM67/GNAI1/TPR/CEP120/TRIM36/KIF18A	15	0		15	ENSSSCG00000010625/ENSSSCG00000024351/ENSSSCG00000012642/ENSSSCG00000004893/ENSSSCG00000028228/ENSSSCG00000010471/ENSSSCG00000014934/ENSSSCG00000009793/ENSSSCG00000020702/ENSSSCG00000006108/ENSSSCG00000015407/ENSSSCG00000015576/ENSSSCG00000014239/ENSSSCG00000014214/ENSSSCG00000013332
BP	GO:0034502	protein localization to chromosome	9/865	63/10864	0.0604896256787881	0.856076116626412	ENSSSCG00000000496/ENSSSCG00000010357/ENSSSCG00000012434/ENSSSCG00000009670/ENSSSCG00000004466/ENSSSCG00000031821/ENSSSCG00000011679/ENSSSCG00000001731/ENSSSCG00000025965	CCT2/WAPL/ATRX/ESCO2/TTK/HASPIN/ATR/CENPQ/SPDL1	9	1	ENSSSCG00000031821	8	ENSSSCG00000000496/ENSSSCG00000010357/ENSSSCG00000012434/ENSSSCG00000009670/ENSSSCG00000004466/ENSSSCG00000011679/ENSSSCG00000001731/ENSSSCG00000025965
BP	GO:0000723	telomere maintenance	12/865	92/10864	0.0604995049376829	0.856076116626412	ENSSSCG00000000496/ENSSSCG00000006127/ENSSSCG00000007954/ENSSSCG00000008614/ENSSSCG00000005255/ENSSSCG00000012434/ENSSSCG00000010240/ENSSSCG00000014955/ENSSSCG00000024916/ENSSSCG00000025606/ENSSSCG00000016597/ENSSSCG00000015840	CCT2/NBN/SLX4/SMC6/SMC5/ATRX/DNA2/MRE11/DHX36/ATM/-/WRN	12	1	ENSSSCG00000007954	11	ENSSSCG00000000496/ENSSSCG00000006127/ENSSSCG00000008614/ENSSSCG00000005255/ENSSSCG00000012434/ENSSSCG00000010240/ENSSSCG00000014955/ENSSSCG00000024916/ENSSSCG00000025606/ENSSSCG00000016597/ENSSSCG00000015840
BP	GO:0032200	telomere organization	12/865	92/10864	0.0604995049376829	0.856076116626412	ENSSSCG00000000496/ENSSSCG00000006127/ENSSSCG00000007954/ENSSSCG00000008614/ENSSSCG00000005255/ENSSSCG00000012434/ENSSSCG00000010240/ENSSSCG00000014955/ENSSSCG00000024916/ENSSSCG00000025606/ENSSSCG00000016597/ENSSSCG00000015840	CCT2/NBN/SLX4/SMC6/SMC5/ATRX/DNA2/MRE11/DHX36/ATM/-/WRN	12	1	ENSSSCG00000007954	11	ENSSSCG00000000496/ENSSSCG00000006127/ENSSSCG00000008614/ENSSSCG00000005255/ENSSSCG00000012434/ENSSSCG00000010240/ENSSSCG00000014955/ENSSSCG00000024916/ENSSSCG00000025606/ENSSSCG00000016597/ENSSSCG00000015840
BP	GO:0006403	RNA localization	14/865	112/10864	0.0606614603368571	0.856076116626412	ENSSSCG00000000496/ENSSSCG00000009043/ENSSSCG00000014244/ENSSSCG00000022225/ENSSSCG00000022952/ENSSSCG00000027139/ENSSSCG00000028228/ENSSSCG00000031882/ENSSSCG00000000466/ENSSSCG00000015576/ENSSSCG00000011679/ENSSSCG00000012639/ENSSSCG00000025606/ENSSSCG00000008974	CCT2/ABCE1/PHAX/NOP58/NMD3/FYTTD1/XPO1/PNPT1/XPOT/TPR/ATR/THOC2/ATM/-	14	0		14	ENSSSCG00000000496/ENSSSCG00000009043/ENSSSCG00000014244/ENSSSCG00000022225/ENSSSCG00000022952/ENSSSCG00000027139/ENSSSCG00000028228/ENSSSCG00000031882/ENSSSCG00000000466/ENSSSCG00000015576/ENSSSCG00000011679/ENSSSCG00000012639/ENSSSCG00000025606/ENSSSCG00000008974
BP	GO:0090150	establishment of protein localization to membrane	14/865	112/10864	0.0606614603368571	0.856076116626412	ENSSSCG00000014292/ENSSSCG00000004382/ENSSSCG00000016223/ENSSSCG00000011243/ENSSSCG00000026239/ENSSSCG00000038558/ENSSSCG00000029608/ENSSSCG00000003112/ENSSSCG00000026571/ENSSSCG00000022396/ENSSSCG00000009793/ENSSSCG00000038401/ENSSSCG00000029615/ENSSSCG00000004785	HSPA4/SEC63/ACSL3/GOLGA4/VPS35/GOLPH3L/SEC62/-/RAB8B/BLZF1/CLIP1/TRAM2/VAMP7/SRP14	14	1	ENSSSCG00000038401	13	ENSSSCG00000014292/ENSSSCG00000004382/ENSSSCG00000016223/ENSSSCG00000011243/ENSSSCG00000026239/ENSSSCG00000038558/ENSSSCG00000029608/ENSSSCG00000003112/ENSSSCG00000026571/ENSSSCG00000022396/ENSSSCG00000009793/ENSSSCG00000029615/ENSSSCG00000004785
BP	GO:0009416	response to light stimulus	20/865	174/10864	0.0610057288527257	0.856076116626412	ENSSSCG00000005096/ENSSSCG00000008428/ENSSSCG00000003820/ENSSSCG00000029478/ENSSSCG00000008540/ENSSSCG00000013402/ENSSSCG00000009828/ENSSSCG00000010235/ENSSSCG00000034012/ENSSSCG00000026969/ENSSSCG00000009472/ENSSSCG00000009671/ENSSSCG00000012298/ENSSSCG00000015600/ENSSSCG00000011679/ENSSSCG00000015694/ENSSSCG00000028850/ENSSSCG00000023724/ENSSSCG00000007951/ENSSSCG00000015840	HIF1A/MSH2/USP1/CUL4B/PPP1CB/USP47/PPP1CC/SIRT1/CASP3/KRAS/FBXL3/PBK/CACNA1F/DTL/ATR/ZRANB3/RPL26/ZBTB1/CREBBP/WRN	20	2	ENSSSCG00000015600/ENSSSCG00000007951	18	ENSSSCG00000005096/ENSSSCG00000008428/ENSSSCG00000003820/ENSSSCG00000029478/ENSSSCG00000008540/ENSSSCG00000013402/ENSSSCG00000009828/ENSSSCG00000010235/ENSSSCG00000034012/ENSSSCG00000026969/ENSSSCG00000009472/ENSSSCG00000009671/ENSSSCG00000012298/ENSSSCG00000011679/ENSSSCG00000015694/ENSSSCG00000028850/ENSSSCG00000023724/ENSSSCG00000015840
BP	GO:0071166	ribonucleoprotein complex localization	8/865	54/10864	0.0623505118708772	0.856076116626412	ENSSSCG00000009043/ENSSSCG00000022952/ENSSSCG00000027139/ENSSSCG00000028228/ENSSSCG00000000466/ENSSSCG00000015576/ENSSSCG00000012639/ENSSSCG00000008974	ABCE1/NMD3/FYTTD1/XPO1/XPOT/TPR/THOC2/-	8	0		8	ENSSSCG00000009043/ENSSSCG00000022952/ENSSSCG00000027139/ENSSSCG00000028228/ENSSSCG00000000466/ENSSSCG00000015576/ENSSSCG00000012639/ENSSSCG00000008974
BP	GO:0071482	cellular response to light stimulus	8/865	54/10864	0.0623505118708772	0.856076116626412	ENSSSCG00000029478/ENSSSCG00000013402/ENSSSCG00000010235/ENSSSCG00000009671/ENSSSCG00000011679/ENSSSCG00000028850/ENSSSCG00000023724/ENSSSCG00000007951	CUL4B/USP47/SIRT1/PBK/ATR/RPL26/ZBTB1/CREBBP	8	1	ENSSSCG00000007951	7	ENSSSCG00000029478/ENSSSCG00000013402/ENSSSCG00000010235/ENSSSCG00000009671/ENSSSCG00000011679/ENSSSCG00000028850/ENSSSCG00000023724
BP	GO:1901989	positive regulation of cell cycle phase transition	8/865	54/10864	0.0623505118708772	0.856076116626412	ENSSSCG00000007056/ENSSSCG00000029478/ENSSSCG00000007351/ENSSSCG00000004893/ENSSSCG00000012252/ENSSSCG00000015600/ENSSSCG00000005267/ENSSSCG00000032341	PLCB1/CUL4B/FAM83D/VPS4B/DDX3X/DTL/ANXA1/AIF1	8	2	ENSSSCG00000007351/ENSSSCG00000015600	6	ENSSSCG00000007056/ENSSSCG00000029478/ENSSSCG00000004893/ENSSSCG00000012252/ENSSSCG00000005267/ENSSSCG00000032341
BP	GO:0014855	striated muscle cell proliferation	6/865	36/10864	0.0625857260881435	0.856076116626412	ENSSSCG00000010360/ENSSSCG00000005382/ENSSSCG00000012037/ENSSSCG00000039756/ENSSSCG00000022155/ENSSSCG00000010816	BMPR1A/TGFBR1/PAXBP1/FOXC1/RBPJ/TGFB2	6	1	ENSSSCG00000039756	5	ENSSSCG00000010360/ENSSSCG00000005382/ENSSSCG00000012037/ENSSSCG00000022155/ENSSSCG00000010816
BP	GO:0008645	hexose transport	10/865	73/10864	0.0627649908251277	0.856076116626412	ENSSSCG00000032357/ENSSSCG00000031942/ENSSSCG00000020927/ENSSSCG00000011745/ENSSSCG00000011680/ENSSSCG00000027503/ENSSSCG00000000783/ENSSSCG00000025729/ENSSSCG00000031261/ENSSSCG00000005385	APPL1/YES1/SLC2A2/PRKCI/PLS1/OSBPL8/SLC2A13/IRS1/RHOQ/NR4A3	10	1	ENSSSCG00000025729	9	ENSSSCG00000032357/ENSSSCG00000031942/ENSSSCG00000020927/ENSSSCG00000011745/ENSSSCG00000011680/ENSSSCG00000027503/ENSSSCG00000000783/ENSSSCG00000031261/ENSSSCG00000005385
BP	GO:0034614	cellular response to reactive oxygen species	10/865	73/10864	0.0627649908251277	0.856076116626412	ENSSSCG00000002383/ENSSSCG00000024351/ENSSSCG00000035746/ENSSSCG00000025910/ENSSSCG00000010235/ENSSSCG00000009334/ENSSSCG00000011739/ENSSSCG00000010548/ENSSSCG00000005385/ENSSSCG00000000784	FOS/MET/ECT2/ZNF277/SIRT1/HSPH1/PDCD10/CHUK/NR4A3/LRRK2	10	1	ENSSSCG00000002383	9	ENSSSCG00000024351/ENSSSCG00000035746/ENSSSCG00000025910/ENSSSCG00000010235/ENSSSCG00000009334/ENSSSCG00000011739/ENSSSCG00000010548/ENSSSCG00000005385/ENSSSCG00000000784
BP	GO:0006304	DNA modification	7/865	45/10864	0.0632861998868426	0.856076116626412	ENSSSCG00000004358/ENSSSCG00000000847/ENSSSCG00000031159/ENSSSCG00000011081/ENSSSCG00000010486/ENSSSCG00000030413/ENSSSCG00000009157	ASCC3/TDG/BEND3/-/HELLS/PIK3CA/TET2	7	1	ENSSSCG00000031159	6	ENSSSCG00000004358/ENSSSCG00000000847/ENSSSCG00000011081/ENSSSCG00000010486/ENSSSCG00000030413/ENSSSCG00000009157
BP	GO:0045454	cell redox homeostasis	7/865	45/10864	0.0632861998868426	0.856076116626412	ENSSSCG00000015443/ENSSSCG00000016017/ENSSSCG00000040751/ENSSSCG00000004884/ENSSSCG00000008181/ENSSSCG00000005453/ENSSSCG00000015313	DLD/DNAJC10/DDIT3/TMX3/TXNDC9/-/KRIT1	7	0		7	ENSSSCG00000015443/ENSSSCG00000016017/ENSSSCG00000040751/ENSSSCG00000004884/ENSSSCG00000008181/ENSSSCG00000005453/ENSSSCG00000015313
BP	GO:1901992	positive regulation of mitotic cell cycle phase transition	7/865	45/10864	0.0632861998868426	0.856076116626412	ENSSSCG00000007056/ENSSSCG00000029478/ENSSSCG00000004893/ENSSSCG00000012252/ENSSSCG00000015600/ENSSSCG00000005267/ENSSSCG00000032341	PLCB1/CUL4B/VPS4B/DDX3X/DTL/ANXA1/AIF1	7	1	ENSSSCG00000015600	6	ENSSSCG00000007056/ENSSSCG00000029478/ENSSSCG00000004893/ENSSSCG00000012252/ENSSSCG00000005267/ENSSSCG00000032341
BP	GO:0046700	heterocycle catabolic process	22/865	196/10864	0.0634323276342916	0.856076116626412	ENSSSCG00000006752/ENSSSCG00000016911/ENSSSCG00000006983/ENSSSCG00000021586/ENSSSCG00000016929/ENSSSCG00000008452/ENSSSCG00000024411/ENSSSCG00000031882/ENSSSCG00000010240/ENSSSCG00000012727/ENSSSCG00000023326/ENSSSCG00000006033/ENSSSCG00000014187/ENSSSCG00000030603/ENSSSCG00000011601/ENSSSCG00000021354/ENSSSCG00000009460/ENSSSCG00000025606/ENSSSCG00000009157/ENSSSCG00000023976/ENSSSCG00000000892/…	CSDE1/SKIV2L2/CNOT7/ZHX2/PDE4D/LRPPRC/-/PNPT1/DNA2/FMR1/PNRC2/EIF3E/NUDT12/TATDN1/LSM3/CNOT4/DIS3/ATM/TET2/DCP1B/HAL/-	22	5	ENSSSCG00000021586/ENSSSCG00000024411/ENSSSCG00000021354/ENSSSCG00000023976/ENSSSCG00000000892	17	ENSSSCG00000006752/ENSSSCG00000016911/ENSSSCG00000006983/ENSSSCG00000016929/ENSSSCG00000008452/ENSSSCG00000031882/ENSSSCG00000010240/ENSSSCG00000012727/ENSSSCG00000023326/ENSSSCG00000006033/ENSSSCG00000014187/ENSSSCG00000030603/ENSSSCG00000011601/ENSSSCG00000009460/ENSSSCG00000025606/ENSSSCG00000009157/ENSSSCG00000011117
BP	GO:0018904	ether metabolic process	3/865	12/10864	0.0643392107203253	0.856076116626412	ENSSSCG00000023983/ENSSSCG00000021170/ENSSSCG00000005453	AGPS/FAR1/-	3	0		3	ENSSSCG00000023983/ENSSSCG00000021170/ENSSSCG00000005453
BP	GO:0030011	maintenance of cell polarity	3/865	12/10864	0.0643392107203253	0.856076116626412	ENSSSCG00000022806/ENSSSCG00000026268/ENSSSCG00000005584	LIN7C/DLG5/CRB2	3	2	ENSSSCG00000026268/ENSSSCG00000005584	1	ENSSSCG00000022806
BP	GO:0033158	regulation of protein import into nucleus, translocation	3/865	12/10864	0.0643392107203253	0.856076116626412	ENSSSCG00000010235/ENSSSCG00000005453/ENSSSCG00000000784	SIRT1/-/LRRK2	3	0		3	ENSSSCG00000010235/ENSSSCG00000005453/ENSSSCG00000000784
BP	GO:0044827	modulation by host of viral genome replication	3/865	12/10864	0.0643392107203253	0.856076116626412	ENSSSCG00000014211/ENSSSCG00000012252/ENSSSCG00000012727	YTHDC2/DDX3X/FMR1	3	0		3	ENSSSCG00000014211/ENSSSCG00000012252/ENSSSCG00000012727
BP	GO:0045056	transcytosis	3/865	12/10864	0.0643392107203253	0.856076116626412	ENSSSCG00000037653/ENSSSCG00000026239/ENSSSCG00000008971	RAB5A/VPS35/USO1	3	0		3	ENSSSCG00000037653/ENSSSCG00000026239/ENSSSCG00000008971
BP	GO:0045922	negative regulation of fatty acid metabolic process	3/865	12/10864	0.0643392107203253	0.856076116626412	ENSSSCG00000033766/ENSSSCG00000010235/ENSSSCG00000024722	ETFBKMT/SIRT1/PIBF1	3	1	ENSSSCG00000033766	2	ENSSSCG00000010235/ENSSSCG00000024722
BP	GO:0048532	anatomical structure arrangement	3/865	12/10864	0.0643392107203253	0.856076116626412	ENSSSCG00000010224/ENSSSCG00000010360/ENSSSCG00000015398	EGR2/BMPR1A/SEMA3A	3	1	ENSSSCG00000010224	2	ENSSSCG00000010360/ENSSSCG00000015398
BP	GO:0051016	barbed-end actin filament capping	3/865	12/10864	0.0643392107203253	0.856076116626412	ENSSSCG00000000798/ENSSSCG00000006775/ENSSSCG00000028113	TWF1/CAPZA1/CAPZA2	3	0		3	ENSSSCG00000000798/ENSSSCG00000006775/ENSSSCG00000028113
BP	GO:0071677	positive regulation of mononuclear cell migration	3/865	12/10864	0.0643392107203253	0.856076116626412	ENSSSCG00000012131/ENSSSCG00000032474/ENSSSCG00000032341	MOSPD2/CXCL10/AIF1	3	1	ENSSSCG00000032474	2	ENSSSCG00000012131/ENSSSCG00000032341
BP	GO:0080182	histone H3-K4 trimethylation	3/865	12/10864	0.0643392107203253	0.856076116626412	ENSSSCG00000031159/ENSSSCG00000008292/ENSSSCG00000009157	BEND3/TET3/TET2	3	2	ENSSSCG00000031159/ENSSSCG00000008292	1	ENSSSCG00000009157
BP	GO:1901623	regulation of lymphocyte chemotaxis	3/865	12/10864	0.0643392107203253	0.856076116626412	ENSSSCG00000004595/ENSSSCG00000032474/ENSSSCG00000017723	ADAM10/CXCL10/CCL2	3	2	ENSSSCG00000032474/ENSSSCG00000017723	1	ENSSSCG00000004595
BP	GO:0016579	protein deubiquitination	12/865	93/10864	0.0646791360427083	0.856076116626412	ENSSSCG00000003820/ENSSSCG00000023174/ENSSSCG00000010802/ENSSSCG00000013402/ENSSSCG00000027594/ENSSSCG00000008382/ENSSSCG00000000457/ENSSSCG00000015659/ENSSSCG00000002446/ENSSSCG00000007248/ENSSSCG00000012305/ENSSSCG00000024623	USP1/USP53/UCHL5/USP47/USP16/USP34/USP15/YOD1/-/ASXL1/USP27X/USP25	12	2	ENSSSCG00000007248/ENSSSCG00000012305	10	ENSSSCG00000003820/ENSSSCG00000023174/ENSSSCG00000010802/ENSSSCG00000013402/ENSSSCG00000027594/ENSSSCG00000008382/ENSSSCG00000000457/ENSSSCG00000015659/ENSSSCG00000002446/ENSSSCG00000024623
BP	GO:0051493	regulation of cytoskeleton organization	33/865	316/10864	0.0648983286098956	0.856076116626412	ENSSSCG00000000798/ENSSSCG00000030197/ENSSSCG00000006201/ENSSSCG00000010625/ENSSSCG00000009434/ENSSSCG00000024351/ENSSSCG00000016019/ENSSSCG00000012642/ENSSSCG00000006775/ENSSSCG00000008406/ENSSSCG00000007085/ENSSSCG00000004893/ENSSSCG00000028113/ENSSSCG00000028228/ENSSSCG00000010471/ENSSSCG00000021893/ENSSSCG00000014934/ENSSSCG00000026294/ENSSSCG00000005382/ENSSSCG00000009793/ENSSSCG00000002245/…	TWF1/CD2AP/ARFGEF1/SMC3/RGCC/MET/NCKAP1/STAG2/CAPZA1/CCDC88A/DSTN/VPS4B/CAPZA2/XPO1/KIF11/ROCK1/CHORDC1/GMFB/TGFBR1/CLIP1/KATNBL1/SENP6/TMEM67/GNAI1/TPR/CEP120/TMOD2/-/TRIM36/RICTOR/-/KIF18A/HCLS1	33	2	ENSSSCG00000027595/ENSSSCG00000011884	31	ENSSSCG00000000798/ENSSSCG00000030197/ENSSSCG00000006201/ENSSSCG00000010625/ENSSSCG00000009434/ENSSSCG00000024351/ENSSSCG00000016019/ENSSSCG00000012642/ENSSSCG00000006775/ENSSSCG00000008406/ENSSSCG00000007085/ENSSSCG00000004893/ENSSSCG00000028113/ENSSSCG00000028228/ENSSSCG00000010471/ENSSSCG00000021893/ENSSSCG00000014934/ENSSSCG00000026294/ENSSSCG00000005382/ENSSSCG00000009793/ENSSSCG00000002245/…
BP	GO:0007127	meiosis I	9/865	64/10864	0.0656590813308866	0.856076116626412	ENSSSCG00000008428/ENSSSCG00000007954/ENSSSCG00000011213/ENSSSCG00000017473/ENSSSCG00000014955/ENSSSCG00000008921/ENSSSCG00000025606/ENSSSCG00000002144/ENSSSCG00000005000	MSH2/SLX4/TOP2B/TOP2A/MRE11/CENPC/ATM/CCNB1IP1/FANCM	9	1	ENSSSCG00000007954	8	ENSSSCG00000008428/ENSSSCG00000011213/ENSSSCG00000017473/ENSSSCG00000014955/ENSSSCG00000008921/ENSSSCG00000025606/ENSSSCG00000002144/ENSSSCG00000005000
BP	GO:2001243	negative regulation of intrinsic apoptotic signaling pathway	9/865	64/10864	0.0656590813308866	0.856076116626412	ENSSSCG00000005096/ENSSSCG00000012252/ENSSSCG00000013402/ENSSSCG00000010235/ENSSSCG00000011822/ENSSSCG00000009334/ENSSSCG00000010486/ENSSSCG00000000784/ENSSSCG00000027997	HIF1A/DDX3X/USP47/SIRT1/OPA1/HSPH1/HELLS/LRRK2/NME5	9	0		9	ENSSSCG00000005096/ENSSSCG00000012252/ENSSSCG00000013402/ENSSSCG00000010235/ENSSSCG00000011822/ENSSSCG00000009334/ENSSSCG00000010486/ENSSSCG00000000784/ENSSSCG00000027997
BP	GO:0051640	organelle localization	33/865	317/10864	0.0671683712507109	0.856076116626412	ENSSSCG00000006994/ENSSSCG00000009043/ENSSSCG00000005096/ENSSSCG00000011027/ENSSSCG00000036828/ENSSSCG00000008448/ENSSSCG00000007351/ENSSSCG00000004893/ENSSSCG00000037653/ENSSSCG00000022952/ENSSSCG00000004612/ENSSSCG00000038735/ENSSSCG00000028228/ENSSSCG00000004190/ENSSSCG00000015310/ENSSSCG00000030443/ENSSSCG00000015581/ENSSSCG00000024722/ENSSSCG00000029615/ENSSSCG00000011739/ENSSSCG00000008921/…	PCM1/ABCE1/HIF1A/KIF5B/SNX4/PREPL/FAM83D/VPS4B/RAB5A/NMD3/RAB27A/SNAP23/XPO1/STX7/AKAP9/INTS13/CENPF/PIBF1/VAMP7/PDCD10/CENPC/CEP120/CENPQ/CENPE/NR4A3/UNC13A/ATM/SPDL1/-/NIN/LRRK2/KIF18A/FCHO2	33	2	ENSSSCG00000007351/ENSSSCG00000013880	31	ENSSSCG00000006994/ENSSSCG00000009043/ENSSSCG00000005096/ENSSSCG00000011027/ENSSSCG00000036828/ENSSSCG00000008448/ENSSSCG00000004893/ENSSSCG00000037653/ENSSSCG00000022952/ENSSSCG00000004612/ENSSSCG00000038735/ENSSSCG00000028228/ENSSSCG00000004190/ENSSSCG00000015310/ENSSSCG00000030443/ENSSSCG00000015581/ENSSSCG00000024722/ENSSSCG00000029615/ENSSSCG00000011739/ENSSSCG00000008921/ENSSSCG00000014239/…
BP	GO:0002548	monocyte chemotaxis	5/865	28/10864	0.0672471191907349	0.856076116626412	ENSSSCG00000012131/ENSSSCG00000032474/ENSSSCG00000017723/ENSSSCG00000005267/ENSSSCG00000032341	MOSPD2/CXCL10/CCL2/ANXA1/AIF1	5	2	ENSSSCG00000032474/ENSSSCG00000017723	3	ENSSSCG00000012131/ENSSSCG00000005267/ENSSSCG00000032341
BP	GO:0010824	regulation of centrosome duplication	5/865	28/10864	0.0672471191907349	0.856076116626412	ENSSSCG00000004893/ENSSSCG00000028228/ENSSSCG00000014934/ENSSSCG00000006108/ENSSSCG00000014239	VPS4B/XPO1/CHORDC1/TMEM67/CEP120	5	0		5	ENSSSCG00000004893/ENSSSCG00000028228/ENSSSCG00000014934/ENSSSCG00000006108/ENSSSCG00000014239
BP	GO:0042073	intraciliary transport	5/865	28/10864	0.0672471191907349	0.856076116626412	ENSSSCG00000006994/ENSSSCG00000011941/ENSSSCG00000009818/ENSSSCG00000015908/ENSSSCG00000038383	PCM1/IFT57/IFT81/TTC21B/DYNC2LI1	5	0		5	ENSSSCG00000006994/ENSSSCG00000011941/ENSSSCG00000009818/ENSSSCG00000015908/ENSSSCG00000038383
BP	GO:0046426	negative regulation of JAK-STAT cascade	5/865	28/10864	0.0672471191907349	0.856076116626412	ENSSSCG00000032332/ENSSSCG00000024722/ENSSSCG00000008437/ENSSSCG00000013762/ENSSSCG00000000760	SOCS4/PIBF1/SOCS5/PODNL1/LRTM2	5	2	ENSSSCG00000013762/ENSSSCG00000000760	3	ENSSSCG00000032332/ENSSSCG00000024722/ENSSSCG00000008437
BP	GO:0086003	cardiac muscle cell contraction	5/865	28/10864	0.0672471191907349	0.856076116626412	ENSSSCG00000015402/ENSSSCG00000016929/ENSSSCG00000039947/ENSSSCG00000011455/ENSSSCG00000011040	CACNA2D1/PDE4D/KCNJ2/CACNA1D/CACNB2	5	1	ENSSSCG00000039947	4	ENSSSCG00000015402/ENSSSCG00000016929/ENSSSCG00000011455/ENSSSCG00000011040
BP	GO:1901659	glycosyl compound biosynthetic process	5/865	28/10864	0.0672471191907349	0.856076116626412	ENSSSCG00000005135/ENSSSCG00000006294/ENSSSCG00000016087/ENSSSCG00000008181/ENSSSCG00000027997	-/NME7/TYW5/TXNDC9/NME5	5	0		5	ENSSSCG00000005135/ENSSSCG00000006294/ENSSSCG00000016087/ENSSSCG00000008181/ENSSSCG00000027997
BP	GO:1904893	negative regulation of STAT cascade	5/865	28/10864	0.0672471191907349	0.856076116626412	ENSSSCG00000032332/ENSSSCG00000024722/ENSSSCG00000008437/ENSSSCG00000013762/ENSSSCG00000000760	SOCS4/PIBF1/SOCS5/PODNL1/LRTM2	5	2	ENSSSCG00000013762/ENSSSCG00000000760	3	ENSSSCG00000032332/ENSSSCG00000024722/ENSSSCG00000008437
BP	GO:0006334	nucleosome assembly	8/865	55/10864	0.0681209704099653	0.856076116626412	ENSSSCG00000009047/ENSSSCG00000009327/ENSSSCG00000015952/ENSSSCG00000012434/ENSSSCG00000002000/ENSSSCG00000033065/ENSSSCG00000034986/ENSSSCG00000033566	SMARCA5/-/HAT1/ATRX/IPO4/-/HIST1H3E/-	8	1	ENSSSCG00000002000	7	ENSSSCG00000009047/ENSSSCG00000009327/ENSSSCG00000015952/ENSSSCG00000012434/ENSSSCG00000033065/ENSSSCG00000034986/ENSSSCG00000033566
BP	GO:0010389	regulation of G2/M transition of mitotic cell cycle	8/865	55/10864	0.0681209704099653	0.856076116626412	ENSSSCG00000006127/ENSSSCG00000004893/ENSSSCG00000013402/ENSSSCG00000015581/ENSSSCG00000021966/ENSSSCG00000015600/ENSSSCG00000014955/ENSSSCG00000025606	NBN/VPS4B/USP47/CENPF/TOPBP1/DTL/MRE11/ATM	8	1	ENSSSCG00000015600	7	ENSSSCG00000006127/ENSSSCG00000004893/ENSSSCG00000013402/ENSSSCG00000015581/ENSSSCG00000021966/ENSSSCG00000014955/ENSSSCG00000025606
BP	GO:2001022	positive regulation of response to DNA damage stimulus	8/865	55/10864	0.0681209704099653	0.856076116626412	ENSSSCG00000004163/ENSSSCG00000010235/ENSSSCG00000012727/ENSSSCG00000011746/ENSSSCG00000008357/ENSSSCG00000011679/ENSSSCG00000028850/ENSSSCG00000025606	BCLAF1/SIRT1/FMR1/SKIL/SPRED2/ATR/RPL26/ATM	8	1	ENSSSCG00000008357	7	ENSSSCG00000004163/ENSSSCG00000010235/ENSSSCG00000012727/ENSSSCG00000011746/ENSSSCG00000011679/ENSSSCG00000028850/ENSSSCG00000025606
BP	GO:0002279	mast cell activation involved in immune response	4/865	20/10864	0.0694500962814018	0.856076116626412	ENSSSCG00000036828/ENSSSCG00000038735/ENSSSCG00000029615/ENSSSCG00000005385	SNX4/SNAP23/VAMP7/NR4A3	4	0		4	ENSSSCG00000036828/ENSSSCG00000038735/ENSSSCG00000029615/ENSSSCG00000005385
BP	GO:0003382	epithelial cell morphogenesis	4/865	20/10864	0.0694500962814018	0.856076116626412	ENSSSCG00000024351/ENSSSCG00000038994/ENSSSCG00000021893/ENSSSCG00000002950	MET/CLIC4/ROCK1/SIPA1L3	4	1	ENSSSCG00000002950	3	ENSSSCG00000024351/ENSSSCG00000038994/ENSSSCG00000021893
BP	GO:0043303	mast cell degranulation	4/865	20/10864	0.0694500962814018	0.856076116626412	ENSSSCG00000036828/ENSSSCG00000038735/ENSSSCG00000029615/ENSSSCG00000005385	SNX4/SNAP23/VAMP7/NR4A3	4	0		4	ENSSSCG00000036828/ENSSSCG00000038735/ENSSSCG00000029615/ENSSSCG00000005385
BP	GO:0070536	protein K63-linked deubiquitination	4/865	20/10864	0.0694500962814018	0.856076116626412	ENSSSCG00000027594/ENSSSCG00000015659/ENSSSCG00000012305/ENSSSCG00000024623	USP16/YOD1/USP27X/USP25	4	1	ENSSSCG00000012305	3	ENSSSCG00000027594/ENSSSCG00000015659/ENSSSCG00000024623
BP	GO:0045860	positive regulation of protein kinase activity	31/865	296/10864	0.0697040169745431	0.856076116626412	ENSSSCG00000016918/ENSSSCG00000009434/ENSSSCG00000008406/ENSSSCG00000016266/ENSSSCG00000033228/ENSSSCG00000012252/ENSSSCG00000006530/ENSSSCG00000035746/ENSSSCG00000010235/ENSSSCG00000031498/ENSSSCG00000009334/ENSSSCG00000027503/ENSSSCG00000005382/ENSSSCG00000010606/ENSSSCG00000004353/ENSSSCG00000017790/ENSSSCG00000029352/ENSSSCG00000024722/ENSSSCG00000011739/ENSSSCG00000009714/ENSSSCG00000030413/…	MAP3K1/RGCC/CCDC88A/CAB39/SPAG9/DDX3X/EFNA1/ECT2/SIRT1/PPP2R3C/HSPH1/OSBPL8/TGFBR1/SLK/CCNC/TAOK1/CCNL1/PIBF1/PDCD10/NEK1/PIK3CA/CENPE/EREG/PIK3R6/LRRK2/TGFB2/MAP3K2/JAK2/SASH1/KITLG/-	31	1	ENSSSCG00000033175	30	ENSSSCG00000016918/ENSSSCG00000009434/ENSSSCG00000008406/ENSSSCG00000016266/ENSSSCG00000033228/ENSSSCG00000012252/ENSSSCG00000006530/ENSSSCG00000035746/ENSSSCG00000010235/ENSSSCG00000031498/ENSSSCG00000009334/ENSSSCG00000027503/ENSSSCG00000005382/ENSSSCG00000010606/ENSSSCG00000004353/ENSSSCG00000017790/ENSSSCG00000029352/ENSSSCG00000024722/ENSSSCG00000011739/ENSSSCG00000009714/ENSSSCG00000030413/…
BP	GO:0005977	glycogen metabolic process	7/865	46/10864	0.0697639035089202	0.856076116626412	ENSSSCG00000003776/ENSSSCG00000012000/ENSSSCG00000006872/ENSSSCG00000016916/ENSSSCG00000008540/ENSSSCG00000025729/ENSSSCG00000022797	ACADM/GBE1/AGL/IL6ST/PPP1CB/IRS1/PPP1R3B	7	2	ENSSSCG00000025729/ENSSSCG00000022797	5	ENSSSCG00000003776/ENSSSCG00000012000/ENSSSCG00000006872/ENSSSCG00000016916/ENSSSCG00000008540
BP	GO:0006073	cellular glucan metabolic process	7/865	46/10864	0.0697639035089202	0.856076116626412	ENSSSCG00000003776/ENSSSCG00000012000/ENSSSCG00000006872/ENSSSCG00000016916/ENSSSCG00000008540/ENSSSCG00000025729/ENSSSCG00000022797	ACADM/GBE1/AGL/IL6ST/PPP1CB/IRS1/PPP1R3B	7	2	ENSSSCG00000025729/ENSSSCG00000022797	5	ENSSSCG00000003776/ENSSSCG00000012000/ENSSSCG00000006872/ENSSSCG00000016916/ENSSSCG00000008540
BP	GO:0044042	glucan metabolic process	7/865	46/10864	0.0697639035089202	0.856076116626412	ENSSSCG00000003776/ENSSSCG00000012000/ENSSSCG00000006872/ENSSSCG00000016916/ENSSSCG00000008540/ENSSSCG00000025729/ENSSSCG00000022797	ACADM/GBE1/AGL/IL6ST/PPP1CB/IRS1/PPP1R3B	7	2	ENSSSCG00000025729/ENSSSCG00000022797	5	ENSSSCG00000003776/ENSSSCG00000012000/ENSSSCG00000006872/ENSSSCG00000016916/ENSSSCG00000008540
BP	GO:0043620	regulation of DNA-templated transcription in response to stress	6/865	37/10864	0.0699030212018199	0.856076116626412	ENSSSCG00000012029/ENSSSCG00000004163/ENSSSCG00000005096/ENSSSCG00000014336/ENSSSCG00000040751/ENSSSCG00000022155	BACH1/BCLAF1/HIF1A/EGR1/DDIT3/RBPJ	6	1	ENSSSCG00000014336	5	ENSSSCG00000012029/ENSSSCG00000004163/ENSSSCG00000005096/ENSSSCG00000040751/ENSSSCG00000022155
BP	GO:0046605	regulation of centrosome cycle	6/865	37/10864	0.0699030212018199	0.856076116626412	ENSSSCG00000004893/ENSSSCG00000028228/ENSSSCG00000010471/ENSSSCG00000014934/ENSSSCG00000006108/ENSSSCG00000014239	VPS4B/XPO1/KIF11/CHORDC1/TMEM67/CEP120	6	0		6	ENSSSCG00000004893/ENSSSCG00000028228/ENSSSCG00000010471/ENSSSCG00000014934/ENSSSCG00000006108/ENSSSCG00000014239
BP	GO:0071674	mononuclear cell migration	6/865	37/10864	0.0699030212018199	0.856076116626412	ENSSSCG00000007056/ENSSSCG00000012131/ENSSSCG00000032474/ENSSSCG00000017723/ENSSSCG00000005267/ENSSSCG00000032341	PLCB1/MOSPD2/CXCL10/CCL2/ANXA1/AIF1	6	2	ENSSSCG00000032474/ENSSSCG00000017723	4	ENSSSCG00000007056/ENSSSCG00000012131/ENSSSCG00000005267/ENSSSCG00000032341
BP	GO:0000375	RNA splicing, via transesterification reactions	20/865	177/10864	0.0702096150835662	0.856076116626412	ENSSSCG00000017033/ENSSSCG00000015867/ENSSSCG00000017665/ENSSSCG00000000806/ENSSSCG00000008756/ENSSSCG00000017795/ENSSSCG00000027905/ENSSSCG00000012727/ENSSSCG00000027556/ENSSSCG00000036293/ENSSSCG00000008587/ENSSSCG00000026644/ENSSSCG00000009505/ENSSSCG00000006879/ENSSSCG00000012556/ENSSSCG00000023409/ENSSSCG00000004997/ENSSSCG00000028663/ENSSSCG00000011601/ENSSSCG00000029158	SLU7/-/DHX40/SCAF11/DHX15/NSRP1/-/FMR1/RSRC1/SRSF10/SF3B6/DDX46/MBNL2/PTBP2/RBM41/TIA1/PRPF39/-/LSM3/ZMAT2	20	1	ENSSSCG00000029158	19	ENSSSCG00000017033/ENSSSCG00000015867/ENSSSCG00000017665/ENSSSCG00000000806/ENSSSCG00000008756/ENSSSCG00000017795/ENSSSCG00000027905/ENSSSCG00000012727/ENSSSCG00000027556/ENSSSCG00000036293/ENSSSCG00000008587/ENSSSCG00000026644/ENSSSCG00000009505/ENSSSCG00000006879/ENSSSCG00000012556/ENSSSCG00000023409/ENSSSCG00000004997/ENSSSCG00000028663/ENSSSCG00000011601
BP	GO:0000377	RNA splicing, via transesterification reactions with bulged adenosine as nucleophile	20/865	177/10864	0.0702096150835662	0.856076116626412	ENSSSCG00000017033/ENSSSCG00000015867/ENSSSCG00000017665/ENSSSCG00000000806/ENSSSCG00000008756/ENSSSCG00000017795/ENSSSCG00000027905/ENSSSCG00000012727/ENSSSCG00000027556/ENSSSCG00000036293/ENSSSCG00000008587/ENSSSCG00000026644/ENSSSCG00000009505/ENSSSCG00000006879/ENSSSCG00000012556/ENSSSCG00000023409/ENSSSCG00000004997/ENSSSCG00000028663/ENSSSCG00000011601/ENSSSCG00000029158	SLU7/-/DHX40/SCAF11/DHX15/NSRP1/-/FMR1/RSRC1/SRSF10/SF3B6/DDX46/MBNL2/PTBP2/RBM41/TIA1/PRPF39/-/LSM3/ZMAT2	20	1	ENSSSCG00000029158	19	ENSSSCG00000017033/ENSSSCG00000015867/ENSSSCG00000017665/ENSSSCG00000000806/ENSSSCG00000008756/ENSSSCG00000017795/ENSSSCG00000027905/ENSSSCG00000012727/ENSSSCG00000027556/ENSSSCG00000036293/ENSSSCG00000008587/ENSSSCG00000026644/ENSSSCG00000009505/ENSSSCG00000006879/ENSSSCG00000012556/ENSSSCG00000023409/ENSSSCG00000004997/ENSSSCG00000028663/ENSSSCG00000011601
BP	GO:0000398	mRNA splicing, via spliceosome	20/865	177/10864	0.0702096150835662	0.856076116626412	ENSSSCG00000017033/ENSSSCG00000015867/ENSSSCG00000017665/ENSSSCG00000000806/ENSSSCG00000008756/ENSSSCG00000017795/ENSSSCG00000027905/ENSSSCG00000012727/ENSSSCG00000027556/ENSSSCG00000036293/ENSSSCG00000008587/ENSSSCG00000026644/ENSSSCG00000009505/ENSSSCG00000006879/ENSSSCG00000012556/ENSSSCG00000023409/ENSSSCG00000004997/ENSSSCG00000028663/ENSSSCG00000011601/ENSSSCG00000029158	SLU7/-/DHX40/SCAF11/DHX15/NSRP1/-/FMR1/RSRC1/SRSF10/SF3B6/DDX46/MBNL2/PTBP2/RBM41/TIA1/PRPF39/-/LSM3/ZMAT2	20	1	ENSSSCG00000029158	19	ENSSSCG00000017033/ENSSSCG00000015867/ENSSSCG00000017665/ENSSSCG00000000806/ENSSSCG00000008756/ENSSSCG00000017795/ENSSSCG00000027905/ENSSSCG00000012727/ENSSSCG00000027556/ENSSSCG00000036293/ENSSSCG00000008587/ENSSSCG00000026644/ENSSSCG00000009505/ENSSSCG00000006879/ENSSSCG00000012556/ENSSSCG00000023409/ENSSSCG00000004997/ENSSSCG00000028663/ENSSSCG00000011601
BP	GO:0001936	regulation of endothelial cell proliferation	9/865	65/10864	0.0710987709609891	0.86422543335811	ENSSSCG00000024168/ENSSSCG00000009434/ENSSSCG00000010235/ENSSSCG00000014094/ENSSSCG00000005382/ENSSSCG00000005844/ENSSSCG00000011739/ENSSSCG00000005828/ENSSSCG00000015313	AIMP1/RGCC/SIRT1/AGGF1/TGFBR1/NRARP/PDCD10/EGFL7/KRIT1	9	1	ENSSSCG00000005828	8	ENSSSCG00000024168/ENSSSCG00000009434/ENSSSCG00000010235/ENSSSCG00000014094/ENSSSCG00000005382/ENSSSCG00000005844/ENSSSCG00000011739/ENSSSCG00000015313
BP	GO:0015749	monosaccharide transport	10/865	75/10864	0.0727754612415926	0.869238555971031	ENSSSCG00000032357/ENSSSCG00000031942/ENSSSCG00000020927/ENSSSCG00000011745/ENSSSCG00000011680/ENSSSCG00000027503/ENSSSCG00000000783/ENSSSCG00000025729/ENSSSCG00000031261/ENSSSCG00000005385	APPL1/YES1/SLC2A2/PRKCI/PLS1/OSBPL8/SLC2A13/IRS1/RHOQ/NR4A3	10	1	ENSSSCG00000025729	9	ENSSSCG00000032357/ENSSSCG00000031942/ENSSSCG00000020927/ENSSSCG00000011745/ENSSSCG00000011680/ENSSSCG00000027503/ENSSSCG00000000783/ENSSSCG00000031261/ENSSSCG00000005385
BP	GO:0001776	leukocyte homeostasis	8/865	56/10864	0.0742087178618479	0.869238555971031	ENSSSCG00000005096/ENSSSCG00000005575/ENSSSCG00000034012/ENSSSCG00000031498/ENSSSCG00000011746/ENSSSCG00000008099/ENSSSCG00000005267/ENSSSCG00000035495	HIF1A/RC3H2/CASP3/PPP2R3C/SKIL/ZC3H8/ANXA1/KITLG	8	0		8	ENSSSCG00000005096/ENSSSCG00000005575/ENSSSCG00000034012/ENSSSCG00000031498/ENSSSCG00000011746/ENSSSCG00000008099/ENSSSCG00000005267/ENSSSCG00000035495
BP	GO:0006400	tRNA modification	8/865	56/10864	0.0742087178618479	0.869238555971031	ENSSSCG00000015222/ENSSSCG00000001080/ENSSSCG00000016087/ENSSSCG00000016043/ENSSSCG00000021309/ENSSSCG00000006869/ENSSSCG00000028433/ENSSSCG00000024529	PUS3/CDKAL1/TYW5/OSGEPL1/TRDMT1/TRMT13/DUS4L/TRMT5	8	0		8	ENSSSCG00000015222/ENSSSCG00000001080/ENSSSCG00000016087/ENSSSCG00000016043/ENSSSCG00000021309/ENSSSCG00000006869/ENSSSCG00000028433/ENSSSCG00000024529
BP	GO:0070555	response to interleukin-1	8/865	56/10864	0.0742087178618479	0.869238555971031	ENSSSCG00000007056/ENSSSCG00000005096/ENSSSCG00000014211/ENSSSCG00000014336/ENSSSCG00000037358/ENSSSCG00000017723/ENSSSCG00000008953/ENSSSCG00000024777	PLCB1/HIF1A/YTHDC2/EGR1/-/CCL2/CXCL8/HDAC4	8	5	ENSSSCG00000014336/ENSSSCG00000037358/ENSSSCG00000017723/ENSSSCG00000008953/ENSSSCG00000024777	3	ENSSSCG00000007056/ENSSSCG00000005096/ENSSSCG00000014211
BP	GO:1903902	positive regulation of viral life cycle	8/865	56/10864	0.0742087178618479	0.869238555971031	ENSSSCG00000010625/ENSSSCG00000006983/ENSSSCG00000004893/ENSSSCG00000014211/ENSSSCG00000012252/ENSSSCG00000017473/ENSSSCG00000012727/ENSSSCG00000038443	SMC3/CNOT7/VPS4B/YTHDC2/DDX3X/TOP2A/FMR1/ZNF639	8	0		8	ENSSSCG00000010625/ENSSSCG00000006983/ENSSSCG00000004893/ENSSSCG00000014211/ENSSSCG00000012252/ENSSSCG00000017473/ENSSSCG00000012727/ENSSSCG00000038443
BP	GO:0045087	innate immune response	30/865	287/10864	0.0748317025085287	0.869238555971031	ENSSSCG00000006983/ENSSSCG00000027529/ENSSSCG00000028886/ENSSSCG00000004612/ENSSSCG00000012252/ENSSSCG00000012481/ENSSSCG00000012163/ENSSSCG00000015801/ENSSSCG00000012076/ENSSSCG00000013335/ENSSSCG00000010949/ENSSSCG00000008600/ENSSSCG00000010151/ENSSSCG00000011732/ENSSSCG00000009389/ENSSSCG00000022011/ENSSSCG00000029615/ENSSSCG00000016954/ENSSSCG00000017723/ENSSSCG00000026233/ENSSSCG00000007216/…	CNOT7/BIRC3/IPO7/RAB27A/DDX3X/TSPAN6/RPS6KA3/TLR3/MX2/LGR4/DAPK1/PUM2/LYST/TRIM59/TRIM13/NMI/VAMP7/ERBIN/CCL2/POLR3G/-/PIK3CA/EREG/TBK1/ELF4/PIK3R6/JAK2/REL/FRK/AIF1	30	4	ENSSSCG00000012076/ENSSSCG00000010949/ENSSSCG00000017723/ENSSSCG00000012656	26	ENSSSCG00000006983/ENSSSCG00000027529/ENSSSCG00000028886/ENSSSCG00000004612/ENSSSCG00000012252/ENSSSCG00000012481/ENSSSCG00000012163/ENSSSCG00000015801/ENSSSCG00000013335/ENSSSCG00000008600/ENSSSCG00000010151/ENSSSCG00000011732/ENSSSCG00000009389/ENSSSCG00000022011/ENSSSCG00000029615/ENSSSCG00000016954/ENSSSCG00000026233/ENSSSCG00000007216/ENSSSCG00000030413/ENSSSCG00000038185/ENSSSCG00000031103/…
BP	GO:0000381	regulation of alternative mRNA splicing, via spliceosome	5/865	29/10864	0.0761755846484852	0.869238555971031	ENSSSCG00000017795/ENSSSCG00000027905/ENSSSCG00000012727/ENSSSCG00000009505/ENSSSCG00000028663	NSRP1/-/FMR1/MBNL2/-	5	0		5	ENSSSCG00000017795/ENSSSCG00000027905/ENSSSCG00000012727/ENSSSCG00000009505/ENSSSCG00000028663
BP	GO:0002204	somatic recombination of immunoglobulin genes involved in immune response	5/865	29/10864	0.0761755846484852	0.869238555971031	ENSSSCG00000008428/ENSSSCG00000006127/ENSSSCG00000035954/ENSSSCG00000011848/ENSSSCG00000008346	MSH2/NBN/ATAD5/TFRC/APLF	5	0		5	ENSSSCG00000008428/ENSSSCG00000006127/ENSSSCG00000035954/ENSSSCG00000011848/ENSSSCG00000008346
BP	GO:0002208	somatic diversification of immunoglobulins involved in immune response	5/865	29/10864	0.0761755846484852	0.869238555971031	ENSSSCG00000008428/ENSSSCG00000006127/ENSSSCG00000035954/ENSSSCG00000011848/ENSSSCG00000008346	MSH2/NBN/ATAD5/TFRC/APLF	5	0		5	ENSSSCG00000008428/ENSSSCG00000006127/ENSSSCG00000035954/ENSSSCG00000011848/ENSSSCG00000008346
BP	GO:0010972	negative regulation of G2/M transition of mitotic cell cycle	5/865	29/10864	0.0761755846484852	0.869238555971031	ENSSSCG00000006127/ENSSSCG00000013402/ENSSSCG00000021966/ENSSSCG00000014955/ENSSSCG00000025606	NBN/USP47/TOPBP1/MRE11/ATM	5	0		5	ENSSSCG00000006127/ENSSSCG00000013402/ENSSSCG00000021966/ENSSSCG00000014955/ENSSSCG00000025606
BP	GO:0045190	isotype switching	5/865	29/10864	0.0761755846484852	0.869238555971031	ENSSSCG00000008428/ENSSSCG00000006127/ENSSSCG00000035954/ENSSSCG00000011848/ENSSSCG00000008346	MSH2/NBN/ATAD5/TFRC/APLF	5	0		5	ENSSSCG00000008428/ENSSSCG00000006127/ENSSSCG00000035954/ENSSSCG00000011848/ENSSSCG00000008346
BP	GO:0060038	cardiac muscle cell proliferation	5/865	29/10864	0.0761755846484852	0.869238555971031	ENSSSCG00000010360/ENSSSCG00000005382/ENSSSCG00000039756/ENSSSCG00000022155/ENSSSCG00000010816	BMPR1A/TGFBR1/FOXC1/RBPJ/TGFB2	5	1	ENSSSCG00000039756	4	ENSSSCG00000010360/ENSSSCG00000005382/ENSSSCG00000022155/ENSSSCG00000010816
BP	GO:0061512	protein localization to cilium	5/865	29/10864	0.0761755846484852	0.869238555971031	ENSSSCG00000008406/ENSSSCG00000015908/ENSSSCG00000035869/ENSSSCG00000004242/ENSSSCG00000016843	CCDC88A/TTC21B/-/TBC1D32/C5orf42	5	0		5	ENSSSCG00000008406/ENSSSCG00000015908/ENSSSCG00000035869/ENSSSCG00000004242/ENSSSCG00000016843
BP	GO:0098840	protein transport along microtubule	5/865	29/10864	0.0761755846484852	0.869238555971031	ENSSSCG00000006994/ENSSSCG00000011941/ENSSSCG00000009818/ENSSSCG00000015908/ENSSSCG00000038383	PCM1/IFT57/IFT81/TTC21B/DYNC2LI1	5	0		5	ENSSSCG00000006994/ENSSSCG00000011941/ENSSSCG00000009818/ENSSSCG00000015908/ENSSSCG00000038383
BP	GO:0099118	microtubule-based protein transport	5/865	29/10864	0.0761755846484852	0.869238555971031	ENSSSCG00000006994/ENSSSCG00000011941/ENSSSCG00000009818/ENSSSCG00000015908/ENSSSCG00000038383	PCM1/IFT57/IFT81/TTC21B/DYNC2LI1	5	0		5	ENSSSCG00000006994/ENSSSCG00000011941/ENSSSCG00000009818/ENSSSCG00000015908/ENSSSCG00000038383
BP	GO:1901216	positive regulation of neuron death	5/865	29/10864	0.0761755846484852	0.869238555971031	ENSSSCG00000003112/ENSSSCG00000040751/ENSSSCG00000025606/ENSSSCG00000004336/ENSSSCG00000010816	-/DDIT3/ATM/EPHA7/TGFB2	5	0		5	ENSSSCG00000003112/ENSSSCG00000040751/ENSSSCG00000025606/ENSSSCG00000004336/ENSSSCG00000010816
BP	GO:2000107	negative regulation of leukocyte apoptotic process	5/865	29/10864	0.0761755846484852	0.869238555971031	ENSSSCG00000005096/ENSSSCG00000006530/ENSSSCG00000031954/ENSSSCG00000011884/ENSSSCG00000035495	HIF1A/EFNA1/SLC39A10/HCLS1/KITLG	5	1	ENSSSCG00000011884	4	ENSSSCG00000005096/ENSSSCG00000006530/ENSSSCG00000031954/ENSSSCG00000035495
BP	GO:0048524	positive regulation of viral process	9/865	66/10864	0.0768102228164842	0.869238555971031	ENSSSCG00000010625/ENSSSCG00000006983/ENSSSCG00000004893/ENSSSCG00000014211/ENSSSCG00000012252/ENSSSCG00000017473/ENSSSCG00000012727/ENSSSCG00000008600/ENSSSCG00000038443	SMC3/CNOT7/VPS4B/YTHDC2/DDX3X/TOP2A/FMR1/PUM2/ZNF639	9	0		9	ENSSSCG00000010625/ENSSSCG00000006983/ENSSSCG00000004893/ENSSSCG00000014211/ENSSSCG00000012252/ENSSSCG00000017473/ENSSSCG00000012727/ENSSSCG00000008600/ENSSSCG00000038443
BP	GO:0051238	sequestering of metal ion	9/865	66/10864	0.0768102228164842	0.869238555971031	ENSSSCG00000004460/ENSSSCG00000016929/ENSSSCG00000040751/ENSSSCG00000032474/ENSSSCG00000004370/ENSSSCG00000022430/ENSSSCG00000007807/ENSSSCG00000004668/ENSSSCG00000011681	IBTK/PDE4D/DDIT3/CXCL10/ATG5/SLC30A5/CD19/SLC30A4/TRPC1	9	2	ENSSSCG00000032474/ENSSSCG00000007807	7	ENSSSCG00000004460/ENSSSCG00000016929/ENSSSCG00000040751/ENSSSCG00000004370/ENSSSCG00000022430/ENSSSCG00000004668/ENSSSCG00000011681
BP	GO:1903038	negative regulation of leukocyte cell-cell adhesion	9/865	66/10864	0.0768102228164842	0.869238555971031	ENSSSCG00000006904/ENSSSCG00000034012/ENSSSCG00000026268/ENSSSCG00000005844/ENSSSCG00000008099/ENSSSCG00000008437/ENSSSCG00000009007/ENSSSCG00000005267/ENSSSCG00000005701	GLMN/CASP3/DLG5/NRARP/ZC3H8/SOCS5/TMEM131L/ANXA1/ASS1	9	2	ENSSSCG00000026268/ENSSSCG00000009007	7	ENSSSCG00000006904/ENSSSCG00000034012/ENSSSCG00000005844/ENSSSCG00000008099/ENSSSCG00000008437/ENSSSCG00000005267/ENSSSCG00000005701
BP	GO:0032922	circadian regulation of gene expression	6/865	38/10864	0.0776923889706087	0.869238555971031	ENSSSCG00000015435/ENSSSCG00000008540/ENSSSCG00000009828/ENSSSCG00000010235/ENSSSCG00000013335/ENSSSCG00000038164	NAMPT/PPP1CB/PPP1CC/SIRT1/LGR4/RAI1	6	1	ENSSSCG00000038164	5	ENSSSCG00000015435/ENSSSCG00000008540/ENSSSCG00000009828/ENSSSCG00000010235/ENSSSCG00000013335
BP	GO:1901222	regulation of NIK/NF-kappaB signaling	6/865	38/10864	0.0776923889706087	0.869238555971031	ENSSSCG00000005575/ENSSSCG00000012481/ENSSSCG00000004973/ENSSSCG00000010627/ENSSSCG00000002814/ENSSSCG00000033175	RC3H2/TSPAN6/UACA/PDCD4/ADGRG3/SASH1	6	1	ENSSSCG00000033175	5	ENSSSCG00000005575/ENSSSCG00000012481/ENSSSCG00000004973/ENSSSCG00000010627/ENSSSCG00000002814
BP	GO:0097193	intrinsic apoptotic signaling pathway	22/865	201/10864	0.0786704826869592	0.869238555971031	ENSSSCG00000004163/ENSSSCG00000005096/ENSSSCG00000008428/ENSSSCG00000006127/ENSSSCG00000012252/ENSSSCG00000013402/ENSSSCG00000016017/ENSSSCG00000003112/ENSSSCG00000010235/ENSSSCG00000034012/ENSSSCG00000011822/ENSSSCG00000040751/ENSSSCG00000005344/ENSSSCG00000009334/ENSSSCG00000011746/ENSSSCG00000011004/ENSSSCG00000010486/ENSSSCG00000011739/ENSSSCG00000028850/ENSSSCG00000025606/ENSSSCG00000000784/…	BCLAF1/HIF1A/MSH2/NBN/DDX3X/USP47/DNAJC10/-/SIRT1/CASP3/OPA1/DDIT3/MELK/HSPH1/SKIL/TOPORS/HELLS/PDCD10/RPL26/ATM/LRRK2/NME5	22	0		22	ENSSSCG00000004163/ENSSSCG00000005096/ENSSSCG00000008428/ENSSSCG00000006127/ENSSSCG00000012252/ENSSSCG00000013402/ENSSSCG00000016017/ENSSSCG00000003112/ENSSSCG00000010235/ENSSSCG00000034012/ENSSSCG00000011822/ENSSSCG00000040751/ENSSSCG00000005344/ENSSSCG00000009334/ENSSSCG00000011746/ENSSSCG00000011004/ENSSSCG00000010486/ENSSSCG00000011739/ENSSSCG00000028850/ENSSSCG00000025606/ENSSSCG00000000784/…
BP	GO:0003222	ventricular trabecula myocardium morphogenesis	3/865	13/10864	0.078858574119397	0.869238555971031	ENSSSCG00000010360/ENSSSCG00000005382/ENSSSCG00000022155	BMPR1A/TGFBR1/RBPJ	3	0		3	ENSSSCG00000010360/ENSSSCG00000005382/ENSSSCG00000022155
BP	GO:0033028	myeloid cell apoptotic process	3/865	13/10864	0.078858574119397	0.869238555971031	ENSSSCG00000010235/ENSSSCG00000005267/ENSSSCG00000035495	SIRT1/ANXA1/KITLG	3	0		3	ENSSSCG00000010235/ENSSSCG00000005267/ENSSSCG00000035495
BP	GO:0043268	positive regulation of potassium ion transport	3/865	13/10864	0.078858574119397	0.869238555971031	ENSSSCG00000011027/ENSSSCG00000015310/ENSSSCG00000024517	KIF5B/AKAP9/AKAP6	3	0		3	ENSSSCG00000011027/ENSSSCG00000015310/ENSSSCG00000024517
BP	GO:0071867	response to monoamine	3/865	13/10864	0.078858574119397	0.869238555971031	ENSSSCG00000016929/ENSSSCG00000005385/ENSSSCG00000000784	PDE4D/NR4A3/LRRK2	3	0		3	ENSSSCG00000016929/ENSSSCG00000005385/ENSSSCG00000000784
BP	GO:0071868	cellular response to monoamine stimulus	3/865	13/10864	0.078858574119397	0.869238555971031	ENSSSCG00000016929/ENSSSCG00000005385/ENSSSCG00000000784	PDE4D/NR4A3/LRRK2	3	0		3	ENSSSCG00000016929/ENSSSCG00000005385/ENSSSCG00000000784
BP	GO:0071869	response to catecholamine	3/865	13/10864	0.078858574119397	0.869238555971031	ENSSSCG00000016929/ENSSSCG00000005385/ENSSSCG00000000784	PDE4D/NR4A3/LRRK2	3	0		3	ENSSSCG00000016929/ENSSSCG00000005385/ENSSSCG00000000784
BP	GO:0071870	cellular response to catecholamine stimulus	3/865	13/10864	0.078858574119397	0.869238555971031	ENSSSCG00000016929/ENSSSCG00000005385/ENSSSCG00000000784	PDE4D/NR4A3/LRRK2	3	0		3	ENSSSCG00000016929/ENSSSCG00000005385/ENSSSCG00000000784
BP	GO:0099623	regulation of cardiac muscle cell membrane repolarization	3/865	13/10864	0.078858574119397	0.869238555971031	ENSSSCG00000015402/ENSSSCG00000015310/ENSSSCG00000011455	CACNA2D1/AKAP9/CACNA1D	3	0		3	ENSSSCG00000015402/ENSSSCG00000015310/ENSSSCG00000011455
BP	GO:2001020	regulation of response to DNA damage stimulus	15/865	127/10864	0.0794526573018435	0.869238555971031	ENSSSCG00000004163/ENSSSCG00000003820/ENSSSCG00000004695/ENSSSCG00000013402/ENSSSCG00000037216/ENSSSCG00000010235/ENSSSCG00000000722/ENSSSCG00000012727/ENSSSCG00000021822/ENSSSCG00000011746/ENSSSCG00000008357/ENSSSCG00000027652/ENSSSCG00000011679/ENSSSCG00000028850/ENSSSCG00000025606	BCLAF1/USP1/WDR76/USP47/PPP4R2/SIRT1/RAD51AP1/FMR1/RNF169/SKIL/SPRED2/KLHL15/ATR/RPL26/ATM	15	2	ENSSSCG00000021822/ENSSSCG00000008357	13	ENSSSCG00000004163/ENSSSCG00000003820/ENSSSCG00000004695/ENSSSCG00000013402/ENSSSCG00000037216/ENSSSCG00000010235/ENSSSCG00000000722/ENSSSCG00000012727/ENSSSCG00000011746/ENSSSCG00000027652/ENSSSCG00000011679/ENSSSCG00000028850/ENSSSCG00000025606
BP	GO:0043066	negative regulation of apoptotic process	47/865	480/10864	0.0795196819847144	0.869238555971031	ENSSSCG00000006084/ENSSSCG00000025028/ENSSSCG00000005096/ENSSSCG00000006206/ENSSSCG00000008428/ENSSSCG00000027529/ENSSSCG00000013312/ENSSSCG00000011066/ENSSSCG00000008513/ENSSSCG00000012252/ENSSSCG00000006530/ENSSSCG00000013402/ENSSSCG00000011745/ENSSSCG00000031954/ENSSSCG00000010235/ENSSSCG00000021893/ENSSSCG00000015284/ENSSSCG00000034012/ENSSSCG00000009061/ENSSSCG00000026969/ENSSSCG00000011822/…	MTDH/-/HIF1A/-/MSH2/BIRC3/HIPK3/YME1L1/BIRC6/DDX3X/EFNA1/USP47/PRKCI/SLC39A10/SIRT1/ROCK1/MDM4/CASP3/NAA15/KRAS/OPA1/HMGN5/HSPH1/RPS6KA3/ATG5/-/AREL1/TGFBR1/AHI1/DAPK1/PTGFR/MRE11/RPS3A/HELLS/PDCD10/CCL2/FOXC1/MKL1/PIK3CA/NR4A3/LRRK2/KRIT1/OXR1/SYCP2/NME5/HCLS1/KITLG	47	6	ENSSSCG00000002370/ENSSSCG00000010949/ENSSSCG00000017723/ENSSSCG00000039756/ENSSSCG00000000075/ENSSSCG00000011884	41	ENSSSCG00000006084/ENSSSCG00000025028/ENSSSCG00000005096/ENSSSCG00000006206/ENSSSCG00000008428/ENSSSCG00000027529/ENSSSCG00000013312/ENSSSCG00000011066/ENSSSCG00000008513/ENSSSCG00000012252/ENSSSCG00000006530/ENSSSCG00000013402/ENSSSCG00000011745/ENSSSCG00000031954/ENSSSCG00000010235/ENSSSCG00000021893/ENSSSCG00000015284/ENSSSCG00000034012/ENSSSCG00000009061/ENSSSCG00000026969/ENSSSCG00000011822/…
BP	GO:0033044	regulation of chromosome organization	24/865	223/10864	0.0797763541234526	0.869238555971031	ENSSSCG00000000496/ENSSSCG00000010357/ENSSSCG00000006127/ENSSSCG00000007954/ENSSSCG00000017308/ENSSSCG00000005255/ENSSSCG00000010235/ENSSSCG00000008080/ENSSSCG00000012434/ENSSSCG00000004370/ENSSSCG00000017473/ENSSSCG00000012727/ENSSSCG00000004466/ENSSSCG00000012037/ENSSSCG00000030423/ENSSSCG00000020702/ENSSSCG00000014955/ENSSSCG00000015576/ENSSSCG00000016842/ENSSSCG00000023296/ENSSSCG00000024916/…	CCT2/WAPL/NBN/SLX4/CDC27/SMC5/SIRT1/PHF2/ATRX/ATG5/TOP2A/FMR1/TTK/PAXBP1/MIER1/SENP6/MRE11/TPR/NIPBL/CENPE/DHX36/ATM/-/LRRK2	24	2	ENSSSCG00000007954/ENSSSCG00000008080	22	ENSSSCG00000000496/ENSSSCG00000010357/ENSSSCG00000006127/ENSSSCG00000017308/ENSSSCG00000005255/ENSSSCG00000010235/ENSSSCG00000012434/ENSSSCG00000004370/ENSSSCG00000017473/ENSSSCG00000012727/ENSSSCG00000004466/ENSSSCG00000012037/ENSSSCG00000030423/ENSSSCG00000020702/ENSSSCG00000014955/ENSSSCG00000015576/ENSSSCG00000016842/ENSSSCG00000023296/ENSSSCG00000024916/ENSSSCG00000025606/ENSSSCG00000016597/…
BP	GO:0016575	histone deacetylation	8/865	57/10864	0.0806144675598159	0.869238555971031	ENSSSCG00000004432/ENSSSCG00000010235/ENSSSCG00000030423/ENSSSCG00000016842/ENSSSCG00000024777/ENSSSCG00000000784/ENSSSCG00000011760/ENSSSCG00000001947	HDAC2/SIRT1/MIER1/NIPBL/HDAC4/LRRK2/TBL1XR1/BRMS1L	8	1	ENSSSCG00000024777	7	ENSSSCG00000004432/ENSSSCG00000010235/ENSSSCG00000030423/ENSSSCG00000016842/ENSSSCG00000000784/ENSSSCG00000011760/ENSSSCG00000001947
BP	GO:0035282	segmentation	8/865	57/10864	0.0806144675598159	0.869238555971031	ENSSSCG00000010224/ENSSSCG00000010360/ENSSSCG00000005584/ENSSSCG00000005844/ENSSSCG00000039756/ENSSSCG00000022155/ENSSSCG00000025606/ENSSSCG00000015398	EGR2/BMPR1A/CRB2/NRARP/FOXC1/RBPJ/ATM/SEMA3A	8	3	ENSSSCG00000010224/ENSSSCG00000005584/ENSSSCG00000039756	5	ENSSSCG00000010360/ENSSSCG00000005844/ENSSSCG00000022155/ENSSSCG00000025606/ENSSSCG00000015398
BP	GO:0001825	blastocyst formation	4/865	21/10864	0.080616657081626	0.869238555971031	ENSSSCG00000008587/ENSSSCG00000011746/ENSSSCG00000015962/ENSSSCG00000002144	SF3B6/SKIL/SP3/CCNB1IP1	4	0		4	ENSSSCG00000008587/ENSSSCG00000011746/ENSSSCG00000015962/ENSSSCG00000002144
BP	GO:0030261	chromosome condensation	4/865	21/10864	0.080616657081626	0.869238555971031	ENSSSCG00000011731/ENSSSCG00000005403/ENSSSCG00000010357/ENSSSCG00000017473	SMC4/SMC2/WAPL/TOP2A	4	0		4	ENSSSCG00000011731/ENSSSCG00000005403/ENSSSCG00000010357/ENSSSCG00000017473
BP	GO:0043687	post-translational protein modification	4/865	21/10864	0.080616657081626	0.869238555971031	ENSSSCG00000011229/ENSSSCG00000004370/ENSSSCG00000009670/ENSSSCG00000003700	STT3B/ATG5/ESCO2/ESCO1	4	0		4	ENSSSCG00000011229/ENSSSCG00000004370/ENSSSCG00000009670/ENSSSCG00000003700
BP	GO:0046579	positive regulation of Ras protein signal transduction	4/865	21/10864	0.080616657081626	0.869238555971031	ENSSSCG00000026969/ENSSSCG00000010628/ENSSSCG00000006709/ENSSSCG00000035495	KRAS/SHOC2/NOTCH2/KITLG	4	1	ENSSSCG00000006709	3	ENSSSCG00000026969/ENSSSCG00000010628/ENSSSCG00000035495
BP	GO:0070286	axonemal dynein complex assembly	4/865	21/10864	0.080616657081626	0.869238555971031	ENSSSCG00000012558/ENSSSCG00000028184/ENSSSCG00000004608/ENSSSCG00000020990	PIH1D3/DNAH1/DNAAF4/-	4	1	ENSSSCG00000028184	3	ENSSSCG00000012558/ENSSSCG00000004608/ENSSSCG00000020990
BP	GO:0032147	activation of protein kinase activity	18/865	159/10864	0.0814467881329467	0.87577672734163	ENSSSCG00000016918/ENSSSCG00000009434/ENSSSCG00000008406/ENSSSCG00000016266/ENSSSCG00000033228/ENSSSCG00000035746/ENSSSCG00000031498/ENSSSCG00000027503/ENSSSCG00000005382/ENSSSCG00000010606/ENSSSCG00000017790/ENSSSCG00000024722/ENSSSCG00000009714/ENSSSCG00000030413/ENSSSCG00000000784/ENSSSCG00000010816/ENSSSCG00000030354/ENSSSCG00000005215	MAP3K1/RGCC/CCDC88A/CAB39/SPAG9/ECT2/PPP2R3C/OSBPL8/TGFBR1/SLK/TAOK1/PIBF1/NEK1/PIK3CA/LRRK2/TGFB2/MAP3K2/JAK2	18	0		18	ENSSSCG00000016918/ENSSSCG00000009434/ENSSSCG00000008406/ENSSSCG00000016266/ENSSSCG00000033228/ENSSSCG00000035746/ENSSSCG00000031498/ENSSSCG00000027503/ENSSSCG00000005382/ENSSSCG00000010606/ENSSSCG00000017790/ENSSSCG00000024722/ENSSSCG00000009714/ENSSSCG00000030413/ENSSSCG00000000784/ENSSSCG00000010816/ENSSSCG00000030354/ENSSSCG00000005215
BP	GO:0033674	positive regulation of kinase activity	33/865	323/10864	0.0819752986223743	0.879044709062939	ENSSSCG00000016918/ENSSSCG00000009434/ENSSSCG00000006127/ENSSSCG00000008406/ENSSSCG00000016266/ENSSSCG00000033228/ENSSSCG00000012252/ENSSSCG00000006530/ENSSSCG00000035746/ENSSSCG00000010235/ENSSSCG00000031498/ENSSSCG00000009334/ENSSSCG00000027503/ENSSSCG00000005382/ENSSSCG00000010606/ENSSSCG00000004353/ENSSSCG00000017790/ENSSSCG00000029352/ENSSSCG00000014955/ENSSSCG00000024722/ENSSSCG00000011739/…	MAP3K1/RGCC/NBN/CCDC88A/CAB39/SPAG9/DDX3X/EFNA1/ECT2/SIRT1/PPP2R3C/HSPH1/OSBPL8/TGFBR1/SLK/CCNC/TAOK1/CCNL1/MRE11/PIBF1/PDCD10/NEK1/PIK3CA/CENPE/EREG/PIK3R6/LRRK2/TGFB2/MAP3K2/JAK2/SASH1/KITLG/-	33	1	ENSSSCG00000033175	32	ENSSSCG00000016918/ENSSSCG00000009434/ENSSSCG00000006127/ENSSSCG00000008406/ENSSSCG00000016266/ENSSSCG00000033228/ENSSSCG00000012252/ENSSSCG00000006530/ENSSSCG00000035746/ENSSSCG00000010235/ENSSSCG00000031498/ENSSSCG00000009334/ENSSSCG00000027503/ENSSSCG00000005382/ENSSSCG00000010606/ENSSSCG00000004353/ENSSSCG00000017790/ENSSSCG00000029352/ENSSSCG00000014955/ENSSSCG00000024722/ENSSSCG00000011739/…
BP	GO:0006405	RNA export from nucleus	9/865	67/10864	0.082794240908794	0.884722570039756	ENSSSCG00000009043/ENSSSCG00000014244/ENSSSCG00000022952/ENSSSCG00000027139/ENSSSCG00000028228/ENSSSCG00000000466/ENSSSCG00000015576/ENSSSCG00000012639/ENSSSCG00000008974	ABCE1/PHAX/NMD3/FYTTD1/XPO1/XPOT/TPR/THOC2/-	9	0		9	ENSSSCG00000009043/ENSSSCG00000014244/ENSSSCG00000022952/ENSSSCG00000027139/ENSSSCG00000028228/ENSSSCG00000000466/ENSSSCG00000015576/ENSSSCG00000012639/ENSSSCG00000008974
BP	GO:0051656	establishment of organelle localization	27/865	257/10864	0.0833993081076878	0.884722570039756	ENSSSCG00000009043/ENSSSCG00000005096/ENSSSCG00000011027/ENSSSCG00000036828/ENSSSCG00000008448/ENSSSCG00000007351/ENSSSCG00000004893/ENSSSCG00000037653/ENSSSCG00000022952/ENSSSCG00000004612/ENSSSCG00000038735/ENSSSCG00000028228/ENSSSCG00000015581/ENSSSCG00000024722/ENSSSCG00000029615/ENSSSCG00000011739/ENSSSCG00000008921/ENSSSCG00000001731/ENSSSCG00000023296/ENSSSCG00000005385/ENSSSCG00000013880/…	ABCE1/HIF1A/KIF5B/SNX4/PREPL/FAM83D/VPS4B/RAB5A/NMD3/RAB27A/SNAP23/XPO1/CENPF/PIBF1/VAMP7/PDCD10/CENPC/CENPQ/CENPE/NR4A3/UNC13A/ATM/SPDL1/-/LRRK2/KIF18A/FCHO2	27	2	ENSSSCG00000007351/ENSSSCG00000013880	25	ENSSSCG00000009043/ENSSSCG00000005096/ENSSSCG00000011027/ENSSSCG00000036828/ENSSSCG00000008448/ENSSSCG00000004893/ENSSSCG00000037653/ENSSSCG00000022952/ENSSSCG00000004612/ENSSSCG00000038735/ENSSSCG00000028228/ENSSSCG00000015581/ENSSSCG00000024722/ENSSSCG00000029615/ENSSSCG00000011739/ENSSSCG00000008921/ENSSSCG00000001731/ENSSSCG00000023296/ENSSSCG00000005385/ENSSSCG00000025606/ENSSSCG00000025965/…
BP	GO:0060828	regulation of canonical Wnt signaling pathway	15/865	128/10864	0.0837277845116839	0.884722570039756	ENSSSCG00000025028/ENSSSCG00000012361/ENSSSCG00000012252/ENSSSCG00000026239/ENSSSCG00000008382/ENSSSCG00000014336/ENSSSCG00000040751/ENSSSCG00000013335/ENSSSCG00000036381/ENSSSCG00000005844/ENSSSCG00000009474/ENSSSCG00000010732/ENSSSCG00000022155/ENSSSCG00000000784/ENSSSCG00000009007	-/AMER1/DDX3X/VPS35/USP34/EGR1/DDIT3/LGR4/RBMS3/NRARP/SCEL/FAM53B/RBPJ/LRRK2/TMEM131L	15	4	ENSSSCG00000012361/ENSSSCG00000014336/ENSSSCG00000010732/ENSSSCG00000009007	11	ENSSSCG00000025028/ENSSSCG00000012252/ENSSSCG00000026239/ENSSSCG00000008382/ENSSSCG00000040751/ENSSSCG00000013335/ENSSSCG00000036381/ENSSSCG00000005844/ENSSSCG00000009474/ENSSSCG00000022155/ENSSSCG00000000784
BP	GO:0000077	DNA damage checkpoint	11/865	87/10864	0.0838077726030686	0.884722570039756	ENSSSCG00000008428/ENSSSCG00000006127/ENSSSCG00000004695/ENSSSCG00000021966/ENSSSCG00000017790/ENSSSCG00000015600/ENSSSCG00000014955/ENSSSCG00000011679/ENSSSCG00000016291/ENSSSCG00000028850/ENSSSCG00000025606	MSH2/NBN/WDR76/TOPBP1/TAOK1/DTL/MRE11/ATR/GIGYF2/RPL26/ATM	11	2	ENSSSCG00000015600/ENSSSCG00000016291	9	ENSSSCG00000008428/ENSSSCG00000006127/ENSSSCG00000004695/ENSSSCG00000021966/ENSSSCG00000017790/ENSSSCG00000014955/ENSSSCG00000011679/ENSSSCG00000028850/ENSSSCG00000025606
BP	GO:0002027	regulation of heart rate	7/865	48/10864	0.0838610305275293	0.884722570039756	ENSSSCG00000015402/ENSSSCG00000016929/ENSSSCG00000015310/ENSSSCG00000039947/ENSSSCG00000011455/ENSSSCG00000015398/ENSSSCG00000011040	CACNA2D1/PDE4D/AKAP9/KCNJ2/CACNA1D/SEMA3A/CACNB2	7	1	ENSSSCG00000039947	6	ENSSSCG00000015402/ENSSSCG00000016929/ENSSSCG00000015310/ENSSSCG00000011455/ENSSSCG00000015398/ENSSSCG00000011040
BP	GO:0009798	axis specification	7/865	48/10864	0.0838610305275293	0.884722570039756	ENSSSCG00000004601/ENSSSCG00000016073/ENSSSCG00000010360/ENSSSCG00000040751/ENSSSCG00000004166/ENSSSCG00000005844/ENSSSCG00000038948	MNS1/PGAP1/BMPR1A/DDIT3/AHI1/NRARP/ETS2	7	0		7	ENSSSCG00000004601/ENSSSCG00000016073/ENSSSCG00000010360/ENSSSCG00000040751/ENSSSCG00000004166/ENSSSCG00000005844/ENSSSCG00000038948
BP	GO:0030834	regulation of actin filament depolymerization	5/865	30/10864	0.0857105430067342	0.892332448122582	ENSSSCG00000000798/ENSSSCG00000006775/ENSSSCG00000007085/ENSSSCG00000028113/ENSSSCG00000004628	TWF1/CAPZA1/DSTN/CAPZA2/TMOD2	5	0		5	ENSSSCG00000000798/ENSSSCG00000006775/ENSSSCG00000007085/ENSSSCG00000028113/ENSSSCG00000004628
BP	GO:0030837	negative regulation of actin filament polymerization	5/865	30/10864	0.0857105430067342	0.892332448122582	ENSSSCG00000000798/ENSSSCG00000006201/ENSSSCG00000006775/ENSSSCG00000028113/ENSSSCG00000004628	TWF1/ARFGEF1/CAPZA1/CAPZA2/TMOD2	5	0		5	ENSSSCG00000000798/ENSSSCG00000006201/ENSSSCG00000006775/ENSSSCG00000028113/ENSSSCG00000004628
BP	GO:0086001	cardiac muscle cell action potential	5/865	30/10864	0.0857105430067342	0.892332448122582	ENSSSCG00000015402/ENSSSCG00000015310/ENSSSCG00000039947/ENSSSCG00000011455/ENSSSCG00000011040	CACNA2D1/AKAP9/KCNJ2/CACNA1D/CACNB2	5	1	ENSSSCG00000039947	4	ENSSSCG00000015402/ENSSSCG00000015310/ENSSSCG00000011455/ENSSSCG00000011040
BP	GO:0002562	somatic diversification of immune receptors via germline recombination within a single locus	6/865	39/10864	0.08595026390961	0.892332448122582	ENSSSCG00000008428/ENSSSCG00000006127/ENSSSCG00000035954/ENSSSCG00000011848/ENSSSCG00000008346/ENSSSCG00000025606	MSH2/NBN/ATAD5/TFRC/APLF/ATM	6	0		6	ENSSSCG00000008428/ENSSSCG00000006127/ENSSSCG00000035954/ENSSSCG00000011848/ENSSSCG00000008346/ENSSSCG00000025606
BP	GO:0016444	somatic cell DNA recombination	6/865	39/10864	0.08595026390961	0.892332448122582	ENSSSCG00000008428/ENSSSCG00000006127/ENSSSCG00000035954/ENSSSCG00000011848/ENSSSCG00000008346/ENSSSCG00000025606	MSH2/NBN/ATAD5/TFRC/APLF/ATM	6	0		6	ENSSSCG00000008428/ENSSSCG00000006127/ENSSSCG00000035954/ENSSSCG00000011848/ENSSSCG00000008346/ENSSSCG00000025606
BP	GO:0051784	negative regulation of nuclear division	6/865	39/10864	0.08595026390961	0.892332448122582	ENSSSCG00000008428/ENSSSCG00000009434/ENSSSCG00000012434/ENSSSCG00000004466/ENSSSCG00000015576/ENSSSCG00000025606	MSH2/RGCC/ATRX/TTK/TPR/ATM	6	0		6	ENSSSCG00000008428/ENSSSCG00000009434/ENSSSCG00000012434/ENSSSCG00000004466/ENSSSCG00000015576/ENSSSCG00000025606
BP	GO:0002821	positive regulation of adaptive immune response	8/865	58/10864	0.0873379263202538	0.899554452561021	ENSSSCG00000008428/ENSSSCG00000035954/ENSSSCG00000004190/ENSSSCG00000010235/ENSSSCG00000011848/ENSSSCG00000023724/ENSSSCG00000008437/ENSSSCG00000005267	MSH2/ATAD5/STX7/SIRT1/TFRC/ZBTB1/SOCS5/ANXA1	8	0		8	ENSSSCG00000008428/ENSSSCG00000035954/ENSSSCG00000004190/ENSSSCG00000010235/ENSSSCG00000011848/ENSSSCG00000023724/ENSSSCG00000008437/ENSSSCG00000005267
BP	GO:0044264	cellular polysaccharide metabolic process	8/865	58/10864	0.0873379263202538	0.899554452561021	ENSSSCG00000003776/ENSSSCG00000012000/ENSSSCG00000008374/ENSSSCG00000006872/ENSSSCG00000016916/ENSSSCG00000008540/ENSSSCG00000025729/ENSSSCG00000022797	ACADM/GBE1/B3GNT2/AGL/IL6ST/PPP1CB/IRS1/PPP1R3B	8	2	ENSSSCG00000025729/ENSSSCG00000022797	6	ENSSSCG00000003776/ENSSSCG00000012000/ENSSSCG00000008374/ENSSSCG00000006872/ENSSSCG00000016916/ENSSSCG00000008540
BP	GO:0043623	cellular protein complex assembly	37/865	370/10864	0.0875134075774335	0.899554452561021	ENSSSCG00000025406/ENSSSCG00000000496/ENSSSCG00000000798/ENSSSCG00000006201/ENSSSCG00000024351/ENSSSCG00000016019/ENSSSCG00000010863/ENSSSCG00000014292/ENSSSCG00000006775/ENSSSCG00000028113/ENSSSCG00000015310/ENSSSCG00000040185/ENSSSCG00000028869/ENSSSCG00000011822/ENSSSCG00000012811/ENSSSCG00000026294/ENSSSCG00000012076/ENSSSCG00000009793/ENSSSCG00000027857/ENSSSCG00000020702/ENSSSCG00000037170/…	PIK3C2A/CCT2/TWF1/ARFGEF1/MET/NCKAP1/AHCTF1/HSPA4/CAPZA1/CAPZA2/AKAP9/TFAM/CAND1/OPA1/-/GMFB/MX2/CLIP1/DMXL1/SENP6/POMP/TMEM27/VAMP7/CENPC/DNAJB14/TMOD2/POGZ/RICTOR/UNC13A/PIH1D3/NIN/DNAH1/DNAAF4/HCLS1/-/FCHO2/AIF1	37	5	ENSSSCG00000012076/ENSSSCG00000006622/ENSSSCG00000013880/ENSSSCG00000028184/ENSSSCG00000011884	32	ENSSSCG00000025406/ENSSSCG00000000496/ENSSSCG00000000798/ENSSSCG00000006201/ENSSSCG00000024351/ENSSSCG00000016019/ENSSSCG00000010863/ENSSSCG00000014292/ENSSSCG00000006775/ENSSSCG00000028113/ENSSSCG00000015310/ENSSSCG00000040185/ENSSSCG00000028869/ENSSSCG00000011822/ENSSSCG00000012811/ENSSSCG00000026294/ENSSSCG00000009793/ENSSSCG00000027857/ENSSSCG00000020702/ENSSSCG00000037170/ENSSSCG00000035893/…
BP	GO:0006476	protein deacetylation	9/865	68/10864	0.0890509024395837	0.899554452561021	ENSSSCG00000004432/ENSSSCG00000010235/ENSSSCG00000030423/ENSSSCG00000008357/ENSSSCG00000016842/ENSSSCG00000024777/ENSSSCG00000000784/ENSSSCG00000011760/ENSSSCG00000001947	HDAC2/SIRT1/MIER1/SPRED2/NIPBL/HDAC4/LRRK2/TBL1XR1/BRMS1L	9	2	ENSSSCG00000008357/ENSSSCG00000024777	7	ENSSSCG00000004432/ENSSSCG00000010235/ENSSSCG00000030423/ENSSSCG00000016842/ENSSSCG00000000784/ENSSSCG00000011760/ENSSSCG00000001947
BP	GO:0018210	peptidyl-threonine modification	11/865	88/10864	0.0892675591185007	0.899554452561021	ENSSSCG00000013312/ENSSSCG00000016266/ENSSSCG00000003743/ENSSSCG00000016095/ENSSSCG00000004466/ENSSSCG00000031821/ENSSSCG00000005382/ENSSSCG00000008357/ENSSSCG00000031103/ENSSSCG00000015907/ENSSSCG00000000784	HIPK3/CAB39/GALNT1/CLK1/TTK/HASPIN/TGFBR1/SPRED2/TBK1/GALNT3/LRRK2	11	2	ENSSSCG00000031821/ENSSSCG00000008357	9	ENSSSCG00000013312/ENSSSCG00000016266/ENSSSCG00000003743/ENSSSCG00000016095/ENSSSCG00000004466/ENSSSCG00000005382/ENSSSCG00000031103/ENSSSCG00000015907/ENSSSCG00000000784
BP	GO:0000086	G2/M transition of mitotic cell cycle	10/865	78/10864	0.0895714377390443	0.899554452561021	ENSSSCG00000012029/ENSSSCG00000007056/ENSSSCG00000006127/ENSSSCG00000004893/ENSSSCG00000013402/ENSSSCG00000015581/ENSSSCG00000021966/ENSSSCG00000015600/ENSSSCG00000014955/ENSSSCG00000025606	BACH1/PLCB1/NBN/VPS4B/USP47/CENPF/TOPBP1/DTL/MRE11/ATM	10	1	ENSSSCG00000015600	9	ENSSSCG00000012029/ENSSSCG00000007056/ENSSSCG00000006127/ENSSSCG00000004893/ENSSSCG00000013402/ENSSSCG00000015581/ENSSSCG00000021966/ENSSSCG00000014955/ENSSSCG00000025606
BP	GO:0010508	positive regulation of autophagy	10/865	78/10864	0.0895714377390443	0.899554452561021	ENSSSCG00000006084/ENSSSCG00000005096/ENSSSCG00000010235/ENSSSCG00000010949/ENSSSCG00000009389/ENSSSCG00000033291/ENSSSCG00000036431/ENSSSCG00000039613/ENSSSCG00000031103/ENSSSCG00000000784	MTDH/HIF1A/SIRT1/DAPK1/TRIM13/PIP4K2B/VPS13C/SVIP/TBK1/LRRK2	10	2	ENSSSCG00000010949/ENSSSCG00000033291	8	ENSSSCG00000006084/ENSSSCG00000005096/ENSSSCG00000010235/ENSSSCG00000009389/ENSSSCG00000036431/ENSSSCG00000039613/ENSSSCG00000031103/ENSSSCG00000000784
BP	GO:0050864	regulation of B cell activation	10/865	78/10864	0.0895714377390443	0.899554452561021	ENSSSCG00000008428/ENSSSCG00000012713/ENSSSCG00000035954/ENSSSCG00000031954/ENSSSCG00000034012/ENSSSCG00000031498/ENSSSCG00000011848/ENSSSCG00000011081/ENSSSCG00000008346/ENSSSCG00000025606	MSH2/ATP11C/ATAD5/SLC39A10/CASP3/PPP2R3C/TFRC/-/APLF/ATM	10	0		10	ENSSSCG00000008428/ENSSSCG00000012713/ENSSSCG00000035954/ENSSSCG00000031954/ENSSSCG00000034012/ENSSSCG00000031498/ENSSSCG00000011848/ENSSSCG00000011081/ENSSSCG00000008346/ENSSSCG00000025606
BP	GO:0051054	positive regulation of DNA metabolic process	16/865	140/10864	0.0902856173207199	0.899554452561021	ENSSSCG00000000496/ENSSSCG00000008428/ENSSSCG00000006127/ENSSSCG00000035954/ENSSSCG00000010235/ENSSSCG00000012434/ENSSSCG00000011848/ENSSSCG00000010240/ENSSSCG00000017473/ENSSSCG00000014955/ENSSSCG00000008346/ENSSSCG00000038185/ENSSSCG00000024916/ENSSSCG00000025606/ENSSSCG00000035495/ENSSSCG00000015840	CCT2/MSH2/NBN/ATAD5/SIRT1/ATRX/TFRC/DNA2/TOP2A/MRE11/APLF/EREG/DHX36/ATM/KITLG/WRN	16	0		16	ENSSSCG00000000496/ENSSSCG00000008428/ENSSSCG00000006127/ENSSSCG00000035954/ENSSSCG00000010235/ENSSSCG00000012434/ENSSSCG00000011848/ENSSSCG00000010240/ENSSSCG00000017473/ENSSSCG00000014955/ENSSSCG00000008346/ENSSSCG00000038185/ENSSSCG00000024916/ENSSSCG00000025606/ENSSSCG00000035495/ENSSSCG00000015840
BP	GO:0006112	energy reserve metabolic process	7/865	49/10864	0.0914774625355413	0.899554452561021	ENSSSCG00000003776/ENSSSCG00000012000/ENSSSCG00000006872/ENSSSCG00000016916/ENSSSCG00000008540/ENSSSCG00000025729/ENSSSCG00000022797	ACADM/GBE1/AGL/IL6ST/PPP1CB/IRS1/PPP1R3B	7	2	ENSSSCG00000025729/ENSSSCG00000022797	5	ENSSSCG00000003776/ENSSSCG00000012000/ENSSSCG00000006872/ENSSSCG00000016916/ENSSSCG00000008540
BP	GO:1901342	regulation of vasculature development	17/865	151/10864	0.0920042024614481	0.899554452561021	ENSSSCG00000006084/ENSSSCG00000005096/ENSSSCG00000009434/ENSSSCG00000006530/ENSSSCG00000010235/ENSSSCG00000021893/ENSSSCG00000016620/ENSSSCG00000014094/ENSSSCG00000011739/ENSSSCG00000039756/ENSSSCG00000010627/ENSSSCG00000011592/ENSSSCG00000017990/ENSSSCG00000008953/ENSSSCG00000010816/ENSSSCG00000015313/ENSSSCG00000033175	MTDH/HIF1A/RGCC/EFNA1/SIRT1/ROCK1/TSPAN12/AGGF1/PDCD10/FOXC1/PDCD4/PLXND1/PIK3R6/CXCL8/TGFB2/KRIT1/SASH1	17	4	ENSSSCG00000039756/ENSSSCG00000011592/ENSSSCG00000008953/ENSSSCG00000033175	13	ENSSSCG00000006084/ENSSSCG00000005096/ENSSSCG00000009434/ENSSSCG00000006530/ENSSSCG00000010235/ENSSSCG00000021893/ENSSSCG00000016620/ENSSSCG00000014094/ENSSSCG00000011739/ENSSSCG00000010627/ENSSSCG00000017990/ENSSSCG00000010816/ENSSSCG00000015313
BP	GO:0002448	mast cell mediated immunity	4/865	22/10864	0.0926098365423361	0.899554452561021	ENSSSCG00000036828/ENSSSCG00000038735/ENSSSCG00000029615/ENSSSCG00000005385	SNX4/SNAP23/VAMP7/NR4A3	4	0		4	ENSSSCG00000036828/ENSSSCG00000038735/ENSSSCG00000029615/ENSSSCG00000005385
BP	GO:0021772	olfactory bulb development	4/865	22/10864	0.0926098365423361	0.899554452561021	ENSSSCG00000031652/ENSSSCG00000000784/ENSSSCG00000015398/ENSSSCG00000002836	RPGRIP1L/LRRK2/SEMA3A/SALL1	4	1	ENSSSCG00000002836	3	ENSSSCG00000031652/ENSSSCG00000000784/ENSSSCG00000015398
BP	GO:0030835	negative regulation of actin filament depolymerization	4/865	22/10864	0.0926098365423361	0.899554452561021	ENSSSCG00000000798/ENSSSCG00000006775/ENSSSCG00000028113/ENSSSCG00000004628	TWF1/CAPZA1/CAPZA2/TMOD2	4	0		4	ENSSSCG00000000798/ENSSSCG00000006775/ENSSSCG00000028113/ENSSSCG00000004628
BP	GO:0031365	N-terminal protein amino acid modification	4/865	22/10864	0.0926098365423361	0.899554452561021	ENSSSCG00000011917/ENSSSCG00000009061/ENSSSCG00000009887/ENSSSCG00000007951	-/NAA15/NAA25/CREBBP	4	1	ENSSSCG00000007951	3	ENSSSCG00000011917/ENSSSCG00000009061/ENSSSCG00000009887
BP	GO:0071526	semaphorin-plexin signaling pathway	4/865	22/10864	0.0926098365423361	0.899554452561021	ENSSSCG00000024351/ENSSSCG00000011592/ENSSSCG00000024001/ENSSSCG00000015398	MET/PLXND1/PLXNA1/SEMA3A	4	2	ENSSSCG00000011592/ENSSSCG00000024001	2	ENSSSCG00000024351/ENSSSCG00000015398
BP	GO:2000772	regulation of cellular senescence	4/865	22/10864	0.0926098365423361	0.899554452561021	ENSSSCG00000025910/ENSSSCG00000010235/ENSSSCG00000010360/ENSSSCG00000031882	ZNF277/SIRT1/BMPR1A/PNPT1	4	0		4	ENSSSCG00000025910/ENSSSCG00000010235/ENSSSCG00000010360/ENSSSCG00000031882
BP	GO:2001222	regulation of neuron migration	4/865	22/10864	0.0926098365423361	0.899554452561021	ENSSSCG00000010457/ENSSSCG00000004551/ENSSSCG00000016842/ENSSSCG00000015398	KIF20B/ZNF609/NIPBL/SEMA3A	4	1	ENSSSCG00000004551	3	ENSSSCG00000010457/ENSSSCG00000016842/ENSSSCG00000015398
BP	GO:0007163	establishment or maintenance of cell polarity	15/865	130/10864	0.0927134956792792	0.899554452561021	ENSSSCG00000006201/ENSSSCG00000010457/ENSSSCG00000027206/ENSSSCG00000002287/ENSSSCG00000011745/ENSSSCG00000021893/ENSSSCG00000022806/ENSSSCG00000026268/ENSSSCG00000005584/ENSSSCG00000031652/ENSSSCG00000016954/ENSSSCG00000002950/ENSSSCG00000016853/ENSSSCG00000025965/ENSSSCG00000015313	ARFGEF1/KIF20B/PARD6B/MPP5/PRKCI/ROCK1/LIN7C/DLG5/CRB2/RPGRIP1L/ERBIN/SIPA1L3/RICTOR/SPDL1/KRIT1	15	3	ENSSSCG00000026268/ENSSSCG00000005584/ENSSSCG00000002950	12	ENSSSCG00000006201/ENSSSCG00000010457/ENSSSCG00000027206/ENSSSCG00000002287/ENSSSCG00000011745/ENSSSCG00000021893/ENSSSCG00000022806/ENSSSCG00000031652/ENSSSCG00000016954/ENSSSCG00000016853/ENSSSCG00000025965/ENSSSCG00000015313
BP	GO:0007041	lysosomal transport	8/865	59/10864	0.0943778026599063	0.899554452561021	ENSSSCG00000006206/ENSSSCG00000004893/ENSSSCG00000026239/ENSSSCG00000010151/ENSSSCG00000029615/ENSSSCG00000003826/ENSSSCG00000027509/ENSSSCG00000006151	-/VPS4B/VPS35/LYST/VAMP7/HOOK1/VPS54/SNX16	8	0		8	ENSSSCG00000006206/ENSSSCG00000004893/ENSSSCG00000026239/ENSSSCG00000010151/ENSSSCG00000029615/ENSSSCG00000003826/ENSSSCG00000027509/ENSSSCG00000006151
BP	GO:0008277	regulation of G-protein coupled receptor protein signaling pathway	8/865	59/10864	0.0943778026599063	0.899554452561021	ENSSSCG00000007056/ENSSSCG00000024351/ENSSSCG00000026239/ENSSSCG00000031652/ENSSSCG00000004628/ENSSSCG00000038048/ENSSSCG00000008953/ENSSSCG00000000784	PLCB1/MET/VPS35/RPGRIP1L/TMOD2/NECAB2/CXCL8/LRRK2	8	1	ENSSSCG00000008953	7	ENSSSCG00000007056/ENSSSCG00000024351/ENSSSCG00000026239/ENSSSCG00000031652/ENSSSCG00000004628/ENSSSCG00000038048/ENSSSCG00000000784
BP	GO:0019079	viral genome replication	8/865	59/10864	0.0943778026599063	0.899554452561021	ENSSSCG00000006983/ENSSSCG00000037653/ENSSSCG00000014211/ENSSSCG00000012252/ENSSSCG00000004370/ENSSSCG00000017473/ENSSSCG00000012727/ENSSSCG00000008953	CNOT7/RAB5A/YTHDC2/DDX3X/ATG5/TOP2A/FMR1/CXCL8	8	1	ENSSSCG00000008953	7	ENSSSCG00000006983/ENSSSCG00000037653/ENSSSCG00000014211/ENSSSCG00000012252/ENSSSCG00000004370/ENSSSCG00000017473/ENSSSCG00000012727
BP	GO:0045814	negative regulation of gene expression, epigenetic	8/865	59/10864	0.0943778026599063	0.899554452561021	ENSSSCG00000009047/ENSSSCG00000004432/ENSSSCG00000015952/ENSSSCG00000010235/ENSSSCG00000008080/ENSSSCG00000031159/ENSSSCG00000030423/ENSSSCG00000010486	SMARCA5/HDAC2/HAT1/SIRT1/PHF2/BEND3/MIER1/HELLS	8	2	ENSSSCG00000008080/ENSSSCG00000031159	6	ENSSSCG00000009047/ENSSSCG00000004432/ENSSSCG00000015952/ENSSSCG00000010235/ENSSSCG00000030423/ENSSSCG00000010486
BP	GO:0001522	pseudouridine synthesis	3/865	14/10864	0.0946546965791054	0.899554452561021	ENSSSCG00000000800/ENSSSCG00000015222/ENSSSCG00000008990	PUS7L/PUS3/MRPL1	3	0		3	ENSSSCG00000000800/ENSSSCG00000015222/ENSSSCG00000008990
BP	GO:0006266	DNA ligation	3/865	14/10864	0.0946546965791054	0.899554452561021	ENSSSCG00000009327/ENSSSCG00000017473/ENSSSCG00000008346	-/TOP2A/APLF	3	0		3	ENSSSCG00000009327/ENSSSCG00000017473/ENSSSCG00000008346
BP	GO:0051084	'de novo' posttranslational protein folding	3/865	14/10864	0.0946546965791054	0.899554452561021	ENSSSCG00000000496/ENSSSCG00000009334/ENSSSCG00000009177	CCT2/HSPH1/DNAJB14	3	0		3	ENSSSCG00000000496/ENSSSCG00000009334/ENSSSCG00000009177
BP	GO:0071634	regulation of transforming growth factor beta production	3/865	14/10864	0.0946546965791054	0.899554452561021	ENSSSCG00000030197/ENSSSCG00000005096/ENSSSCG00000010816	CD2AP/HIF1A/TGFB2	3	0		3	ENSSSCG00000030197/ENSSSCG00000005096/ENSSSCG00000010816
BP	GO:0090025	regulation of monocyte chemotaxis	3/865	14/10864	0.0946546965791054	0.899554452561021	ENSSSCG00000012131/ENSSSCG00000032474/ENSSSCG00000032341	MOSPD2/CXCL10/AIF1	3	1	ENSSSCG00000032474	2	ENSSSCG00000012131/ENSSSCG00000032341
BP	GO:1900449	regulation of glutamate receptor signaling pathway	3/865	14/10864	0.0946546965791054	0.899554452561021	ENSSSCG00000011775/ENSSSCG00000010949/ENSSSCG00000038048	KLHL24/DAPK1/NECAB2	3	1	ENSSSCG00000010949	2	ENSSSCG00000011775/ENSSSCG00000038048
BP	GO:2000406	positive regulation of T cell migration	3/865	14/10864	0.0946546965791054	0.899554452561021	ENSSSCG00000004595/ENSSSCG00000032474/ENSSSCG00000032341	ADAM10/CXCL10/AIF1	3	1	ENSSSCG00000032474	2	ENSSSCG00000004595/ENSSSCG00000032341
BP	GO:0010827	regulation of glucose transport	6/865	40/10864	0.094670876011339	0.899554452561021	ENSSSCG00000032357/ENSSSCG00000011745/ENSSSCG00000027503/ENSSSCG00000025729/ENSSSCG00000031261/ENSSSCG00000005385	APPL1/PRKCI/OSBPL8/IRS1/RHOQ/NR4A3	6	1	ENSSSCG00000025729	5	ENSSSCG00000032357/ENSSSCG00000011745/ENSSSCG00000027503/ENSSSCG00000031261/ENSSSCG00000005385
BP	GO:0030101	natural killer cell activation	6/865	40/10864	0.094670876011339	0.899554452561021	ENSSSCG00000004612/ENSSSCG00000024722/ENSSSCG00000029615/ENSSSCG00000023724/ENSSSCG00000012656/ENSSSCG00000015962	RAB27A/PIBF1/VAMP7/ZBTB1/ELF4/SP3	6	1	ENSSSCG00000012656	5	ENSSSCG00000004612/ENSSSCG00000024722/ENSSSCG00000029615/ENSSSCG00000023724/ENSSSCG00000015962
BP	GO:0044728	DNA methylation or demethylation	6/865	40/10864	0.094670876011339	0.899554452561021	ENSSSCG00000000847/ENSSSCG00000031159/ENSSSCG00000011081/ENSSSCG00000010486/ENSSSCG00000030413/ENSSSCG00000009157	TDG/BEND3/-/HELLS/PIK3CA/TET2	6	1	ENSSSCG00000031159	5	ENSSSCG00000000847/ENSSSCG00000011081/ENSSSCG00000010486/ENSSSCG00000030413/ENSSSCG00000009157
BP	GO:0048278	vesicle docking	6/865	40/10864	0.094670876011339	0.899554452561021	ENSSSCG00000005066/ENSSSCG00000001973/ENSSSCG00000004190/ENSSSCG00000026571/ENSSSCG00000008971/ENSSSCG00000010473	EXOC5/SCFD1/STX7/RAB8B/USO1/EXOC6	6	0		6	ENSSSCG00000005066/ENSSSCG00000001973/ENSSSCG00000004190/ENSSSCG00000026571/ENSSSCG00000008971/ENSSSCG00000010473
BP	GO:0008643	carbohydrate transport	11/865	89/10864	0.0949391562085894	0.899554452561021	ENSSSCG00000032357/ENSSSCG00000031942/ENSSSCG00000020927/ENSSSCG00000011745/ENSSSCG00000011680/ENSSSCG00000027503/ENSSSCG00000000783/ENSSSCG00000004304/ENSSSCG00000025729/ENSSSCG00000031261/ENSSSCG00000005385	APPL1/YES1/SLC2A2/PRKCI/PLS1/OSBPL8/SLC2A13/SLC35A1/IRS1/RHOQ/NR4A3	11	1	ENSSSCG00000025729	10	ENSSSCG00000032357/ENSSSCG00000031942/ENSSSCG00000020927/ENSSSCG00000011745/ENSSSCG00000011680/ENSSSCG00000027503/ENSSSCG00000000783/ENSSSCG00000004304/ENSSSCG00000031261/ENSSSCG00000005385
BP	GO:0051347	positive regulation of transferase activity	37/865	373/10864	0.0955046811844323	0.899554452561021	ENSSSCG00000000496/ENSSSCG00000016918/ENSSSCG00000009434/ENSSSCG00000006127/ENSSSCG00000008406/ENSSSCG00000016266/ENSSSCG00000033228/ENSSSCG00000012252/ENSSSCG00000006530/ENSSSCG00000035746/ENSSSCG00000010235/ENSSSCG00000022783/ENSSSCG00000031498/ENSSSCG00000009334/ENSSSCG00000011081/ENSSSCG00000027503/ENSSSCG00000005382/ENSSSCG00000010606/ENSSSCG00000004353/ENSSSCG00000017790/ENSSSCG00000011004/…	CCT2/MAP3K1/RGCC/NBN/CCDC88A/CAB39/SPAG9/DDX3X/EFNA1/ECT2/SIRT1/DCUN1D1/PPP2R3C/HSPH1/-/OSBPL8/TGFBR1/SLK/CCNC/TAOK1/TOPORS/CCNL1/MRE11/PIBF1/PDCD10/NEK1/PIK3CA/CENPE/EREG/PIK3R6/LRRK2/TGFB2/MAP3K2/JAK2/SASH1/KITLG/-	37	1	ENSSSCG00000033175	36	ENSSSCG00000000496/ENSSSCG00000016918/ENSSSCG00000009434/ENSSSCG00000006127/ENSSSCG00000008406/ENSSSCG00000016266/ENSSSCG00000033228/ENSSSCG00000012252/ENSSSCG00000006530/ENSSSCG00000035746/ENSSSCG00000010235/ENSSSCG00000022783/ENSSSCG00000031498/ENSSSCG00000009334/ENSSSCG00000011081/ENSSSCG00000027503/ENSSSCG00000005382/ENSSSCG00000010606/ENSSSCG00000004353/ENSSSCG00000017790/ENSSSCG00000011004/…
BP	GO:0006338	chromatin remodeling	10/865	79/10864	0.0956467814714931	0.899554452561021	ENSSSCG00000009047/ENSSSCG00000004432/ENSSSCG00000012434/ENSSSCG00000015576/ENSSSCG00000010486/ENSSSCG00000001958/ENSSSCG00000023724/ENSSSCG00000025682/ENSSSCG00000024777/ENSSSCG00000012649	SMARCA5/HDAC2/ATRX/TPR/HELLS/BAZ1A/ZBTB1/ACTR6/HDAC4/SMARCA1	10	1	ENSSSCG00000024777	9	ENSSSCG00000009047/ENSSSCG00000004432/ENSSSCG00000012434/ENSSSCG00000015576/ENSSSCG00000010486/ENSSSCG00000001958/ENSSSCG00000023724/ENSSSCG00000025682/ENSSSCG00000012649
BP	GO:0010718	positive regulation of epithelial to mesenchymal transition	5/865	31/10864	0.0958390921609468	0.899554452561021	ENSSSCG00000009434/ENSSSCG00000005382/ENSSSCG00000005584/ENSSSCG00000039756/ENSSSCG00000010816	RGCC/TGFBR1/CRB2/FOXC1/TGFB2	5	2	ENSSSCG00000005584/ENSSSCG00000039756	3	ENSSSCG00000009434/ENSSSCG00000005382/ENSSSCG00000010816
BP	GO:0035272	exocrine system development	5/865	31/10864	0.0958390921609468	0.899554452561021	ENSSSCG00000039756/ENSSSCG00000011592/ENSSSCG00000024001/ENSSSCG00000010816/ENSSSCG00000015398	FOXC1/PLXND1/PLXNA1/TGFB2/SEMA3A	5	3	ENSSSCG00000039756/ENSSSCG00000011592/ENSSSCG00000024001	2	ENSSSCG00000010816/ENSSSCG00000015398
BP	GO:1902750	negative regulation of cell cycle G2/M phase transition	5/865	31/10864	0.0958390921609468	0.899554452561021	ENSSSCG00000006127/ENSSSCG00000013402/ENSSSCG00000021966/ENSSSCG00000014955/ENSSSCG00000025606	NBN/USP47/TOPBP1/MRE11/ATM	5	0		5	ENSSSCG00000006127/ENSSSCG00000013402/ENSSSCG00000021966/ENSSSCG00000014955/ENSSSCG00000025606
BP	GO:0045765	regulation of angiogenesis	16/865	142/10864	0.0993083903645543	0.918561502836056	ENSSSCG00000006084/ENSSSCG00000005096/ENSSSCG00000009434/ENSSSCG00000006530/ENSSSCG00000010235/ENSSSCG00000021893/ENSSSCG00000016620/ENSSSCG00000014094/ENSSSCG00000011739/ENSSSCG00000039756/ENSSSCG00000011592/ENSSSCG00000017990/ENSSSCG00000008953/ENSSSCG00000010816/ENSSSCG00000015313/ENSSSCG00000033175	MTDH/HIF1A/RGCC/EFNA1/SIRT1/ROCK1/TSPAN12/AGGF1/PDCD10/FOXC1/PLXND1/PIK3R6/CXCL8/TGFB2/KRIT1/SASH1	16	4	ENSSSCG00000039756/ENSSSCG00000011592/ENSSSCG00000008953/ENSSSCG00000033175	12	ENSSSCG00000006084/ENSSSCG00000005096/ENSSSCG00000009434/ENSSSCG00000006530/ENSSSCG00000010235/ENSSSCG00000021893/ENSSSCG00000016620/ENSSSCG00000014094/ENSSSCG00000011739/ENSSSCG00000017990/ENSSSCG00000010816/ENSSSCG00000015313
BP	GO:0008589	regulation of smoothened signaling pathway	7/865	50/10864	0.0994680954026512	0.918561502836056	ENSSSCG00000011733/ENSSSCG00000015360/ENSSSCG00000033506/ENSSSCG00000006280/ENSSSCG00000015908/ENSSSCG00000026268/ENSSSCG00000031652	-/ANKMY2/KCTD21/GORAB/TTC21B/DLG5/RPGRIP1L	7	2	ENSSSCG00000033506/ENSSSCG00000026268	5	ENSSSCG00000011733/ENSSSCG00000015360/ENSSSCG00000006280/ENSSSCG00000015908/ENSSSCG00000031652
BP	GO:0048024	regulation of mRNA splicing, via spliceosome	7/865	50/10864	0.0994680954026512	0.918561502836056	ENSSSCG00000017795/ENSSSCG00000027905/ENSSSCG00000012727/ENSSSCG00000036293/ENSSSCG00000009505/ENSSSCG00000023409/ENSSSCG00000028663	NSRP1/-/FMR1/SRSF10/MBNL2/TIA1/-	7	0		7	ENSSSCG00000017795/ENSSSCG00000027905/ENSSSCG00000012727/ENSSSCG00000036293/ENSSSCG00000009505/ENSSSCG00000023409/ENSSSCG00000028663
BP	GO:0010639	negative regulation of organelle organization	24/865	229/10864	0.100087247733448	0.918561502836056	ENSSSCG00000000798/ENSSSCG00000006201/ENSSSCG00000010357/ENSSSCG00000008428/ENSSSCG00000009434/ENSSSCG00000024351/ENSSSCG00000001973/ENSSSCG00000006127/ENSSSCG00000006775/ENSSSCG00000007954/ENSSSCG00000028113/ENSSSCG00000010235/ENSSSCG00000008080/ENSSSCG00000011822/ENSSSCG00000012434/ENSSSCG00000026294/ENSSSCG00000004370/ENSSSCG00000017473/ENSSSCG00000004466/ENSSSCG00000006108/ENSSSCG00000015576/…	TWF1/ARFGEF1/WAPL/MSH2/RGCC/MET/SCFD1/NBN/CAPZA1/SLX4/CAPZA2/SIRT1/PHF2/OPA1/ATRX/GMFB/ATG5/TOP2A/TTK/TMEM67/TPR/TMOD2/ATM/LRRK2	24	2	ENSSSCG00000007954/ENSSSCG00000008080	22	ENSSSCG00000000798/ENSSSCG00000006201/ENSSSCG00000010357/ENSSSCG00000008428/ENSSSCG00000009434/ENSSSCG00000024351/ENSSSCG00000001973/ENSSSCG00000006127/ENSSSCG00000006775/ENSSSCG00000028113/ENSSSCG00000010235/ENSSSCG00000011822/ENSSSCG00000012434/ENSSSCG00000026294/ENSSSCG00000004370/ENSSSCG00000017473/ENSSSCG00000004466/ENSSSCG00000006108/ENSSSCG00000015576/ENSSSCG00000004628/ENSSSCG00000025606/…
BP	GO:0016567	protein ubiquitination	47/865	489/10864	0.100170425587468	0.918561502836056	ENSSSCG00000006066/ENSSSCG00000012029/ENSSSCG00000025028/ENSSSCG00000005575/ENSSSCG00000027529/ENSSSCG00000029478/ENSSSCG00000008513/ENSSSCG00000006904/ENSSSCG00000029198/ENSSSCG00000022190/ENSSSCG00000027459/ENSSSCG00000017308/ENSSSCG00000010235/ENSSSCG00000017744/ENSSSCG00000028869/ENSSSCG00000022783/ENSSSCG00000022845/ENSSSCG00000009472/ENSSSCG00000004339/ENSSSCG00000001971/ENSSSCG00000032332/…	RNF19A/BACH1/-/RC3H2/BIRC3/CUL4B/BIRC6/GLMN/CUL5/UBE2V2/RNF13/CDC27/SIRT1/SUZ12/CAND1/DCUN1D1/PJA2/FBXL3/UFL1/HECTD1/SOCS4/-/G2E3/ATG5/-/AREL1/TGFBR1/KLHL24/ANAPC13/CRBN/TRIM59/TOPORS/SPOPL/TRIM13/BTBD1/NMI/DTL/KLHL15/LTN1/TRIM36/RNF138/CNOT4/SOCS5/RNF213/CCNB1IP1/LRRK2/SASH1	47	5	ENSSSCG00000002370/ENSSSCG00000015600/ENSSSCG00000021354/ENSSSCG00000017146/ENSSSCG00000033175	42	ENSSSCG00000006066/ENSSSCG00000012029/ENSSSCG00000025028/ENSSSCG00000005575/ENSSSCG00000027529/ENSSSCG00000029478/ENSSSCG00000008513/ENSSSCG00000006904/ENSSSCG00000029198/ENSSSCG00000022190/ENSSSCG00000027459/ENSSSCG00000017308/ENSSSCG00000010235/ENSSSCG00000017744/ENSSSCG00000028869/ENSSSCG00000022783/ENSSSCG00000022845/ENSSSCG00000009472/ENSSSCG00000004339/ENSSSCG00000001971/ENSSSCG00000032332/…
BP	GO:0007224	smoothened signaling pathway	11/865	90/10864	0.100822259278916	0.918561502836056	ENSSSCG00000011733/ENSSSCG00000015360/ENSSSCG00000011941/ENSSSCG00000033506/ENSSSCG00000006280/ENSSSCG00000015908/ENSSSCG00000026268/ENSSSCG00000014283/ENSSSCG00000031652/ENSSSCG00000026713/ENSSSCG00000004242	-/ANKMY2/IFT57/KCTD21/GORAB/TTC21B/DLG5/KIF3A/RPGRIP1L/TMEM17/TBC1D32	11	2	ENSSSCG00000033506/ENSSSCG00000026268	9	ENSSSCG00000011733/ENSSSCG00000015360/ENSSSCG00000011941/ENSSSCG00000006280/ENSSSCG00000015908/ENSSSCG00000014283/ENSSSCG00000031652/ENSSSCG00000026713/ENSSSCG00000004242
BP	GO:0046661	male sex differentiation	10/865	80/10864	0.101959682852769	0.918561502836056	ENSSSCG00000008428/ENSSSCG00000010360/ENSSSCG00000012434/ENSSSCG00000013335/ENSSSCG00000005382/ENSSSCG00000038125/ENSSSCG00000015398/ENSSSCG00000007529/ENSSSCG00000013332/ENSSSCG00000035495	MSH2/BMPR1A/ATRX/LGR4/TGFBR1/NUP210L/SEMA3A/SYCP2/KIF18A/KITLG	10	0		10	ENSSSCG00000008428/ENSSSCG00000010360/ENSSSCG00000012434/ENSSSCG00000013335/ENSSSCG00000005382/ENSSSCG00000038125/ENSSSCG00000015398/ENSSSCG00000007529/ENSSSCG00000013332/ENSSSCG00000035495
BP	GO:0050657	nucleic acid transport	10/865	80/10864	0.101959682852769	0.918561502836056	ENSSSCG00000009043/ENSSSCG00000014244/ENSSSCG00000022952/ENSSSCG00000027139/ENSSSCG00000028228/ENSSSCG00000031882/ENSSSCG00000000466/ENSSSCG00000015576/ENSSSCG00000012639/ENSSSCG00000008974	ABCE1/PHAX/NMD3/FYTTD1/XPO1/PNPT1/XPOT/TPR/THOC2/-	10	0		10	ENSSSCG00000009043/ENSSSCG00000014244/ENSSSCG00000022952/ENSSSCG00000027139/ENSSSCG00000028228/ENSSSCG00000031882/ENSSSCG00000000466/ENSSSCG00000015576/ENSSSCG00000012639/ENSSSCG00000008974
BP	GO:0050658	RNA transport	10/865	80/10864	0.101959682852769	0.918561502836056	ENSSSCG00000009043/ENSSSCG00000014244/ENSSSCG00000022952/ENSSSCG00000027139/ENSSSCG00000028228/ENSSSCG00000031882/ENSSSCG00000000466/ENSSSCG00000015576/ENSSSCG00000012639/ENSSSCG00000008974	ABCE1/PHAX/NMD3/FYTTD1/XPO1/PNPT1/XPOT/TPR/THOC2/-	10	0		10	ENSSSCG00000009043/ENSSSCG00000014244/ENSSSCG00000022952/ENSSSCG00000027139/ENSSSCG00000028228/ENSSSCG00000031882/ENSSSCG00000000466/ENSSSCG00000015576/ENSSSCG00000012639/ENSSSCG00000008974
BP	GO:0035914	skeletal muscle cell differentiation	6/865	41/10864	0.103846348463428	0.918561502836056	ENSSSCG00000010224/ENSSSCG00000002383/ENSSSCG00000004652/ENSSSCG00000014336/ENSSSCG00000029593/ENSSSCG00000030165	EGR2/FOS/COPS2/EGR1/FOXN2/MAFF	6	3	ENSSSCG00000010224/ENSSSCG00000002383/ENSSSCG00000014336	3	ENSSSCG00000004652/ENSSSCG00000029593/ENSSSCG00000030165
BP	GO:0070252	actin-mediated cell contraction	6/865	41/10864	0.103846348463428	0.918561502836056	ENSSSCG00000015402/ENSSSCG00000016929/ENSSSCG00000021893/ENSSSCG00000039947/ENSSSCG00000011455/ENSSSCG00000011040	CACNA2D1/PDE4D/ROCK1/KCNJ2/CACNA1D/CACNB2	6	1	ENSSSCG00000039947	5	ENSSSCG00000015402/ENSSSCG00000016929/ENSSSCG00000021893/ENSSSCG00000011455/ENSSSCG00000011040
BP	GO:0040029	regulation of gene expression, epigenetic	16/865	143/10864	0.104022849298166	0.918561502836056	ENSSSCG00000009047/ENSSSCG00000004432/ENSSSCG00000006904/ENSSSCG00000000847/ENSSSCG00000015952/ENSSSCG00000010235/ENSSSCG00000008080/ENSSSCG00000031159/ENSSSCG00000011769/ENSSSCG00000012727/ENSSSCG00000008600/ENSSSCG00000029030/ENSSSCG00000030423/ENSSSCG00000010486/ENSSSCG00000016291/ENSSSCG00000024777	SMARCA5/HDAC2/GLMN/TDG/HAT1/SIRT1/PHF2/BEND3/FXR1/FMR1/PUM2/SMCHD1/MIER1/HELLS/GIGYF2/HDAC4	16	4	ENSSSCG00000008080/ENSSSCG00000031159/ENSSSCG00000016291/ENSSSCG00000024777	12	ENSSSCG00000009047/ENSSSCG00000004432/ENSSSCG00000006904/ENSSSCG00000000847/ENSSSCG00000015952/ENSSSCG00000010235/ENSSSCG00000011769/ENSSSCG00000012727/ENSSSCG00000008600/ENSSSCG00000029030/ENSSSCG00000030423/ENSSSCG00000010486
BP	GO:0071824	protein-DNA complex subunit organization	14/865	122/10864	0.105217466826695	0.918561502836056	ENSSSCG00000009047/ENSSSCG00000009327/ENSSSCG00000012491/ENSSSCG00000015952/ENSSSCG00000012434/ENSSSCG00000020702/ENSSSCG00000005038/ENSSSCG00000010486/ENSSSCG00000008921/ENSSSCG00000006622/ENSSSCG00000002000/ENSSSCG00000033065/ENSSSCG00000034986/ENSSSCG00000033566	SMARCA5/-/CENPI/HAT1/ATRX/SENP6/PSMC6/HELLS/CENPC/POGZ/IPO4/-/HIST1H3E/-	14	2	ENSSSCG00000006622/ENSSSCG00000002000	12	ENSSSCG00000009047/ENSSSCG00000009327/ENSSSCG00000012491/ENSSSCG00000015952/ENSSSCG00000012434/ENSSSCG00000020702/ENSSSCG00000005038/ENSSSCG00000010486/ENSSSCG00000008921/ENSSSCG00000033065/ENSSSCG00000034986/ENSSSCG00000033566
BP	GO:2001252	positive regulation of chromosome organization	14/865	122/10864	0.105217466826695	0.918561502836056	ENSSSCG00000000496/ENSSSCG00000006127/ENSSSCG00000005255/ENSSSCG00000010235/ENSSSCG00000012434/ENSSSCG00000012727/ENSSSCG00000012037/ENSSSCG00000030423/ENSSSCG00000014955/ENSSSCG00000015576/ENSSSCG00000016842/ENSSSCG00000024916/ENSSSCG00000025606/ENSSSCG00000000784	CCT2/NBN/SMC5/SIRT1/ATRX/FMR1/PAXBP1/MIER1/MRE11/TPR/NIPBL/DHX36/ATM/LRRK2	14	0		14	ENSSSCG00000000496/ENSSSCG00000006127/ENSSSCG00000005255/ENSSSCG00000010235/ENSSSCG00000012434/ENSSSCG00000012727/ENSSSCG00000012037/ENSSSCG00000030423/ENSSSCG00000014955/ENSSSCG00000015576/ENSSSCG00000016842/ENSSSCG00000024916/ENSSSCG00000025606/ENSSSCG00000000784
BP	GO:0002090	regulation of receptor internalization	4/865	23/10864	0.105393874893881	0.918561502836056	ENSSSCG00000010438/ENSSSCG00000012727/ENSSSCG00000004166/ENSSSCG00000038048	ATAD1/FMR1/AHI1/NECAB2	4	0		4	ENSSSCG00000010438/ENSSSCG00000012727/ENSSSCG00000004166/ENSSSCG00000038048
BP	GO:0006636	unsaturated fatty acid biosynthetic process	4/865	23/10864	0.105393874893881	0.918561502836056	ENSSSCG00000010235/ENSSSCG00000024722/ENSSSCG00000015446/ENSSSCG00000026554	SIRT1/PIBF1/PNPLA8/FAM213B	4	0		4	ENSSSCG00000010235/ENSSSCG00000024722/ENSSSCG00000015446/ENSSSCG00000026554
BP	GO:0007435	salivary gland morphogenesis	4/865	23/10864	0.105393874893881	0.918561502836056	ENSSSCG00000011592/ENSSSCG00000024001/ENSSSCG00000010816/ENSSSCG00000015398	PLXND1/PLXNA1/TGFB2/SEMA3A	4	2	ENSSSCG00000011592/ENSSSCG00000024001	2	ENSSSCG00000010816/ENSSSCG00000015398
BP	GO:0021988	olfactory lobe development	4/865	23/10864	0.105393874893881	0.918561502836056	ENSSSCG00000031652/ENSSSCG00000000784/ENSSSCG00000015398/ENSSSCG00000002836	RPGRIP1L/LRRK2/SEMA3A/SALL1	4	1	ENSSSCG00000002836	3	ENSSSCG00000031652/ENSSSCG00000000784/ENSSSCG00000015398
BP	GO:0031297	replication fork processing	4/865	23/10864	0.105393874893881	0.918561502836056	ENSSSCG00000012434/ENSSSCG00000015694/ENSSSCG00000005000/ENSSSCG00000015840	ATRX/ZRANB3/FANCM/WRN	4	0		4	ENSSSCG00000012434/ENSSSCG00000015694/ENSSSCG00000005000/ENSSSCG00000015840
BP	GO:0044818	mitotic G2/M transition checkpoint	4/865	23/10864	0.105393874893881	0.918561502836056	ENSSSCG00000006127/ENSSSCG00000021966/ENSSSCG00000014955/ENSSSCG00000025606	NBN/TOPBP1/MRE11/ATM	4	0		4	ENSSSCG00000006127/ENSSSCG00000021966/ENSSSCG00000014955/ENSSSCG00000025606
BP	GO:0045191	regulation of isotype switching	4/865	23/10864	0.105393874893881	0.918561502836056	ENSSSCG00000008428/ENSSSCG00000035954/ENSSSCG00000011848/ENSSSCG00000008346	MSH2/ATAD5/TFRC/APLF	4	0		4	ENSSSCG00000008428/ENSSSCG00000035954/ENSSSCG00000011848/ENSSSCG00000008346
BP	GO:0048566	embryonic digestive tract development	4/865	23/10864	0.105393874893881	0.918561502836056	ENSSSCG00000016842/ENSSSCG00000008953/ENSSSCG00000010816/ENSSSCG00000002836	NIPBL/CXCL8/TGFB2/SALL1	4	2	ENSSSCG00000008953/ENSSSCG00000002836	2	ENSSSCG00000016842/ENSSSCG00000010816
BP	GO:0060317	cardiac epithelial to mesenchymal transition	4/865	23/10864	0.105393874893881	0.918561502836056	ENSSSCG00000006530/ENSSSCG00000005382/ENSSSCG00000022155/ENSSSCG00000010816	EFNA1/TGFBR1/RBPJ/TGFB2	4	0		4	ENSSSCG00000006530/ENSSSCG00000005382/ENSSSCG00000022155/ENSSSCG00000010816
BP	GO:0060325	face morphogenesis	4/865	23/10864	0.105393874893881	0.918561502836056	ENSSSCG00000016842/ENSSSCG00000001942/ENSSSCG00000002669/ENSSSCG00000011264	NIPBL/PAX9/CRISPLD2/CSRNP1	4	2	ENSSSCG00000001942/ENSSSCG00000002669	2	ENSSSCG00000016842/ENSSSCG00000011264
BP	GO:0070232	regulation of T cell apoptotic process	4/865	23/10864	0.105393874893881	0.918561502836056	ENSSSCG00000005096/ENSSSCG00000006530/ENSSSCG00000003112/ENSSSCG00000008099	HIF1A/EFNA1/-/ZC3H8	4	0		4	ENSSSCG00000005096/ENSSSCG00000006530/ENSSSCG00000003112/ENSSSCG00000008099
BP	GO:0071108	protein K48-linked deubiquitination	4/865	23/10864	0.105393874893881	0.918561502836056	ENSSSCG00000008382/ENSSSCG00000015659/ENSSSCG00000012305/ENSSSCG00000024623	USP34/YOD1/USP27X/USP25	4	1	ENSSSCG00000012305	3	ENSSSCG00000008382/ENSSSCG00000015659/ENSSSCG00000024623
BP	GO:0071675	regulation of mononuclear cell migration	4/865	23/10864	0.105393874893881	0.918561502836056	ENSSSCG00000007056/ENSSSCG00000012131/ENSSSCG00000032474/ENSSSCG00000032341	PLCB1/MOSPD2/CXCL10/AIF1	4	1	ENSSSCG00000032474	3	ENSSSCG00000007056/ENSSSCG00000012131/ENSSSCG00000032341
BP	GO:1901031	regulation of response to reactive oxygen species	4/865	23/10864	0.105393874893881	0.918561502836056	ENSSSCG00000024351/ENSSSCG00000009334/ENSSSCG00000005385/ENSSSCG00000000784	MET/HSPH1/NR4A3/LRRK2	4	0		4	ENSSSCG00000024351/ENSSSCG00000009334/ENSSSCG00000005385/ENSSSCG00000000784
BP	GO:1902175	regulation of oxidative stress-induced intrinsic apoptotic signaling pathway	4/865	23/10864	0.105393874893881	0.918561502836056	ENSSSCG00000005096/ENSSSCG00000010235/ENSSSCG00000009334/ENSSSCG00000027997	HIF1A/SIRT1/HSPH1/NME5	4	0		4	ENSSSCG00000005096/ENSSSCG00000010235/ENSSSCG00000009334/ENSSSCG00000027997
BP	GO:0072657	protein localization to membrane	28/865	275/10864	0.105675203739603	0.918561502836056	ENSSSCG00000005955/ENSSSCG00000032357/ENSSSCG00000011027/ENSSSCG00000014292/ENSSSCG00000004382/ENSSSCG00000016223/ENSSSCG00000011243/ENSSSCG00000026239/ENSSSCG00000038558/ENSSSCG00000029608/ENSSSCG00000004190/ENSSSCG00000003112/ENSSSCG00000011745/ENSSSCG00000021893/ENSSSCG00000022806/ENSSSCG00000026571/ENSSSCG00000011680/ENSSSCG00000022396/ENSSSCG00000009793/ENSSSCG00000038401/ENSSSCG00000029615/…	EFR3A/APPL1/KIF5B/HSPA4/SEC63/ACSL3/GOLGA4/VPS35/GOLPH3L/SEC62/STX7/-/PRKCI/ROCK1/LIN7C/RAB8B/PLS1/BLZF1/CLIP1/TRAM2/VAMP7/ERBIN/DENND4C/NECAB2/RHOQ/-/SRP14/FCHO2	28	1	ENSSSCG00000038401	27	ENSSSCG00000005955/ENSSSCG00000032357/ENSSSCG00000011027/ENSSSCG00000014292/ENSSSCG00000004382/ENSSSCG00000016223/ENSSSCG00000011243/ENSSSCG00000026239/ENSSSCG00000038558/ENSSSCG00000029608/ENSSSCG00000004190/ENSSSCG00000003112/ENSSSCG00000011745/ENSSSCG00000021893/ENSSSCG00000022806/ENSSSCG00000026571/ENSSSCG00000011680/ENSSSCG00000022396/ENSSSCG00000009793/ENSSSCG00000029615/ENSSSCG00000016954/…
BP	GO:0002381	immunoglobulin production involved in immunoglobulin mediated immune response	5/865	32/10864	0.106544969067121	0.918561502836056	ENSSSCG00000008428/ENSSSCG00000006127/ENSSSCG00000035954/ENSSSCG00000011848/ENSSSCG00000008346	MSH2/NBN/ATAD5/TFRC/APLF	5	0		5	ENSSSCG00000008428/ENSSSCG00000006127/ENSSSCG00000035954/ENSSSCG00000011848/ENSSSCG00000008346
BP	GO:0014812	muscle cell migration	5/865	32/10864	0.106544969067121	0.918561502836056	ENSSSCG00000021893/ENSSSCG00000010360/ENSSSCG00000024001/ENSSSCG00000005267/ENSSSCG00000032341	ROCK1/BMPR1A/PLXNA1/ANXA1/AIF1	5	1	ENSSSCG00000024001	4	ENSSSCG00000021893/ENSSSCG00000010360/ENSSSCG00000005267/ENSSSCG00000032341
BP	GO:0021532	neural tube patterning	5/865	32/10864	0.106544969067121	0.918561502836056	ENSSSCG00000006280/ENSSSCG00000011081/ENSSSCG00000014283/ENSSSCG00000031652/ENSSSCG00000004242	GORAB/-/KIF3A/RPGRIP1L/TBC1D32	5	0		5	ENSSSCG00000006280/ENSSSCG00000011081/ENSSSCG00000014283/ENSSSCG00000031652/ENSSSCG00000004242
BP	GO:0055017	cardiac muscle tissue growth	5/865	32/10864	0.106544969067121	0.918561502836056	ENSSSCG00000010360/ENSSSCG00000005382/ENSSSCG00000039756/ENSSSCG00000022155/ENSSSCG00000010816	BMPR1A/TGFBR1/FOXC1/RBPJ/TGFB2	5	1	ENSSSCG00000039756	4	ENSSSCG00000010360/ENSSSCG00000005382/ENSSSCG00000022155/ENSSSCG00000010816
BP	GO:0072698	protein localization to microtubule cytoskeleton	5/865	32/10864	0.106544969067121	0.918561502836056	ENSSSCG00000006994/ENSSSCG00000007351/ENSSSCG00000010457/ENSSSCG00000004466/ENSSSCG00000024722	PCM1/FAM83D/KIF20B/TTK/PIBF1	5	1	ENSSSCG00000007351	4	ENSSSCG00000006994/ENSSSCG00000010457/ENSSSCG00000004466/ENSSSCG00000024722
BP	GO:0090329	regulation of DNA-dependent DNA replication	5/865	32/10864	0.106544969067121	0.918561502836056	ENSSSCG00000010625/ENSSSCG00000012642/ENSSSCG00000012434/ENSSSCG00000014955/ENSSSCG00000015694	SMC3/STAG2/ATRX/MRE11/ZRANB3	5	0		5	ENSSSCG00000010625/ENSSSCG00000012642/ENSSSCG00000012434/ENSSSCG00000014955/ENSSSCG00000015694
BP	GO:0007548	sex differentiation	15/865	133/10864	0.107285794769731	0.918561502836056	ENSSSCG00000008428/ENSSSCG00000010235/ENSSSCG00000010360/ENSSSCG00000012434/ENSSSCG00000013335/ENSSSCG00000005382/ENSSSCG00000038125/ENSSSCG00000039756/ENSSSCG00000016842/ENSSSCG00000025606/ENSSSCG00000015398/ENSSSCG00000007529/ENSSSCG00000013332/ENSSSCG00000002836/ENSSSCG00000035495	MSH2/SIRT1/BMPR1A/ATRX/LGR4/TGFBR1/NUP210L/FOXC1/NIPBL/ATM/SEMA3A/SYCP2/KIF18A/SALL1/KITLG	15	2	ENSSSCG00000039756/ENSSSCG00000002836	13	ENSSSCG00000008428/ENSSSCG00000010235/ENSSSCG00000010360/ENSSSCG00000012434/ENSSSCG00000013335/ENSSSCG00000005382/ENSSSCG00000038125/ENSSSCG00000016842/ENSSSCG00000025606/ENSSSCG00000015398/ENSSSCG00000007529/ENSSSCG00000013332/ENSSSCG00000035495
BP	GO:0032479	regulation of type I interferon production	7/865	51/10864	0.107827917353252	0.918561502836056	ENSSSCG00000015801/ENSSSCG00000022011/ENSSSCG00000010548/ENSSSCG00000026233/ENSSSCG00000024916/ENSSSCG00000031103/ENSSSCG00000008388	TLR3/NMI/CHUK/POLR3G/DHX36/TBK1/REL	7	0		7	ENSSSCG00000015801/ENSSSCG00000022011/ENSSSCG00000010548/ENSSSCG00000026233/ENSSSCG00000024916/ENSSSCG00000031103/ENSSSCG00000008388
BP	GO:0046128	purine ribonucleoside metabolic process	7/865	51/10864	0.107827917353252	0.918561502836056	ENSSSCG00000005135/ENSSSCG00000006294/ENSSSCG00000011822/ENSSSCG00000016954/ENSSSCG00000031261/ENSSSCG00000000784/ENSSSCG00000027997	-/NME7/OPA1/ERBIN/RHOQ/LRRK2/NME5	7	0		7	ENSSSCG00000005135/ENSSSCG00000006294/ENSSSCG00000011822/ENSSSCG00000016954/ENSSSCG00000031261/ENSSSCG00000000784/ENSSSCG00000027997
BP	GO:1902117	positive regulation of organelle assembly	7/865	51/10864	0.107827917353252	0.918561502836056	ENSSSCG00000008406/ENSSSCG00000004893/ENSSSCG00000004601/ENSSSCG00000014946/ENSSSCG00000022283/ENSSSCG00000033291/ENSSSCG00000014239	CCDC88A/VPS4B/MNS1/CEP295/CEP135/PIP4K2B/CEP120	7	1	ENSSSCG00000033291	6	ENSSSCG00000008406/ENSSSCG00000004893/ENSSSCG00000004601/ENSSSCG00000014946/ENSSSCG00000022283/ENSSSCG00000014239
BP	GO:0016458	gene silencing	13/865	112/10864	0.108067065553774	0.918561502836056	ENSSSCG00000009047/ENSSSCG00000006983/ENSSSCG00000004432/ENSSSCG00000015952/ENSSSCG00000010235/ENSSSCG00000008080/ENSSSCG00000031159/ENSSSCG00000011769/ENSSSCG00000012727/ENSSSCG00000008600/ENSSSCG00000030423/ENSSSCG00000010486/ENSSSCG00000016291	SMARCA5/CNOT7/HDAC2/HAT1/SIRT1/PHF2/BEND3/FXR1/FMR1/PUM2/MIER1/HELLS/GIGYF2	13	3	ENSSSCG00000008080/ENSSSCG00000031159/ENSSSCG00000016291	10	ENSSSCG00000009047/ENSSSCG00000006983/ENSSSCG00000004432/ENSSSCG00000015952/ENSSSCG00000010235/ENSSSCG00000011769/ENSSSCG00000012727/ENSSSCG00000008600/ENSSSCG00000030423/ENSSSCG00000010486
BP	GO:0000956	nuclear-transcribed mRNA catabolic process	10/865	81/10864	0.108508853017717	0.918561502836056	ENSSSCG00000006752/ENSSSCG00000006983/ENSSSCG00000024411/ENSSSCG00000023326/ENSSSCG00000006033/ENSSSCG00000011601/ENSSSCG00000021354/ENSSSCG00000025606/ENSSSCG00000023976/ENSSSCG00000011117	CSDE1/CNOT7/-/PNRC2/EIF3E/LSM3/CNOT4/ATM/DCP1B/-	10	3	ENSSSCG00000024411/ENSSSCG00000021354/ENSSSCG00000023976	7	ENSSSCG00000006752/ENSSSCG00000006983/ENSSSCG00000023326/ENSSSCG00000006033/ENSSSCG00000011601/ENSSSCG00000025606/ENSSSCG00000011117
BP	GO:0009612	response to mechanical stimulus	10/865	81/10864	0.108508853017717	0.918561502836056	ENSSSCG00000016918/ENSSSCG00000002383/ENSSSCG00000023174/ENSSSCG00000015801/ENSSSCG00000005582/ENSSSCG00000009474/ENSSSCG00000010426/ENSSSCG00000006857/ENSSSCG00000030354/ENSSSCG00000024591	MAP3K1/FOS/USP53/TLR3/STRBP/SCEL/PCDH15/COL11A1/MAP3K2/ETV1	10	1	ENSSSCG00000002383	9	ENSSSCG00000016918/ENSSSCG00000023174/ENSSSCG00000015801/ENSSSCG00000005582/ENSSSCG00000009474/ENSSSCG00000010426/ENSSSCG00000006857/ENSSSCG00000030354/ENSSSCG00000024591
BP	GO:1905475	regulation of protein localization to membrane	10/865	81/10864	0.108508853017717	0.918561502836056	ENSSSCG00000032357/ENSSSCG00000011027/ENSSSCG00000016223/ENSSSCG00000004190/ENSSSCG00000003112/ENSSSCG00000011745/ENSSSCG00000011680/ENSSSCG00000029615/ENSSSCG00000038048/ENSSSCG00000031261	APPL1/KIF5B/ACSL3/STX7/-/PRKCI/PLS1/VAMP7/NECAB2/RHOQ	10	0		10	ENSSSCG00000032357/ENSSSCG00000011027/ENSSSCG00000016223/ENSSSCG00000004190/ENSSSCG00000003112/ENSSSCG00000011745/ENSSSCG00000011680/ENSSSCG00000029615/ENSSSCG00000038048/ENSSSCG00000031261
BP	GO:0001935	endothelial cell proliferation	9/865	71/10864	0.109446671805237	0.918561502836056	ENSSSCG00000024168/ENSSSCG00000009434/ENSSSCG00000010235/ENSSSCG00000014094/ENSSSCG00000005382/ENSSSCG00000005844/ENSSSCG00000011739/ENSSSCG00000005828/ENSSSCG00000015313	AIMP1/RGCC/SIRT1/AGGF1/TGFBR1/NRARP/PDCD10/EGFL7/KRIT1	9	1	ENSSSCG00000005828	8	ENSSSCG00000024168/ENSSSCG00000009434/ENSSSCG00000010235/ENSSSCG00000014094/ENSSSCG00000005382/ENSSSCG00000005844/ENSSSCG00000011739/ENSSSCG00000015313
BP	GO:0030183	B cell differentiation	9/865	71/10864	0.109446671805237	0.918561502836056	ENSSSCG00000008428/ENSSSCG00000012713/ENSSSCG00000031498/ENSSSCG00000023724/ENSSSCG00000022155/ENSSSCG00000025606/ENSSSCG00000002814/ENSSSCG00000015962/ENSSSCG00000006510	MSH2/ATP11C/PPP2R3C/ZBTB1/RBPJ/ATM/ADGRG3/SP3/-	9	1	ENSSSCG00000006510	8	ENSSSCG00000008428/ENSSSCG00000012713/ENSSSCG00000031498/ENSSSCG00000023724/ENSSSCG00000022155/ENSSSCG00000025606/ENSSSCG00000002814/ENSSSCG00000015962
BP	GO:0045787	positive regulation of cell cycle	24/865	232/10864	0.111391080867439	0.918561502836056	ENSSSCG00000007056/ENSSSCG00000009434/ENSSSCG00000029478/ENSSSCG00000007351/ENSSSCG00000004893/ENSSSCG00000010457/ENSSSCG00000012252/ENSSSCG00000035746/ENSSSCG00000005255/ENSSSCG00000015284/ENSSSCG00000012434/ENSSSCG00000032946/ENSSSCG00000004353/ENSSSCG00000015600/ENSSSCG00000029352/ENSSSCG00000015576/ENSSSCG00000014239/ENSSSCG00000028850/ENSSSCG00000028420/ENSSSCG00000038185/ENSSSCG00000005385/…	PLCB1/RGCC/CUL4B/FAM83D/VPS4B/KIF20B/DDX3X/ECT2/SMC5/MDM4/ATRX/HMGN5/CCNC/DTL/CCNL1/TPR/CEP120/RPL26/EIF4E/EREG/NR4A3/ANXA1/-/AIF1	24	2	ENSSSCG00000007351/ENSSSCG00000015600	22	ENSSSCG00000007056/ENSSSCG00000009434/ENSSSCG00000029478/ENSSSCG00000004893/ENSSSCG00000010457/ENSSSCG00000012252/ENSSSCG00000035746/ENSSSCG00000005255/ENSSSCG00000015284/ENSSSCG00000012434/ENSSSCG00000032946/ENSSSCG00000004353/ENSSSCG00000029352/ENSSSCG00000015576/ENSSSCG00000014239/ENSSSCG00000028850/ENSSSCG00000028420/ENSSSCG00000038185/ENSSSCG00000005385/ENSSSCG00000005267/ENSSSCG00000015697/…
BP	GO:0006336	DNA replication-independent nucleosome assembly	3/865	15/10864	0.111619392399274	0.918561502836056	ENSSSCG00000015952/ENSSSCG00000012434/ENSSSCG00000002000	HAT1/ATRX/IPO4	3	1	ENSSSCG00000002000	2	ENSSSCG00000015952/ENSSSCG00000012434
BP	GO:0009648	photoperiodism	3/865	15/10864	0.111619392399274	0.918561502836056	ENSSSCG00000008540/ENSSSCG00000009828/ENSSSCG00000009472	PPP1CB/PPP1CC/FBXL3	3	0		3	ENSSSCG00000008540/ENSSSCG00000009828/ENSSSCG00000009472
BP	GO:0033119	negative regulation of RNA splicing	3/865	15/10864	0.111619392399274	0.918561502836056	ENSSSCG00000005466/ENSSSCG00000036293/ENSSSCG00000006879	PTBP3/SRSF10/PTBP2	3	0		3	ENSSSCG00000005466/ENSSSCG00000036293/ENSSSCG00000006879
BP	GO:0035268	protein mannosylation	3/865	15/10864	0.111619392399274	0.918561502836056	ENSSSCG00000022521/ENSSSCG00000010085/ENSSSCG00000005427	DPY19L3/SDF2L1/FKTN	3	0		3	ENSSSCG00000022521/ENSSSCG00000010085/ENSSSCG00000005427
BP	GO:0043153	entrainment of circadian clock by photoperiod	3/865	15/10864	0.111619392399274	0.918561502836056	ENSSSCG00000008540/ENSSSCG00000009828/ENSSSCG00000009472	PPP1CB/PPP1CC/FBXL3	3	0		3	ENSSSCG00000008540/ENSSSCG00000009828/ENSSSCG00000009472
BP	GO:0045948	positive regulation of translational initiation	3/865	15/10864	0.111619392399274	0.918561502836056	ENSSSCG00000016907/ENSSSCG00000012252/ENSSSCG00000006342	DHX29/DDX3X/UHMK1	3	0		3	ENSSSCG00000016907/ENSSSCG00000012252/ENSSSCG00000006342
BP	GO:0048009	insulin-like growth factor receptor signaling pathway	3/865	15/10864	0.111619392399274	0.918561502836056	ENSSSCG00000007056/ENSSSCG00000025729/ENSSSCG00000016291	PLCB1/IRS1/GIGYF2	3	2	ENSSSCG00000025729/ENSSSCG00000016291	1	ENSSSCG00000007056
BP	GO:0071604	transforming growth factor beta production	3/865	15/10864	0.111619392399274	0.918561502836056	ENSSSCG00000030197/ENSSSCG00000005096/ENSSSCG00000010816	CD2AP/HIF1A/TGFB2	3	0		3	ENSSSCG00000030197/ENSSSCG00000005096/ENSSSCG00000010816
BP	GO:0090023	positive regulation of neutrophil chemotaxis	3/865	15/10864	0.111619392399274	0.918561502836056	ENSSSCG00000012131/ENSSSCG00000008954/ENSSSCG00000008953	MOSPD2/-/CXCL8	3	2	ENSSSCG00000008954/ENSSSCG00000008953	1	ENSSSCG00000012131
BP	GO:2000300	regulation of synaptic vesicle exocytosis	3/865	15/10864	0.111619392399274	0.918561502836056	ENSSSCG00000008448/ENSSSCG00000037653/ENSSSCG00000000784	PREPL/RAB5A/LRRK2	3	0		3	ENSSSCG00000008448/ENSSSCG00000037653/ENSSSCG00000000784
BP	GO:0006979	response to oxidative stress	23/865	221/10864	0.111710596665806	0.918561502836056	ENSSSCG00000005096/ENSSSCG00000002383/ENSSSCG00000024351/ENSSSCG00000004222/ENSSSCG00000035746/ENSSSCG00000025910/ENSSSCG00000029385/ENSSSCG00000010235/ENSSSCG00000005344/ENSSSCG00000031882/ENSSSCG00000009334/ENSSSCG00000010949/ENSSSCG00000031077/ENSSSCG00000005453/ENSSSCG00000011739/ENSSSCG00000010548/ENSSSCG00000032580/ENSSSCG00000005385/ENSSSCG00000026414/ENSSSCG00000000784/ENSSSCG00000006037/…	HIF1A/FOS/MET/NCOA7/ECT2/ZNF277/LIAS/SIRT1/MELK/PNPT1/HSPH1/DAPK1/KPNA4/-/PDCD10/CHUK/MGST1/NR4A3/ATOX1/LRRK2/OXR1/NME5/WRN	23	2	ENSSSCG00000002383/ENSSSCG00000010949	21	ENSSSCG00000005096/ENSSSCG00000024351/ENSSSCG00000004222/ENSSSCG00000035746/ENSSSCG00000025910/ENSSSCG00000029385/ENSSSCG00000010235/ENSSSCG00000005344/ENSSSCG00000031882/ENSSSCG00000009334/ENSSSCG00000031077/ENSSSCG00000005453/ENSSSCG00000011739/ENSSSCG00000010548/ENSSSCG00000032580/ENSSSCG00000005385/ENSSSCG00000026414/ENSSSCG00000000784/ENSSSCG00000006037/ENSSSCG00000027997/ENSSSCG00000015840
BP	GO:0032259	methylation	23/865	221/10864	0.111710596665806	0.918561502836056	ENSSSCG00000005271/ENSSSCG00000005135/ENSSSCG00000014337/ENSSSCG00000001073/ENSSSCG00000025855/ENSSSCG00000033766/ENSSSCG00000010235/ENSSSCG00000017744/ENSSSCG00000012434/ENSSSCG00000021466/ENSSSCG00000031159/ENSSSCG00000011081/ENSSSCG00000012037/ENSSSCG00000010486/ENSSSCG00000021309/ENSSSCG00000006869/ENSSSCG00000030413/ENSSSCG00000008292/ENSSSCG00000024529/ENSSSCG00000009157/ENSSSCG00000002895/…	CARNMT1/-/ETF1/TPMT/RNMT/ETFBKMT/SIRT1/SUZ12/ATRX/BMT2/BEND3/-/PAXBP1/HELLS/TRDMT1/TRMT13/PIK3CA/TET3/TRMT5/TET2/-/TYW3/SETD1B	23	5	ENSSSCG00000033766/ENSSSCG00000031159/ENSSSCG00000008292/ENSSSCG00000002895/ENSSSCG00000009806	18	ENSSSCG00000005271/ENSSSCG00000005135/ENSSSCG00000014337/ENSSSCG00000001073/ENSSSCG00000025855/ENSSSCG00000010235/ENSSSCG00000017744/ENSSSCG00000012434/ENSSSCG00000021466/ENSSSCG00000011081/ENSSSCG00000012037/ENSSSCG00000010486/ENSSSCG00000021309/ENSSSCG00000006869/ENSSSCG00000030413/ENSSSCG00000024529/ENSSSCG00000009157/ENSSSCG00000003779
BP	GO:0001756	somitogenesis	6/865	42/10864	0.113466808769199	0.923303720421297	ENSSSCG00000010360/ENSSSCG00000005584/ENSSSCG00000005844/ENSSSCG00000039756/ENSSSCG00000022155/ENSSSCG00000025606	BMPR1A/CRB2/NRARP/FOXC1/RBPJ/ATM	6	2	ENSSSCG00000005584/ENSSSCG00000039756	4	ENSSSCG00000010360/ENSSSCG00000005844/ENSSSCG00000022155/ENSSSCG00000025606
BP	GO:0015696	ammonium transport	6/865	42/10864	0.113466808769199	0.923303720421297	ENSSSCG00000036828/ENSSSCG00000038735/ENSSSCG00000014255/ENSSSCG00000026850/ENSSSCG00000029615/ENSSSCG00000020671	SNX4/SNAP23/SLC12A2/SNCG/VAMP7/SLC18A2	6	0		6	ENSSSCG00000036828/ENSSSCG00000038735/ENSSSCG00000014255/ENSSSCG00000026850/ENSSSCG00000029615/ENSSSCG00000020671
BP	GO:0032206	positive regulation of telomere maintenance	6/865	42/10864	0.113466808769199	0.923303720421297	ENSSSCG00000000496/ENSSSCG00000006127/ENSSSCG00000012434/ENSSSCG00000014955/ENSSSCG00000024916/ENSSSCG00000025606	CCT2/NBN/ATRX/MRE11/DHX36/ATM	6	0		6	ENSSSCG00000000496/ENSSSCG00000006127/ENSSSCG00000012434/ENSSSCG00000014955/ENSSSCG00000024916/ENSSSCG00000025606
BP	GO:0070059	intrinsic apoptotic signaling pathway in response to endoplasmic reticulum stress	6/865	42/10864	0.113466808769199	0.923303720421297	ENSSSCG00000016017/ENSSSCG00000003112/ENSSSCG00000010235/ENSSSCG00000011822/ENSSSCG00000040751/ENSSSCG00000000784	DNAJC10/-/SIRT1/OPA1/DDIT3/LRRK2	6	0		6	ENSSSCG00000016017/ENSSSCG00000003112/ENSSSCG00000010235/ENSSSCG00000011822/ENSSSCG00000040751/ENSSSCG00000000784
BP	GO:0090307	mitotic spindle assembly	6/865	42/10864	0.113466808769199	0.923303720421297	ENSSSCG00000010625/ENSSSCG00000012642/ENSSSCG00000004893/ENSSSCG00000010471/ENSSSCG00000015576/ENSSSCG00000024722	SMC3/STAG2/VPS4B/KIF11/TPR/PIBF1	6	0		6	ENSSSCG00000010625/ENSSSCG00000012642/ENSSSCG00000004893/ENSSSCG00000010471/ENSSSCG00000015576/ENSSSCG00000024722
BP	GO:0042113	B cell activation	16/865	145/10864	0.113857713584356	0.923578999520279	ENSSSCG00000008428/ENSSSCG00000012713/ENSSSCG00000006127/ENSSSCG00000035954/ENSSSCG00000031954/ENSSSCG00000034012/ENSSSCG00000031498/ENSSSCG00000011848/ENSSSCG00000011081/ENSSSCG00000008346/ENSSSCG00000023724/ENSSSCG00000022155/ENSSSCG00000025606/ENSSSCG00000002814/ENSSSCG00000015962/ENSSSCG00000006510	MSH2/ATP11C/NBN/ATAD5/SLC39A10/CASP3/PPP2R3C/TFRC/-/APLF/ZBTB1/RBPJ/ATM/ADGRG3/SP3/-	16	1	ENSSSCG00000006510	15	ENSSSCG00000008428/ENSSSCG00000012713/ENSSSCG00000006127/ENSSSCG00000035954/ENSSSCG00000031954/ENSSSCG00000034012/ENSSSCG00000031498/ENSSSCG00000011848/ENSSSCG00000011081/ENSSSCG00000008346/ENSSSCG00000023724/ENSSSCG00000022155/ENSSSCG00000025606/ENSSSCG00000002814/ENSSSCG00000015962
BP	GO:0009791	post-embryonic development	9/865	72/10864	0.116780267664346	0.923578999520279	ENSSSCG00000003776/ENSSSCG00000005575/ENSSSCG00000012055/ENSSSCG00000012434/ENSSSCG00000005382/ENSSSCG00000016291/ENSSSCG00000020671/ENSSSCG00000025606/ENSSSCG00000011264	ACADM/RC3H2/MORC3/ATRX/TGFBR1/GIGYF2/SLC18A2/ATM/CSRNP1	9	1	ENSSSCG00000016291	8	ENSSSCG00000003776/ENSSSCG00000005575/ENSSSCG00000012055/ENSSSCG00000012434/ENSSSCG00000005382/ENSSSCG00000020671/ENSSSCG00000025606/ENSSSCG00000011264
BP	GO:0009119	ribonucleoside metabolic process	8/865	62/10864	0.117368382831044	0.923578999520279	ENSSSCG00000005135/ENSSSCG00000006294/ENSSSCG00000011822/ENSSSCG00000008181/ENSSSCG00000016954/ENSSSCG00000031261/ENSSSCG00000000784/ENSSSCG00000027997	-/NME7/OPA1/TXNDC9/ERBIN/RHOQ/LRRK2/NME5	8	0		8	ENSSSCG00000005135/ENSSSCG00000006294/ENSSSCG00000011822/ENSSSCG00000008181/ENSSSCG00000016954/ENSSSCG00000031261/ENSSSCG00000000784/ENSSSCG00000027997
BP	GO:0050868	negative regulation of T cell activation	8/865	62/10864	0.117368382831044	0.923578999520279	ENSSSCG00000006904/ENSSSCG00000034012/ENSSSCG00000026268/ENSSSCG00000005844/ENSSSCG00000008099/ENSSSCG00000008437/ENSSSCG00000009007/ENSSSCG00000005267	GLMN/CASP3/DLG5/NRARP/ZC3H8/SOCS5/TMEM131L/ANXA1	8	2	ENSSSCG00000026268/ENSSSCG00000009007	6	ENSSSCG00000006904/ENSSSCG00000034012/ENSSSCG00000005844/ENSSSCG00000008099/ENSSSCG00000008437/ENSSSCG00000005267
BP	GO:1902749	regulation of cell cycle G2/M phase transition	8/865	62/10864	0.117368382831044	0.923578999520279	ENSSSCG00000006127/ENSSSCG00000004893/ENSSSCG00000013402/ENSSSCG00000015581/ENSSSCG00000021966/ENSSSCG00000015600/ENSSSCG00000014955/ENSSSCG00000025606	NBN/VPS4B/USP47/CENPF/TOPBP1/DTL/MRE11/ATM	8	1	ENSSSCG00000015600	7	ENSSSCG00000006127/ENSSSCG00000004893/ENSSSCG00000013402/ENSSSCG00000015581/ENSSSCG00000021966/ENSSSCG00000014955/ENSSSCG00000025606
BP	GO:1903729	regulation of plasma membrane organization	8/865	62/10864	0.117368382831044	0.923578999520279	ENSSSCG00000032357/ENSSSCG00000011027/ENSSSCG00000016223/ENSSSCG00000004190/ENSSSCG00000011745/ENSSSCG00000011680/ENSSSCG00000031261/ENSSSCG00000010816	APPL1/KIF5B/ACSL3/STX7/PRKCI/PLS1/RHOQ/TGFB2	8	0		8	ENSSSCG00000032357/ENSSSCG00000011027/ENSSSCG00000016223/ENSSSCG00000004190/ENSSSCG00000011745/ENSSSCG00000011680/ENSSSCG00000031261/ENSSSCG00000010816
BP	GO:1904375	regulation of protein localization to cell periphery	8/865	62/10864	0.117368382831044	0.923578999520279	ENSSSCG00000032357/ENSSSCG00000011027/ENSSSCG00000016223/ENSSSCG00000004190/ENSSSCG00000011745/ENSSSCG00000011680/ENSSSCG00000015407/ENSSSCG00000031261	APPL1/KIF5B/ACSL3/STX7/PRKCI/PLS1/GNAI1/RHOQ	8	0		8	ENSSSCG00000032357/ENSSSCG00000011027/ENSSSCG00000016223/ENSSSCG00000004190/ENSSSCG00000011745/ENSSSCG00000011680/ENSSSCG00000015407/ENSSSCG00000031261
BP	GO:0016447	somatic recombination of immunoglobulin gene segments	5/865	33/10864	0.117808843777859	0.923578999520279	ENSSSCG00000008428/ENSSSCG00000006127/ENSSSCG00000035954/ENSSSCG00000011848/ENSSSCG00000008346	MSH2/NBN/ATAD5/TFRC/APLF	5	0		5	ENSSSCG00000008428/ENSSSCG00000006127/ENSSSCG00000035954/ENSSSCG00000011848/ENSSSCG00000008346
BP	GO:0032648	regulation of interferon-beta production	5/865	33/10864	0.117808843777859	0.923578999520279	ENSSSCG00000015801/ENSSSCG00000022011/ENSSSCG00000026233/ENSSSCG00000031103/ENSSSCG00000008388	TLR3/NMI/POLR3G/TBK1/REL	5	0		5	ENSSSCG00000015801/ENSSSCG00000022011/ENSSSCG00000026233/ENSSSCG00000031103/ENSSSCG00000008388
BP	GO:0042771	intrinsic apoptotic signaling pathway in response to DNA damage by p53 class mediator	5/865	33/10864	0.117808843777859	0.923578999520279	ENSSSCG00000008428/ENSSSCG00000003112/ENSSSCG00000010235/ENSSSCG00000011004/ENSSSCG00000028850	MSH2/-/SIRT1/TOPORS/RPL26	5	0		5	ENSSSCG00000008428/ENSSSCG00000003112/ENSSSCG00000010235/ENSSSCG00000011004/ENSSSCG00000028850
BP	GO:0043299	leukocyte degranulation	5/865	33/10864	0.117808843777859	0.923578999520279	ENSSSCG00000036828/ENSSSCG00000004612/ENSSSCG00000038735/ENSSSCG00000029615/ENSSSCG00000005385	SNX4/RAB27A/SNAP23/VAMP7/NR4A3	5	0		5	ENSSSCG00000036828/ENSSSCG00000004612/ENSSSCG00000038735/ENSSSCG00000029615/ENSSSCG00000005385
BP	GO:0043618	regulation of transcription from RNA polymerase II promoter in response to stress	5/865	33/10864	0.117808843777859	0.923578999520279	ENSSSCG00000012029/ENSSSCG00000005096/ENSSSCG00000014336/ENSSSCG00000040751/ENSSSCG00000022155	BACH1/HIF1A/EGR1/DDIT3/RBPJ	5	1	ENSSSCG00000014336	4	ENSSSCG00000012029/ENSSSCG00000005096/ENSSSCG00000040751/ENSSSCG00000022155
BP	GO:0050879	multicellular organismal movement	5/865	33/10864	0.117808843777859	0.923578999520279	ENSSSCG00000026239/ENSSSCG00000039947/ENSSSCG00000016291/ENSSSCG00000027509/ENSSSCG00000007424	VPS35/KCNJ2/GIGYF2/VPS54/TNNC2	5	3	ENSSSCG00000039947/ENSSSCG00000016291/ENSSSCG00000007424	2	ENSSSCG00000026239/ENSSSCG00000027509
BP	GO:0050881	musculoskeletal movement	5/865	33/10864	0.117808843777859	0.923578999520279	ENSSSCG00000026239/ENSSSCG00000039947/ENSSSCG00000016291/ENSSSCG00000027509/ENSSSCG00000007424	VPS35/KCNJ2/GIGYF2/VPS54/TNNC2	5	3	ENSSSCG00000039947/ENSSSCG00000016291/ENSSSCG00000007424	2	ENSSSCG00000026239/ENSSSCG00000027509
BP	GO:0051568	histone H3-K4 methylation	5/865	33/10864	0.117808843777859	0.923578999520279	ENSSSCG00000031159/ENSSSCG00000008292/ENSSSCG00000009157/ENSSSCG00000002895/ENSSSCG00000009806	BEND3/TET3/TET2/-/SETD1B	5	4	ENSSSCG00000031159/ENSSSCG00000008292/ENSSSCG00000002895/ENSSSCG00000009806	1	ENSSSCG00000009157
BP	GO:0000184	nuclear-transcribed mRNA catabolic process, nonsense-mediated decay	4/865	24/10864	0.118927903872821	0.923578999520279	ENSSSCG00000024411/ENSSSCG00000023326/ENSSSCG00000006033/ENSSSCG00000011117	-/PNRC2/EIF3E/-	4	1	ENSSSCG00000024411	3	ENSSSCG00000023326/ENSSSCG00000006033/ENSSSCG00000011117
BP	GO:0005978	glycogen biosynthetic process	4/865	24/10864	0.118927903872821	0.923578999520279	ENSSSCG00000003776/ENSSSCG00000012000/ENSSSCG00000006872/ENSSSCG00000025729	ACADM/GBE1/AGL/IRS1	4	1	ENSSSCG00000025729	3	ENSSSCG00000003776/ENSSSCG00000012000/ENSSSCG00000006872
BP	GO:0009250	glucan biosynthetic process	4/865	24/10864	0.118927903872821	0.923578999520279	ENSSSCG00000003776/ENSSSCG00000012000/ENSSSCG00000006872/ENSSSCG00000025729	ACADM/GBE1/AGL/IRS1	4	1	ENSSSCG00000025729	3	ENSSSCG00000003776/ENSSSCG00000012000/ENSSSCG00000006872
BP	GO:0045070	positive regulation of viral genome replication	4/865	24/10864	0.118927903872821	0.923578999520279	ENSSSCG00000006983/ENSSSCG00000014211/ENSSSCG00000012252/ENSSSCG00000017473	CNOT7/YTHDC2/DDX3X/TOP2A	4	0		4	ENSSSCG00000006983/ENSSSCG00000014211/ENSSSCG00000012252/ENSSSCG00000017473
BP	GO:0045576	mast cell activation	4/865	24/10864	0.118927903872821	0.923578999520279	ENSSSCG00000036828/ENSSSCG00000038735/ENSSSCG00000029615/ENSSSCG00000005385	SNX4/SNAP23/VAMP7/NR4A3	4	0		4	ENSSSCG00000036828/ENSSSCG00000038735/ENSSSCG00000029615/ENSSSCG00000005385
BP	GO:0046326	positive regulation of glucose import	4/865	24/10864	0.118927903872821	0.923578999520279	ENSSSCG00000011745/ENSSSCG00000027503/ENSSSCG00000025729/ENSSSCG00000031261	PRKCI/OSBPL8/IRS1/RHOQ	4	1	ENSSSCG00000025729	3	ENSSSCG00000011745/ENSSSCG00000027503/ENSSSCG00000031261
BP	GO:0086002	cardiac muscle cell action potential involved in contraction	4/865	24/10864	0.118927903872821	0.923578999520279	ENSSSCG00000015402/ENSSSCG00000039947/ENSSSCG00000011455/ENSSSCG00000011040	CACNA2D1/KCNJ2/CACNA1D/CACNB2	4	1	ENSSSCG00000039947	3	ENSSSCG00000015402/ENSSSCG00000011455/ENSSSCG00000011040
BP	GO:1900006	positive regulation of dendrite development	4/865	24/10864	0.118927903872821	0.923578999520279	ENSSSCG00000033025/ENSSSCG00000021206/ENSSSCG00000026268/ENSSSCG00000029615	C21orf91/IL1RAP/DLG5/VAMP7	4	1	ENSSSCG00000026268	3	ENSSSCG00000033025/ENSSSCG00000021206/ENSSSCG00000029615
BP	GO:0051250	negative regulation of lymphocyte activation	10/865	83/10864	0.122308158544292	0.927616217209735	ENSSSCG00000006904/ENSSSCG00000034012/ENSSSCG00000026268/ENSSSCG00000005844/ENSSSCG00000024722/ENSSSCG00000008099/ENSSSCG00000025606/ENSSSCG00000008437/ENSSSCG00000009007/ENSSSCG00000005267	GLMN/CASP3/DLG5/NRARP/PIBF1/ZC3H8/ATM/SOCS5/TMEM131L/ANXA1	10	2	ENSSSCG00000026268/ENSSSCG00000009007	8	ENSSSCG00000006904/ENSSSCG00000034012/ENSSSCG00000005844/ENSSSCG00000024722/ENSSSCG00000008099/ENSSSCG00000025606/ENSSSCG00000008437/ENSSSCG00000005267
BP	GO:0044772	mitotic cell cycle phase transition	24/865	235/10864	0.123465927100797	0.927616217209735	ENSSSCG00000012029/ENSSSCG00000007056/ENSSSCG00000009434/ENSSSCG00000006127/ENSSSCG00000029478/ENSSSCG00000035954/ENSSSCG00000004893/ENSSSCG00000012252/ENSSSCG00000013402/ENSSSCG00000017308/ENSSSCG00000016346/ENSSSCG00000015581/ENSSSCG00000021966/ENSSSCG00000015600/ENSSSCG00000014955/ENSSSCG00000015576/ENSSSCG00000026959/ENSSSCG00000016291/ENSSSCG00000028850/ENSSSCG00000028420/ENSSSCG00000023296/…	BACH1/PLCB1/RGCC/NBN/CUL4B/ATAD5/VPS4B/DDX3X/USP47/CDC27/MAD2L1BP/CENPF/TOPBP1/DTL/MRE11/TPR/NPAT/GIGYF2/RPL26/EIF4E/CENPE/ATM/ANXA1/AIF1	24	3	ENSSSCG00000016346/ENSSSCG00000015600/ENSSSCG00000016291	21	ENSSSCG00000012029/ENSSSCG00000007056/ENSSSCG00000009434/ENSSSCG00000006127/ENSSSCG00000029478/ENSSSCG00000035954/ENSSSCG00000004893/ENSSSCG00000012252/ENSSSCG00000013402/ENSSSCG00000017308/ENSSSCG00000015581/ENSSSCG00000021966/ENSSSCG00000014955/ENSSSCG00000015576/ENSSSCG00000026959/ENSSSCG00000028850/ENSSSCG00000028420/ENSSSCG00000023296/ENSSSCG00000025606/ENSSSCG00000005267/ENSSSCG00000032341
BP	GO:0003341	cilium movement	6/865	43/10864	0.123520511020141	0.927616217209735	ENSSSCG00000006726/ENSSSCG00000012558/ENSSSCG00000028184/ENSSSCG00000004608/ENSSSCG00000027997/ENSSSCG00000020990	SPAG17/PIH1D3/DNAH1/DNAAF4/NME5/-	6	1	ENSSSCG00000028184	5	ENSSSCG00000006726/ENSSSCG00000012558/ENSSSCG00000004608/ENSSSCG00000027997/ENSSSCG00000020990
BP	GO:0006661	phosphatidylinositol biosynthetic process	6/865	43/10864	0.123520511020141	0.927616217209735	ENSSSCG00000025406/ENSSSCG00000033791/ENSSSCG00000003749/ENSSSCG00000008440/ENSSSCG00000030413/ENSSSCG00000025606	PIK3C2A/IMPA1/PIK3C3/-/PIK3CA/ATM	6	0		6	ENSSSCG00000025406/ENSSSCG00000033791/ENSSSCG00000003749/ENSSSCG00000008440/ENSSSCG00000030413/ENSSSCG00000025606
BP	GO:0006690	icosanoid metabolic process	6/865	43/10864	0.123520511020141	0.927616217209735	ENSSSCG00000010235/ENSSSCG00000002351/ENSSSCG00000024722/ENSSSCG00000028488/ENSSSCG00000015446/ENSSSCG00000026554	SIRT1/-/PIBF1/LTC4S/PNPLA8/FAM213B	6	0		6	ENSSSCG00000010235/ENSSSCG00000002351/ENSSSCG00000024722/ENSSSCG00000028488/ENSSSCG00000015446/ENSSSCG00000026554
BP	GO:0030888	regulation of B cell proliferation	6/865	43/10864	0.123520511020141	0.927616217209735	ENSSSCG00000035954/ENSSSCG00000031954/ENSSSCG00000034012/ENSSSCG00000011848/ENSSSCG00000011081/ENSSSCG00000025606	ATAD5/SLC39A10/CASP3/TFRC/-/ATM	6	0		6	ENSSSCG00000035954/ENSSSCG00000031954/ENSSSCG00000034012/ENSSSCG00000011848/ENSSSCG00000011081/ENSSSCG00000025606
BP	GO:0033047	regulation of mitotic sister chromatid segregation	6/865	43/10864	0.123520511020141	0.927616217209735	ENSSSCG00000017308/ENSSSCG00000005255/ENSSSCG00000012434/ENSSSCG00000015576/ENSSSCG00000023296/ENSSSCG00000025606	CDC27/SMC5/ATRX/TPR/CENPE/ATM	6	0		6	ENSSSCG00000017308/ENSSSCG00000005255/ENSSSCG00000012434/ENSSSCG00000015576/ENSSSCG00000023296/ENSSSCG00000025606
BP	GO:0034637	cellular carbohydrate biosynthetic process	6/865	43/10864	0.123520511020141	0.927616217209735	ENSSSCG00000003776/ENSSSCG00000012000/ENSSSCG00000008374/ENSSSCG00000006872/ENSSSCG00000033791/ENSSSCG00000025729	ACADM/GBE1/B3GNT2/AGL/IMPA1/IRS1	6	1	ENSSSCG00000025729	5	ENSSSCG00000003776/ENSSSCG00000012000/ENSSSCG00000008374/ENSSSCG00000006872/ENSSSCG00000033791
BP	GO:1901568	fatty acid derivative metabolic process	6/865	43/10864	0.123520511020141	0.927616217209735	ENSSSCG00000010235/ENSSSCG00000002351/ENSSSCG00000024722/ENSSSCG00000028488/ENSSSCG00000015446/ENSSSCG00000026554	SIRT1/-/PIBF1/LTC4S/PNPLA8/FAM213B	6	0		6	ENSSSCG00000010235/ENSSSCG00000002351/ENSSSCG00000024722/ENSSSCG00000028488/ENSSSCG00000015446/ENSSSCG00000026554
BP	GO:0072659	protein localization to plasma membrane	17/865	158/10864	0.12492460540054	0.927616217209735	ENSSSCG00000005955/ENSSSCG00000032357/ENSSSCG00000011027/ENSSSCG00000016223/ENSSSCG00000011243/ENSSSCG00000026239/ENSSSCG00000038558/ENSSSCG00000004190/ENSSSCG00000011745/ENSSSCG00000021893/ENSSSCG00000026571/ENSSSCG00000011680/ENSSSCG00000022396/ENSSSCG00000029615/ENSSSCG00000005170/ENSSSCG00000031261/ENSSSCG00000022661	EFR3A/APPL1/KIF5B/ACSL3/GOLGA4/VPS35/GOLPH3L/STX7/PRKCI/ROCK1/RAB8B/PLS1/BLZF1/VAMP7/DENND4C/RHOQ/FCHO2	17	0		17	ENSSSCG00000005955/ENSSSCG00000032357/ENSSSCG00000011027/ENSSSCG00000016223/ENSSSCG00000011243/ENSSSCG00000026239/ENSSSCG00000038558/ENSSSCG00000004190/ENSSSCG00000011745/ENSSSCG00000021893/ENSSSCG00000026571/ENSSSCG00000011680/ENSSSCG00000022396/ENSSSCG00000029615/ENSSSCG00000005170/ENSSSCG00000031261/ENSSSCG00000022661
BP	GO:0019439	aromatic compound catabolic process	21/865	202/10864	0.125090896375033	0.927616217209735	ENSSSCG00000006752/ENSSSCG00000016911/ENSSSCG00000006983/ENSSSCG00000021586/ENSSSCG00000016929/ENSSSCG00000008452/ENSSSCG00000024411/ENSSSCG00000031882/ENSSSCG00000010240/ENSSSCG00000012727/ENSSSCG00000023326/ENSSSCG00000006033/ENSSSCG00000014187/ENSSSCG00000030603/ENSSSCG00000011601/ENSSSCG00000021354/ENSSSCG00000009460/ENSSSCG00000025606/ENSSSCG00000023976/ENSSSCG00000000892/ENSSSCG00000011117	CSDE1/SKIV2L2/CNOT7/ZHX2/PDE4D/LRPPRC/-/PNPT1/DNA2/FMR1/PNRC2/EIF3E/NUDT12/TATDN1/LSM3/CNOT4/DIS3/ATM/DCP1B/HAL/-	21	5	ENSSSCG00000021586/ENSSSCG00000024411/ENSSSCG00000021354/ENSSSCG00000023976/ENSSSCG00000000892	16	ENSSSCG00000006752/ENSSSCG00000016911/ENSSSCG00000006983/ENSSSCG00000016929/ENSSSCG00000008452/ENSSSCG00000031882/ENSSSCG00000010240/ENSSSCG00000012727/ENSSSCG00000023326/ENSSSCG00000006033/ENSSSCG00000014187/ENSSSCG00000030603/ENSSSCG00000011601/ENSSSCG00000009460/ENSSSCG00000025606/ENSSSCG00000011117
BP	GO:0016197	endosomal transport	18/865	169/10864	0.12531069108737	0.927616217209735	ENSSSCG00000022982/ENSSSCG00000006206/ENSSSCG00000036828/ENSSSCG00000004893/ENSSSCG00000037653/ENSSSCG00000033228/ENSSSCG00000010250/ENSSSCG00000006901/ENSSSCG00000026239/ENSSSCG00000003749/ENSSSCG00000011628/ENSSSCG00000010151/ENSSSCG00000029615/ENSSSCG00000003826/ENSSSCG00000027509/ENSSSCG00000000840/ENSSSCG00000000784/ENSSSCG00000006151	VPS50/-/SNX4/VPS4B/RAB5A/SPAG9/VPS26A/EVI5/VPS35/PIK3C3/DNAJC13/LYST/VAMP7/HOOK1/VPS54/WASHC4/LRRK2/SNX16	18	0		18	ENSSSCG00000022982/ENSSSCG00000006206/ENSSSCG00000036828/ENSSSCG00000004893/ENSSSCG00000037653/ENSSSCG00000033228/ENSSSCG00000010250/ENSSSCG00000006901/ENSSSCG00000026239/ENSSSCG00000003749/ENSSSCG00000011628/ENSSSCG00000010151/ENSSSCG00000029615/ENSSSCG00000003826/ENSSSCG00000027509/ENSSSCG00000000840/ENSSSCG00000000784/ENSSSCG00000006151
BP	GO:0061136	regulation of proteasomal protein catabolic process	13/865	115/10864	0.125602278419755	0.927616217209735	ENSSSCG00000006066/ENSSSCG00000006904/ENSSSCG00000010802/ENSSSCG00000004339/ENSSSCG00000032332/ENSSSCG00000009671/ENSSSCG00000005038/ENSSSCG00000039613/ENSSSCG00000003730/ENSSSCG00000008437/ENSSSCG00000000927/ENSSSCG00000000784/ENSSSCG00000004608	RNF19A/GLMN/UCHL5/UFL1/SOCS4/PBK/PSMC6/SVIP/RNF138/SOCS5/TMTC3/LRRK2/DNAAF4	13	0		13	ENSSSCG00000006066/ENSSSCG00000006904/ENSSSCG00000010802/ENSSSCG00000004339/ENSSSCG00000032332/ENSSSCG00000009671/ENSSSCG00000005038/ENSSSCG00000039613/ENSSSCG00000003730/ENSSSCG00000008437/ENSSSCG00000000927/ENSSSCG00000000784/ENSSSCG00000004608
BP	GO:0031623	receptor internalization	7/865	53/10864	0.125628524258739	0.927616217209735	ENSSSCG00000010438/ENSSSCG00000037653/ENSSSCG00000011848/ENSSSCG00000012727/ENSSSCG00000004166/ENSSSCG00000038048/ENSSSCG00000008953	ATAD1/RAB5A/TFRC/FMR1/AHI1/NECAB2/CXCL8	7	1	ENSSSCG00000008953	6	ENSSSCG00000010438/ENSSSCG00000037653/ENSSSCG00000011848/ENSSSCG00000012727/ENSSSCG00000004166/ENSSSCG00000038048
BP	GO:0032204	regulation of telomere maintenance	8/865	63/10864	0.125641656598644	0.927616217209735	ENSSSCG00000000496/ENSSSCG00000006127/ENSSSCG00000007954/ENSSSCG00000012434/ENSSSCG00000014955/ENSSSCG00000024916/ENSSSCG00000025606/ENSSSCG00000016597	CCT2/NBN/SLX4/ATRX/MRE11/DHX36/ATM/-	8	1	ENSSSCG00000007954	7	ENSSSCG00000000496/ENSSSCG00000006127/ENSSSCG00000012434/ENSSSCG00000014955/ENSSSCG00000024916/ENSSSCG00000025606/ENSSSCG00000016597
BP	GO:0044770	cell cycle phase transition	26/865	258/10864	0.125852300391431	0.927616217209735	ENSSSCG00000012029/ENSSSCG00000007056/ENSSSCG00000009434/ENSSSCG00000006127/ENSSSCG00000029478/ENSSSCG00000007351/ENSSSCG00000035954/ENSSSCG00000004893/ENSSSCG00000012252/ENSSSCG00000013402/ENSSSCG00000017308/ENSSSCG00000016346/ENSSSCG00000004466/ENSSSCG00000015581/ENSSSCG00000021966/ENSSSCG00000015600/ENSSSCG00000014955/ENSSSCG00000015576/ENSSSCG00000026959/ENSSSCG00000016291/ENSSSCG00000028850/…	BACH1/PLCB1/RGCC/NBN/CUL4B/FAM83D/ATAD5/VPS4B/DDX3X/USP47/CDC27/MAD2L1BP/TTK/CENPF/TOPBP1/DTL/MRE11/TPR/NPAT/GIGYF2/RPL26/EIF4E/CENPE/ATM/ANXA1/AIF1	26	4	ENSSSCG00000007351/ENSSSCG00000016346/ENSSSCG00000015600/ENSSSCG00000016291	22	ENSSSCG00000012029/ENSSSCG00000007056/ENSSSCG00000009434/ENSSSCG00000006127/ENSSSCG00000029478/ENSSSCG00000035954/ENSSSCG00000004893/ENSSSCG00000012252/ENSSSCG00000013402/ENSSSCG00000017308/ENSSSCG00000004466/ENSSSCG00000015581/ENSSSCG00000021966/ENSSSCG00000014955/ENSSSCG00000015576/ENSSSCG00000026959/ENSSSCG00000028850/ENSSSCG00000028420/ENSSSCG00000023296/ENSSSCG00000025606/ENSSSCG00000005267/…
BP	GO:0003002	regionalization	22/865	214/10864	0.129117243415301	0.927616217209735	ENSSSCG00000038965/ENSSSCG00000010224/ENSSSCG00000011941/ENSSSCG00000004601/ENSSSCG00000016073/ENSSSCG00000006280/ENSSSCG00000010360/ENSSSCG00000040751/ENSSSCG00000011081/ENSSSCG00000005382/ENSSSCG00000004166/ENSSSCG00000015908/ENSSSCG00000014283/ENSSSCG00000005584/ENSSSCG00000005844/ENSSSCG00000031652/ENSSSCG00000039756/ENSSSCG00000022155/ENSSSCG00000038948/ENSSSCG00000025606/ENSSSCG00000004242/…	ARC/EGR2/IFT57/MNS1/PGAP1/GORAB/BMPR1A/DDIT3/-/TGFBR1/AHI1/TTC21B/KIF3A/CRB2/NRARP/RPGRIP1L/FOXC1/RBPJ/ETS2/ATM/TBC1D32/SEMA3A	22	4	ENSSSCG00000038965/ENSSSCG00000010224/ENSSSCG00000005584/ENSSSCG00000039756	18	ENSSSCG00000011941/ENSSSCG00000004601/ENSSSCG00000016073/ENSSSCG00000006280/ENSSSCG00000010360/ENSSSCG00000040751/ENSSSCG00000011081/ENSSSCG00000005382/ENSSSCG00000004166/ENSSSCG00000015908/ENSSSCG00000014283/ENSSSCG00000005844/ENSSSCG00000031652/ENSSSCG00000022155/ENSSSCG00000038948/ENSSSCG00000025606/ENSSSCG00000004242/ENSSSCG00000015398
BP	GO:0016073	snRNA metabolic process	5/865	34/10864	0.12960862386772	0.927616217209735	ENSSSCG00000008990/ENSSSCG00000014168/ENSSSCG00000008099/ENSSSCG00000004577/ENSSSCG00000005097	MRPL1/ELL2/ZC3H8/ICE2/SNAPC1	5	0		5	ENSSSCG00000008990/ENSSSCG00000014168/ENSSSCG00000008099/ENSSSCG00000004577/ENSSSCG00000005097
BP	GO:0030042	actin filament depolymerization	5/865	34/10864	0.12960862386772	0.927616217209735	ENSSSCG00000000798/ENSSSCG00000006775/ENSSSCG00000007085/ENSSSCG00000028113/ENSSSCG00000004628	TWF1/CAPZA1/DSTN/CAPZA2/TMOD2	5	0		5	ENSSSCG00000000798/ENSSSCG00000006775/ENSSSCG00000007085/ENSSSCG00000028113/ENSSSCG00000004628
BP	GO:0032481	positive regulation of type I interferon production	5/865	34/10864	0.12960862386772	0.927616217209735	ENSSSCG00000015801/ENSSSCG00000010548/ENSSSCG00000026233/ENSSSCG00000024916/ENSSSCG00000031103	TLR3/CHUK/POLR3G/DHX36/TBK1	5	0		5	ENSSSCG00000015801/ENSSSCG00000010548/ENSSSCG00000026233/ENSSSCG00000024916/ENSSSCG00000031103
BP	GO:0032608	interferon-beta production	5/865	34/10864	0.12960862386772	0.927616217209735	ENSSSCG00000015801/ENSSSCG00000022011/ENSSSCG00000026233/ENSSSCG00000031103/ENSSSCG00000008388	TLR3/NMI/POLR3G/TBK1/REL	5	0		5	ENSSSCG00000015801/ENSSSCG00000022011/ENSSSCG00000026233/ENSSSCG00000031103/ENSSSCG00000008388
BP	GO:0042509	regulation of tyrosine phosphorylation of STAT protein	5/865	34/10864	0.12960862386772	0.927616217209735	ENSSSCG00000006983/ENSSSCG00000016916/ENSSSCG00000024722/ENSSSCG00000005215/ENSSSCG00000011884	CNOT7/IL6ST/PIBF1/JAK2/HCLS1	5	1	ENSSSCG00000011884	4	ENSSSCG00000006983/ENSSSCG00000016916/ENSSSCG00000024722/ENSSSCG00000005215
BP	GO:0044380	protein localization to cytoskeleton	5/865	34/10864	0.12960862386772	0.927616217209735	ENSSSCG00000006994/ENSSSCG00000007351/ENSSSCG00000010457/ENSSSCG00000004466/ENSSSCG00000024722	PCM1/FAM83D/KIF20B/TTK/PIBF1	5	1	ENSSSCG00000007351	4	ENSSSCG00000006994/ENSSSCG00000010457/ENSSSCG00000004466/ENSSSCG00000024722
BP	GO:0044784	metaphase/anaphase transition of cell cycle	5/865	34/10864	0.12960862386772	0.927616217209735	ENSSSCG00000017308/ENSSSCG00000004466/ENSSSCG00000015576/ENSSSCG00000023296/ENSSSCG00000025606	CDC27/TTK/TPR/CENPE/ATM	5	0		5	ENSSSCG00000017308/ENSSSCG00000004466/ENSSSCG00000015576/ENSSSCG00000023296/ENSSSCG00000025606
BP	GO:0046854	phosphatidylinositol phosphorylation	5/865	34/10864	0.12960862386772	0.927616217209735	ENSSSCG00000025406/ENSSSCG00000033791/ENSSSCG00000003749/ENSSSCG00000030413/ENSSSCG00000017990	PIK3C2A/IMPA1/PIK3C3/PIK3CA/PIK3R6	5	0		5	ENSSSCG00000025406/ENSSSCG00000033791/ENSSSCG00000003749/ENSSSCG00000030413/ENSSSCG00000017990
BP	GO:0055010	ventricular cardiac muscle tissue morphogenesis	5/865	34/10864	0.12960862386772	0.927616217209735	ENSSSCG00000010360/ENSSSCG00000005382/ENSSSCG00000039756/ENSSSCG00000022155/ENSSSCG00000006857	BMPR1A/TGFBR1/FOXC1/RBPJ/COL11A1	5	1	ENSSSCG00000039756	4	ENSSSCG00000010360/ENSSSCG00000005382/ENSSSCG00000022155/ENSSSCG00000006857
BP	GO:0070098	chemokine-mediated signaling pathway	5/865	34/10864	0.12960862386772	0.927616217209735	ENSSSCG00000008954/ENSSSCG00000032474/ENSSSCG00000017723/ENSSSCG00000039756/ENSSSCG00000008953	-/CXCL10/CCL2/FOXC1/CXCL8	5	5	ENSSSCG00000008954/ENSSSCG00000032474/ENSSSCG00000017723/ENSSSCG00000039756/ENSSSCG00000008953	0
BP	GO:0002092	positive regulation of receptor internalization	3/865	16/10864	0.129638750846634	0.927616217209735	ENSSSCG00000010438/ENSSSCG00000012727/ENSSSCG00000004166	ATAD1/FMR1/AHI1	3	0		3	ENSSSCG00000010438/ENSSSCG00000012727/ENSSSCG00000004166
BP	GO:0003272	endocardial cushion formation	3/865	16/10864	0.129638750846634	0.927616217209735	ENSSSCG00000010360/ENSSSCG00000005382/ENSSSCG00000022155	BMPR1A/TGFBR1/RBPJ	3	0		3	ENSSSCG00000010360/ENSSSCG00000005382/ENSSSCG00000022155
BP	GO:0006882	cellular zinc ion homeostasis	3/865	16/10864	0.129638750846634	0.927616217209735	ENSSSCG00000031954/ENSSSCG00000022430/ENSSSCG00000004668	SLC39A10/SLC30A5/SLC30A4	3	0		3	ENSSSCG00000031954/ENSSSCG00000022430/ENSSSCG00000004668
BP	GO:0010165	response to X-ray	3/865	16/10864	0.129638750846634	0.927616217209735	ENSSSCG00000008428/ENSSSCG00000016842/ENSSSCG00000025606	MSH2/NIPBL/ATM	3	0		3	ENSSSCG00000008428/ENSSSCG00000016842/ENSSSCG00000025606
BP	GO:0022616	DNA strand elongation	3/865	16/10864	0.129638750846634	0.927616217209735	ENSSSCG00000006127/ENSSSCG00000010240/ENSSSCG00000014955	NBN/DNA2/MRE11	3	0		3	ENSSSCG00000006127/ENSSSCG00000010240/ENSSSCG00000014955
BP	GO:0031935	regulation of chromatin silencing	3/865	16/10864	0.129638750846634	0.927616217209735	ENSSSCG00000010235/ENSSSCG00000008080/ENSSSCG00000030423	SIRT1/PHF2/MIER1	3	1	ENSSSCG00000008080	2	ENSSSCG00000010235/ENSSSCG00000030423
BP	GO:0034724	DNA replication-independent nucleosome organization	3/865	16/10864	0.129638750846634	0.927616217209735	ENSSSCG00000015952/ENSSSCG00000012434/ENSSSCG00000002000	HAT1/ATRX/IPO4	3	1	ENSSSCG00000002000	2	ENSSSCG00000015952/ENSSSCG00000012434
BP	GO:0035357	peroxisome proliferator activated receptor signaling pathway	3/865	16/10864	0.129638750846634	0.927616217209735	ENSSSCG00000029697/ENSSSCG00000010235/ENSSSCG00000007248	FAM120B/SIRT1/ASXL1	3	2	ENSSSCG00000029697/ENSSSCG00000007248	1	ENSSSCG00000010235
BP	GO:0045830	positive regulation of isotype switching	3/865	16/10864	0.129638750846634	0.927616217209735	ENSSSCG00000008428/ENSSSCG00000035954/ENSSSCG00000011848	MSH2/ATAD5/TFRC	3	0		3	ENSSSCG00000008428/ENSSSCG00000035954/ENSSSCG00000011848
BP	GO:0060445	branching involved in salivary gland morphogenesis	3/865	16/10864	0.129638750846634	0.927616217209735	ENSSSCG00000011592/ENSSSCG00000024001/ENSSSCG00000015398	PLXND1/PLXNA1/SEMA3A	3	2	ENSSSCG00000011592/ENSSSCG00000024001	1	ENSSSCG00000015398
BP	GO:0060972	left/right pattern formation	3/865	16/10864	0.129638750846634	0.927616217209735	ENSSSCG00000011941/ENSSSCG00000004601/ENSSSCG00000004166	IFT57/MNS1/AHI1	3	0		3	ENSSSCG00000011941/ENSSSCG00000004601/ENSSSCG00000004166
BP	GO:0061082	myeloid leukocyte cytokine production	3/865	16/10864	0.129638750846634	0.927616217209735	ENSSSCG00000010235/ENSSSCG00000005385/ENSSSCG00000010816	SIRT1/NR4A3/TGFB2	3	0		3	ENSSSCG00000010235/ENSSSCG00000005385/ENSSSCG00000010816
BP	GO:0071384	cellular response to corticosteroid stimulus	3/865	16/10864	0.129638750846634	0.927616217209735	ENSSSCG00000016986/ENSSSCG00000028420/ENSSSCG00000005267	CREBRF/EIF4E/ANXA1	3	0		3	ENSSSCG00000016986/ENSSSCG00000028420/ENSSSCG00000005267
BP	GO:0071385	cellular response to glucocorticoid stimulus	3/865	16/10864	0.129638750846634	0.927616217209735	ENSSSCG00000016986/ENSSSCG00000028420/ENSSSCG00000005267	CREBRF/EIF4E/ANXA1	3	0		3	ENSSSCG00000016986/ENSSSCG00000028420/ENSSSCG00000005267
BP	GO:0071624	positive regulation of granulocyte chemotaxis	3/865	16/10864	0.129638750846634	0.927616217209735	ENSSSCG00000012131/ENSSSCG00000008954/ENSSSCG00000008953	MOSPD2/-/CXCL8	3	2	ENSSSCG00000008954/ENSSSCG00000008953	1	ENSSSCG00000012131
BP	GO:1900078	positive regulation of cellular response to insulin stimulus	3/865	16/10864	0.129638750846634	0.927616217209735	ENSSSCG00000010235/ENSSSCG00000027503/ENSSSCG00000025729	SIRT1/OSBPL8/IRS1	3	1	ENSSSCG00000025729	2	ENSSSCG00000010235/ENSSSCG00000027503
BP	GO:0060322	head development	38/865	396/10864	0.13055596624327	0.932474547219267	ENSSSCG00000033025/ENSSSCG00000006994/ENSSSCG00000010224/ENSSSCG00000007056/ENSSSCG00000005096/ENSSSCG00000011213/ENSSSCG00000010802/ENSSSCG00000016073/ENSSSCG00000010360/ENSSSCG00000026969/ENSSSCG00000012434/ENSSSCG00000011081/ENSSSCG00000004166/ENSSSCG00000011858/ENSSSCG00000015908/ENSSSCG00000026268/ENSSSCG00000015581/ENSSSCG00000030486/ENSSSCG00000014283/ENSSSCG00000031652/ENSSSCG00000014239/…	C21orf91/PCM1/EGR2/PLCB1/HIF1A/TOP2B/UCHL5/PGAP1/BMPR1A/KRAS/ATRX/-/AHI1/ZNF148/TTC21B/DLG5/CENPF/TBC1D23/KIF3A/RPGRIP1L/CEP120/FOXC1/MKL1/SHROOM4/NIPBL/PAX9/RBPJ/NR4A3/ATM/CRISPLD2/EPHA7/CSRNP1/LRRK2/C5orf42/SEMA3A/SMARCA1/SALL1/NME5	38	8	ENSSSCG00000010224/ENSSSCG00000026268/ENSSSCG00000039756/ENSSSCG00000000075/ENSSSCG00000012309/ENSSSCG00000001942/ENSSSCG00000002669/ENSSSCG00000002836	30	ENSSSCG00000033025/ENSSSCG00000006994/ENSSSCG00000007056/ENSSSCG00000005096/ENSSSCG00000011213/ENSSSCG00000010802/ENSSSCG00000016073/ENSSSCG00000010360/ENSSSCG00000026969/ENSSSCG00000012434/ENSSSCG00000011081/ENSSSCG00000004166/ENSSSCG00000011858/ENSSSCG00000015908/ENSSSCG00000015581/ENSSSCG00000030486/ENSSSCG00000014283/ENSSSCG00000031652/ENSSSCG00000014239/ENSSSCG00000016842/ENSSSCG00000022155/…
BP	GO:0035966	response to topologically incorrect protein	9/865	74/10864	0.132230236991391	0.933917113337033	ENSSSCG00000011229/ENSSSCG00000037305/ENSSSCG00000040751/ENSSSCG00000010085/ENSSSCG00000015659/ENSSSCG00000002446/ENSSSCG00000015566/ENSSSCG00000027652/ENSSSCG00000016520	STT3B/TMEM33/DDIT3/SDF2L1/YOD1/-/EDEM3/KLHL15/CREB3L2	9	1	ENSSSCG00000016520	8	ENSSSCG00000011229/ENSSSCG00000037305/ENSSSCG00000040751/ENSSSCG00000010085/ENSSSCG00000015659/ENSSSCG00000002446/ENSSSCG00000015566/ENSSSCG00000027652
BP	GO:0001782	B cell homeostasis	4/865	25/10864	0.133166815331001	0.933917113337033	ENSSSCG00000005096/ENSSSCG00000005575/ENSSSCG00000034012/ENSSSCG00000031498	HIF1A/RC3H2/CASP3/PPP2R3C	4	0		4	ENSSSCG00000005096/ENSSSCG00000005575/ENSSSCG00000034012/ENSSSCG00000031498
BP	GO:0006515	misfolded or incompletely synthesized protein catabolic process	4/865	25/10864	0.133166815331001	0.933917113337033	ENSSSCG00000011066/ENSSSCG00000010085/ENSSSCG00000002446/ENSSSCG00000027652	YME1L1/SDF2L1/-/KLHL15	4	0		4	ENSSSCG00000011066/ENSSSCG00000010085/ENSSSCG00000002446/ENSSSCG00000027652
BP	GO:0007431	salivary gland development	4/865	25/10864	0.133166815331001	0.933917113337033	ENSSSCG00000011592/ENSSSCG00000024001/ENSSSCG00000010816/ENSSSCG00000015398	PLXND1/PLXNA1/TGFB2/SEMA3A	4	2	ENSSSCG00000011592/ENSSSCG00000024001	2	ENSSSCG00000010816/ENSSSCG00000015398
BP	GO:0043029	T cell homeostasis	4/865	25/10864	0.133166815331001	0.933917113337033	ENSSSCG00000005575/ENSSSCG00000034012/ENSSSCG00000031498/ENSSSCG00000008099	RC3H2/CASP3/PPP2R3C/ZC3H8	4	0		4	ENSSSCG00000005575/ENSSSCG00000034012/ENSSSCG00000031498/ENSSSCG00000008099
BP	GO:0051057	positive regulation of small GTPase mediated signal transduction	4/865	25/10864	0.133166815331001	0.933917113337033	ENSSSCG00000026969/ENSSSCG00000010628/ENSSSCG00000006709/ENSSSCG00000035495	KRAS/SHOC2/NOTCH2/KITLG	4	1	ENSSSCG00000006709	3	ENSSSCG00000026969/ENSSSCG00000010628/ENSSSCG00000035495
BP	GO:0051489	regulation of filopodium assembly	4/865	25/10864	0.133166815331001	0.933917113337033	ENSSSCG00000037653/ENSSSCG00000012727/ENSSSCG00000005382/ENSSSCG00000031261	RAB5A/FMR1/TGFBR1/RHOQ	4	0		4	ENSSSCG00000037653/ENSSSCG00000012727/ENSSSCG00000005382/ENSSSCG00000031261
BP	GO:1901016	regulation of potassium ion transmembrane transporter activity	4/865	25/10864	0.133166815331001	0.933917113337033	ENSSSCG00000015310/ENSSSCG00000011775/ENSSSCG00000011455/ENSSSCG00000024517	AKAP9/KLHL24/CACNA1D/AKAP6	4	0		4	ENSSSCG00000015310/ENSSSCG00000011775/ENSSSCG00000011455/ENSSSCG00000024517
BP	GO:1903307	positive regulation of regulated secretory pathway	4/865	25/10864	0.133166815331001	0.933917113337033	ENSSSCG00000036828/ENSSSCG00000004612/ENSSSCG00000035893/ENSSSCG00000029615	SNX4/RAB27A/TMEM27/VAMP7	4	0		4	ENSSSCG00000036828/ENSSSCG00000004612/ENSSSCG00000035893/ENSSSCG00000029615
BP	GO:0002200	somatic diversification of immune receptors	6/865	44/10864	0.13399396716153	0.933917113337033	ENSSSCG00000008428/ENSSSCG00000006127/ENSSSCG00000035954/ENSSSCG00000011848/ENSSSCG00000008346/ENSSSCG00000025606	MSH2/NBN/ATAD5/TFRC/APLF/ATM	6	0		6	ENSSSCG00000008428/ENSSSCG00000006127/ENSSSCG00000035954/ENSSSCG00000011848/ENSSSCG00000008346/ENSSSCG00000025606
BP	GO:0002260	lymphocyte homeostasis	6/865	44/10864	0.13399396716153	0.933917113337033	ENSSSCG00000005096/ENSSSCG00000005575/ENSSSCG00000034012/ENSSSCG00000031498/ENSSSCG00000011746/ENSSSCG00000008099	HIF1A/RC3H2/CASP3/PPP2R3C/SKIL/ZC3H8	6	0		6	ENSSSCG00000005096/ENSSSCG00000005575/ENSSSCG00000034012/ENSSSCG00000031498/ENSSSCG00000011746/ENSSSCG00000008099
BP	GO:0060968	regulation of gene silencing	6/865	44/10864	0.13399396716153	0.933917113337033	ENSSSCG00000010235/ENSSSCG00000008080/ENSSSCG00000011769/ENSSSCG00000012727/ENSSSCG00000008600/ENSSSCG00000030423	SIRT1/PHF2/FXR1/FMR1/PUM2/MIER1	6	1	ENSSSCG00000008080	5	ENSSSCG00000010235/ENSSSCG00000011769/ENSSSCG00000012727/ENSSSCG00000008600/ENSSSCG00000030423
BP	GO:0042089	cytokine biosynthetic process	8/865	64/10864	0.13421059592261	0.933917113337033	ENSSSCG00000021206/ENSSSCG00000006904/ENSSSCG00000014336/ENSSSCG00000015801/ENSSSCG00000022011/ENSSSCG00000023409/ENSSSCG00000038185/ENSSSCG00000031103	IL1RAP/GLMN/EGR1/TLR3/NMI/TIA1/EREG/TBK1	8	1	ENSSSCG00000014336	7	ENSSSCG00000021206/ENSSSCG00000006904/ENSSSCG00000015801/ENSSSCG00000022011/ENSSSCG00000023409/ENSSSCG00000038185/ENSSSCG00000031103
BP	GO:0032886	regulation of microtubule-based process	15/865	138/10864	0.134476176374913	0.933917113337033	ENSSSCG00000010625/ENSSSCG00000024351/ENSSSCG00000012642/ENSSSCG00000004893/ENSSSCG00000028228/ENSSSCG00000010471/ENSSSCG00000014934/ENSSSCG00000009793/ENSSSCG00000020702/ENSSSCG00000006108/ENSSSCG00000015407/ENSSSCG00000015576/ENSSSCG00000014239/ENSSSCG00000014214/ENSSSCG00000013332	SMC3/MET/STAG2/VPS4B/XPO1/KIF11/CHORDC1/CLIP1/SENP6/TMEM67/GNAI1/TPR/CEP120/TRIM36/KIF18A	15	0		15	ENSSSCG00000010625/ENSSSCG00000024351/ENSSSCG00000012642/ENSSSCG00000004893/ENSSSCG00000028228/ENSSSCG00000010471/ENSSSCG00000014934/ENSSSCG00000009793/ENSSSCG00000020702/ENSSSCG00000006108/ENSSSCG00000015407/ENSSSCG00000015576/ENSSSCG00000014239/ENSSSCG00000014214/ENSSSCG00000013332
BP	GO:0045321	leukocyte activation	41/865	432/10864	0.135004497388407	0.933917113337033	ENSSSCG00000008428/ENSSSCG00000004595/ENSSSCG00000036828/ENSSSCG00000005575/ENSSSCG00000012713/ENSSSCG00000006127/ENSSSCG00000035954/ENSSSCG00000004612/ENSSSCG00000006904/ENSSSCG00000016916/ENSSSCG00000038735/ENSSSCG00000014336/ENSSSCG00000031954/ENSSSCG00000034012/ENSSSCG00000031498/ENSSSCG00000011848/ENSSSCG00000004370/ENSSSCG00000011081/ENSSSCG00000026268/ENSSSCG00000005844/ENSSSCG00000024722/…	MSH2/ADAM10/SNX4/RC3H2/ATP11C/NBN/ATAD5/RAB27A/GLMN/IL6ST/SNAP23/EGR1/SLC39A10/CASP3/PPP2R3C/TFRC/ATG5/-/DLG5/NRARP/PIBF1/APLF/HELLS/VAMP7/ZBTB1/CRTC3/ZC3H8/RBPJ/NR4A3/TBK1/ATM/SOCS5/ELF4/PIK3R6/ADGRG3/SP3/CXCL8/-/TMEM131L/ANXA1/AIF1	41	7	ENSSSCG00000014336/ENSSSCG00000026268/ENSSSCG00000034090/ENSSSCG00000012656/ENSSSCG00000008953/ENSSSCG00000006510/ENSSSCG00000009007	34	ENSSSCG00000008428/ENSSSCG00000004595/ENSSSCG00000036828/ENSSSCG00000005575/ENSSSCG00000012713/ENSSSCG00000006127/ENSSSCG00000035954/ENSSSCG00000004612/ENSSSCG00000006904/ENSSSCG00000016916/ENSSSCG00000038735/ENSSSCG00000031954/ENSSSCG00000034012/ENSSSCG00000031498/ENSSSCG00000011848/ENSSSCG00000004370/ENSSSCG00000011081/ENSSSCG00000005844/ENSSSCG00000024722/ENSSSCG00000008346/ENSSSCG00000010486/…
BP	GO:0032606	type I interferon production	7/865	54/10864	0.135052909082463	0.933917113337033	ENSSSCG00000015801/ENSSSCG00000022011/ENSSSCG00000010548/ENSSSCG00000026233/ENSSSCG00000024916/ENSSSCG00000031103/ENSSSCG00000008388	TLR3/NMI/CHUK/POLR3G/DHX36/TBK1/REL	7	0		7	ENSSSCG00000015801/ENSSSCG00000022011/ENSSSCG00000010548/ENSSSCG00000026233/ENSSSCG00000024916/ENSSSCG00000031103/ENSSSCG00000008388
BP	GO:0042278	purine nucleoside metabolic process	7/865	54/10864	0.135052909082463	0.933917113337033	ENSSSCG00000005135/ENSSSCG00000006294/ENSSSCG00000011822/ENSSSCG00000016954/ENSSSCG00000031261/ENSSSCG00000000784/ENSSSCG00000027997	-/NME7/OPA1/ERBIN/RHOQ/LRRK2/NME5	7	0		7	ENSSSCG00000005135/ENSSSCG00000006294/ENSSSCG00000011822/ENSSSCG00000016954/ENSSSCG00000031261/ENSSSCG00000000784/ENSSSCG00000027997
BP	GO:0050871	positive regulation of B cell activation	7/865	54/10864	0.135052909082463	0.933917113337033	ENSSSCG00000008428/ENSSSCG00000012713/ENSSSCG00000035954/ENSSSCG00000031954/ENSSSCG00000031498/ENSSSCG00000011848/ENSSSCG00000011081	MSH2/ATP11C/ATAD5/SLC39A10/PPP2R3C/TFRC/-	7	0		7	ENSSSCG00000008428/ENSSSCG00000012713/ENSSSCG00000035954/ENSSSCG00000031954/ENSSSCG00000031498/ENSSSCG00000011848/ENSSSCG00000011081
BP	GO:0097435	supramolecular fiber organization	39/865	409/10864	0.135430433381384	0.934876042777313	ENSSSCG00000000798/ENSSSCG00000030197/ENSSSCG00000006994/ENSSSCG00000006201/ENSSSCG00000009434/ENSSSCG00000024351/ENSSSCG00000016019/ENSSSCG00000006775/ENSSSCG00000008406/ENSSSCG00000007085/ENSSSCG00000028113/ENSSSCG00000015310/ENSSSCG00000011745/ENSSSCG00000021893/ENSSSCG00000011680/ENSSSCG00000026294/ENSSSCG00000010292/ENSSSCG00000005382/ENSSSCG00000010606/ENSSSCG00000009793/ENSSSCG00000011775/…	TWF1/CD2AP/PCM1/ARFGEF1/RGCC/MET/NCKAP1/CAPZA1/CCDC88A/DSTN/CAPZA2/AKAP9/PRKCI/ROCK1/PLS1/GMFB/P4HA1/TGFBR1/SLK/CLIP1/KLHL24/PLS3/CEP126/CEP120/TMOD2/FOXC1/HOOK1/SHROOM4/-/RICTOR/-/DIAPH2/PCDH15/COL11A1/NIN/TGFB2/KIF18A/HCLS1/AIF1	39	5	ENSSSCG00000039756/ENSSSCG00000012309/ENSSSCG00000002440/ENSSSCG00000023611/ENSSSCG00000011884	34	ENSSSCG00000000798/ENSSSCG00000030197/ENSSSCG00000006994/ENSSSCG00000006201/ENSSSCG00000009434/ENSSSCG00000024351/ENSSSCG00000016019/ENSSSCG00000006775/ENSSSCG00000008406/ENSSSCG00000007085/ENSSSCG00000028113/ENSSSCG00000015310/ENSSSCG00000011745/ENSSSCG00000021893/ENSSSCG00000011680/ENSSSCG00000026294/ENSSSCG00000010292/ENSSSCG00000005382/ENSSSCG00000010606/ENSSSCG00000009793/ENSSSCG00000011775/…
BP	GO:0006333	chromatin assembly or disassembly	10/865	85/10864	0.13702376849916	0.944209559693154	ENSSSCG00000009047/ENSSSCG00000009327/ENSSSCG00000015952/ENSSSCG00000012434/ENSSSCG00000015576/ENSSSCG00000010486/ENSSSCG00000002000/ENSSSCG00000033065/ENSSSCG00000034986/ENSSSCG00000033566	SMARCA5/-/HAT1/ATRX/TPR/HELLS/IPO4/-/HIST1H3E/-	10	1	ENSSSCG00000002000	9	ENSSSCG00000009047/ENSSSCG00000009327/ENSSSCG00000015952/ENSSSCG00000012434/ENSSSCG00000015576/ENSSSCG00000010486/ENSSSCG00000033065/ENSSSCG00000034986/ENSSSCG00000033566
BP	GO:0048762	mesenchymal cell differentiation	13/865	117/10864	0.138136722618485	0.949404735524593	ENSSSCG00000005096/ENSSSCG00000009434/ENSSSCG00000007351/ENSSSCG00000006530/ENSSSCG00000010360/ENSSSCG00000005382/ENSSSCG00000026268/ENSSSCG00000005584/ENSSSCG00000039756/ENSSSCG00000022155/ENSSSCG00000010816/ENSSSCG00000015398/ENSSSCG00000035495	HIF1A/RGCC/FAM83D/EFNA1/BMPR1A/TGFBR1/DLG5/CRB2/FOXC1/RBPJ/TGFB2/SEMA3A/KITLG	13	4	ENSSSCG00000007351/ENSSSCG00000026268/ENSSSCG00000005584/ENSSSCG00000039756	9	ENSSSCG00000005096/ENSSSCG00000009434/ENSSSCG00000006530/ENSSSCG00000010360/ENSSSCG00000005382/ENSSSCG00000022155/ENSSSCG00000010816/ENSSSCG00000015398/ENSSSCG00000035495
BP	GO:0006399	tRNA metabolic process	14/865	128/10864	0.139490665872615	0.949404735524593	ENSSSCG00000011529/ENSSSCG00000015222/ENSSSCG00000001080/ENSSSCG00000017015/ENSSSCG00000016087/ENSSSCG00000016043/ENSSSCG00000034494/ENSSSCG00000021309/ENSSSCG00000005029/ENSSSCG00000006869/ENSSSCG00000011956/ENSSSCG00000028433/ENSSSCG00000024529/ENSSSCG00000003779	TRNT1/PUS3/CDKAL1/RARS/TYW5/OSGEPL1/MARS2/TRDMT1/RTRAF/TRMT13/TRMT10C/DUS4L/TRMT5/TYW3	14	1	ENSSSCG00000034494	13	ENSSSCG00000011529/ENSSSCG00000015222/ENSSSCG00000001080/ENSSSCG00000017015/ENSSSCG00000016087/ENSSSCG00000016043/ENSSSCG00000021309/ENSSSCG00000005029/ENSSSCG00000006869/ENSSSCG00000011956/ENSSSCG00000028433/ENSSSCG00000024529/ENSSSCG00000003779
BP	GO:0043524	negative regulation of neuron apoptotic process	9/865	75/10864	0.140337706411818	0.949404735524593	ENSSSCG00000005096/ENSSSCG00000008428/ENSSSCG00000011745/ENSSSCG00000021893/ENSSSCG00000026969/ENSSSCG00000017723/ENSSSCG00000030413/ENSSSCG00000005385/ENSSSCG00000006037	HIF1A/MSH2/PRKCI/ROCK1/KRAS/CCL2/PIK3CA/NR4A3/OXR1	9	1	ENSSSCG00000017723	8	ENSSSCG00000005096/ENSSSCG00000008428/ENSSSCG00000011745/ENSSSCG00000021893/ENSSSCG00000026969/ENSSSCG00000030413/ENSSSCG00000005385/ENSSSCG00000006037
BP	GO:0051225	spindle assembly	9/865	75/10864	0.140337706411818	0.949404735524593	ENSSSCG00000010625/ENSSSCG00000012642/ENSSSCG00000004893/ENSSSCG00000010471/ENSSSCG00000005173/ENSSSCG00000020702/ENSSSCG00000015576/ENSSSCG00000024722/ENSSSCG00000027718	SMC3/STAG2/VPS4B/KIF11/HAUS6/SENP6/TPR/PIBF1/-	9	0		9	ENSSSCG00000010625/ENSSSCG00000012642/ENSSSCG00000004893/ENSSSCG00000010471/ENSSSCG00000005173/ENSSSCG00000020702/ENSSSCG00000015576/ENSSSCG00000024722/ENSSSCG00000027718
BP	GO:0090068	positive regulation of cell cycle process	17/865	161/10864	0.14091076450764	0.949404735524593	ENSSSCG00000007056/ENSSSCG00000009434/ENSSSCG00000029478/ENSSSCG00000007351/ENSSSCG00000004893/ENSSSCG00000010457/ENSSSCG00000012252/ENSSSCG00000035746/ENSSSCG00000005255/ENSSSCG00000012434/ENSSSCG00000015600/ENSSSCG00000015576/ENSSSCG00000014239/ENSSSCG00000028850/ENSSSCG00000038185/ENSSSCG00000005267/ENSSSCG00000032341	PLCB1/RGCC/CUL4B/FAM83D/VPS4B/KIF20B/DDX3X/ECT2/SMC5/ATRX/DTL/TPR/CEP120/RPL26/EREG/ANXA1/AIF1	17	2	ENSSSCG00000007351/ENSSSCG00000015600	15	ENSSSCG00000007056/ENSSSCG00000009434/ENSSSCG00000029478/ENSSSCG00000004893/ENSSSCG00000010457/ENSSSCG00000012252/ENSSSCG00000035746/ENSSSCG00000005255/ENSSSCG00000012434/ENSSSCG00000015576/ENSSSCG00000014239/ENSSSCG00000028850/ENSSSCG00000038185/ENSSSCG00000005267/ENSSSCG00000032341
BP	GO:0000060	protein import into nucleus, translocation	5/865	35/10864	0.141919764079666	0.949404735524593	ENSSSCG00000014969/ENSSSCG00000010235/ENSSSCG00000005453/ENSSSCG00000002000/ENSSSCG00000000784	-/SIRT1/-/IPO4/LRRK2	5	1	ENSSSCG00000002000	4	ENSSSCG00000014969/ENSSSCG00000010235/ENSSSCG00000005453/ENSSSCG00000000784
BP	GO:0000726	non-recombinational repair	5/865	35/10864	0.141919764079666	0.949404735524593	ENSSSCG00000007954/ENSSSCG00000024419/ENSSSCG00000014136/ENSSSCG00000014955/ENSSSCG00000003730	SLX4/-/VCAN/MRE11/RNF138	5	1	ENSSSCG00000007954	4	ENSSSCG00000024419/ENSSSCG00000014136/ENSSSCG00000014955/ENSSSCG00000003730
BP	GO:0007215	glutamate receptor signaling pathway	5/865	35/10864	0.141919764079666	0.949404735524593	ENSSSCG00000007056/ENSSSCG00000011775/ENSSSCG00000010949/ENSSSCG00000038048/ENSSSCG00000003133	PLCB1/KLHL24/DAPK1/NECAB2/GRIN2D	5	2	ENSSSCG00000010949/ENSSSCG00000003133	3	ENSSSCG00000007056/ENSSSCG00000011775/ENSSSCG00000038048
BP	GO:0032272	negative regulation of protein polymerization	5/865	35/10864	0.141919764079666	0.949404735524593	ENSSSCG00000000798/ENSSSCG00000006201/ENSSSCG00000006775/ENSSSCG00000028113/ENSSSCG00000004628	TWF1/ARFGEF1/CAPZA1/CAPZA2/TMOD2	5	0		5	ENSSSCG00000000798/ENSSSCG00000006201/ENSSSCG00000006775/ENSSSCG00000028113/ENSSSCG00000004628
BP	GO:0033692	cellular polysaccharide biosynthetic process	5/865	35/10864	0.141919764079666	0.949404735524593	ENSSSCG00000003776/ENSSSCG00000012000/ENSSSCG00000008374/ENSSSCG00000006872/ENSSSCG00000025729	ACADM/GBE1/B3GNT2/AGL/IRS1	5	1	ENSSSCG00000025729	4	ENSSSCG00000003776/ENSSSCG00000012000/ENSSSCG00000008374/ENSSSCG00000006872
BP	GO:0035264	multicellular organism growth	12/865	107/10864	0.142958192251443	0.949404735524593	ENSSSCG00000005575/ENSSSCG00000038994/ENSSSCG00000016929/ENSSSCG00000011680/ENSSSCG00000012434/ENSSSCG00000016291/ENSSSCG00000016842/ENSSSCG00000030413/ENSSSCG00000025606/ENSSSCG00000010426/ENSSSCG00000011760/ENSSSCG00000038164	RC3H2/CLIC4/PDE4D/PLS1/ATRX/GIGYF2/NIPBL/PIK3CA/ATM/PCDH15/TBL1XR1/RAI1	12	2	ENSSSCG00000016291/ENSSSCG00000038164	10	ENSSSCG00000005575/ENSSSCG00000038994/ENSSSCG00000016929/ENSSSCG00000011680/ENSSSCG00000012434/ENSSSCG00000016842/ENSSSCG00000030413/ENSSSCG00000025606/ENSSSCG00000010426/ENSSSCG00000011760
BP	GO:1901361	organic cyclic compound catabolic process	22/865	217/10864	0.143010726530187	0.949404735524593	ENSSSCG00000006752/ENSSSCG00000016911/ENSSSCG00000006983/ENSSSCG00000021586/ENSSSCG00000016929/ENSSSCG00000008452/ENSSSCG00000024411/ENSSSCG00000031882/ENSSSCG00000010240/ENSSSCG00000012727/ENSSSCG00000023326/ENSSSCG00000006033/ENSSSCG00000014187/ENSSSCG00000030603/ENSSSCG00000011601/ENSSSCG00000021354/ENSSSCG00000009460/ENSSSCG00000025606/ENSSSCG00000009157/ENSSSCG00000023976/ENSSSCG00000000892/…	CSDE1/SKIV2L2/CNOT7/ZHX2/PDE4D/LRPPRC/-/PNPT1/DNA2/FMR1/PNRC2/EIF3E/NUDT12/TATDN1/LSM3/CNOT4/DIS3/ATM/TET2/DCP1B/HAL/-	22	5	ENSSSCG00000021586/ENSSSCG00000024411/ENSSSCG00000021354/ENSSSCG00000023976/ENSSSCG00000000892	17	ENSSSCG00000006752/ENSSSCG00000016911/ENSSSCG00000006983/ENSSSCG00000016929/ENSSSCG00000008452/ENSSSCG00000031882/ENSSSCG00000010240/ENSSSCG00000012727/ENSSSCG00000023326/ENSSSCG00000006033/ENSSSCG00000014187/ENSSSCG00000030603/ENSSSCG00000011601/ENSSSCG00000009460/ENSSSCG00000025606/ENSSSCG00000009157/ENSSSCG00000011117
BP	GO:0005976	polysaccharide metabolic process	8/865	65/10864	0.143068395917223	0.949404735524593	ENSSSCG00000003776/ENSSSCG00000012000/ENSSSCG00000008374/ENSSSCG00000006872/ENSSSCG00000016916/ENSSSCG00000008540/ENSSSCG00000025729/ENSSSCG00000022797	ACADM/GBE1/B3GNT2/AGL/IL6ST/PPP1CB/IRS1/PPP1R3B	8	2	ENSSSCG00000025729/ENSSSCG00000022797	6	ENSSSCG00000003776/ENSSSCG00000012000/ENSSSCG00000008374/ENSSSCG00000006872/ENSSSCG00000016916/ENSSSCG00000008540
BP	GO:0042107	cytokine metabolic process	8/865	65/10864	0.143068395917223	0.949404735524593	ENSSSCG00000021206/ENSSSCG00000006904/ENSSSCG00000014336/ENSSSCG00000015801/ENSSSCG00000022011/ENSSSCG00000023409/ENSSSCG00000038185/ENSSSCG00000031103	IL1RAP/GLMN/EGR1/TLR3/NMI/TIA1/EREG/TBK1	8	1	ENSSSCG00000014336	7	ENSSSCG00000021206/ENSSSCG00000006904/ENSSSCG00000015801/ENSSSCG00000022011/ENSSSCG00000023409/ENSSSCG00000038185/ENSSSCG00000031103
BP	GO:0006397	mRNA processing	25/865	251/10864	0.143931268312175	0.949404735524593	ENSSSCG00000005466/ENSSSCG00000017033/ENSSSCG00000015867/ENSSSCG00000025855/ENSSSCG00000017665/ENSSSCG00000004311/ENSSSCG00000000806/ENSSSCG00000008756/ENSSSCG00000017795/ENSSSCG00000027905/ENSSSCG00000031882/ENSSSCG00000012727/ENSSSCG00000027556/ENSSSCG00000036293/ENSSSCG00000008587/ENSSSCG00000026644/ENSSSCG00000009505/ENSSSCG00000006879/ENSSSCG00000012556/ENSSSCG00000023409/ENSSSCG00000004997/…	PTBP3/SLU7/-/RNMT/DHX40/RNGTT/SCAF11/DHX15/NSRP1/-/PNPT1/FMR1/RSRC1/SRSF10/SF3B6/DDX46/MBNL2/PTBP2/RBM41/TIA1/PRPF39/-/LSM3/ZRANB2/ZMAT2	25	1	ENSSSCG00000029158	24	ENSSSCG00000005466/ENSSSCG00000017033/ENSSSCG00000015867/ENSSSCG00000025855/ENSSSCG00000017665/ENSSSCG00000004311/ENSSSCG00000000806/ENSSSCG00000008756/ENSSSCG00000017795/ENSSSCG00000027905/ENSSSCG00000031882/ENSSSCG00000012727/ENSSSCG00000027556/ENSSSCG00000036293/ENSSSCG00000008587/ENSSSCG00000026644/ENSSSCG00000009505/ENSSSCG00000006879/ENSSSCG00000012556/ENSSSCG00000023409/ENSSSCG00000004997/…
BP	GO:0001837	epithelial to mesenchymal transition	10/865	86/10864	0.14471641257503	0.949404735524593	ENSSSCG00000005096/ENSSSCG00000009434/ENSSSCG00000007351/ENSSSCG00000006530/ENSSSCG00000005382/ENSSSCG00000026268/ENSSSCG00000005584/ENSSSCG00000039756/ENSSSCG00000022155/ENSSSCG00000010816	HIF1A/RGCC/FAM83D/EFNA1/TGFBR1/DLG5/CRB2/FOXC1/RBPJ/TGFB2	10	4	ENSSSCG00000007351/ENSSSCG00000026268/ENSSSCG00000005584/ENSSSCG00000039756	6	ENSSSCG00000005096/ENSSSCG00000009434/ENSSSCG00000006530/ENSSSCG00000005382/ENSSSCG00000022155/ENSSSCG00000010816
BP	GO:0044839	cell cycle G2/M phase transition	10/865	86/10864	0.14471641257503	0.949404735524593	ENSSSCG00000012029/ENSSSCG00000007056/ENSSSCG00000006127/ENSSSCG00000004893/ENSSSCG00000013402/ENSSSCG00000015581/ENSSSCG00000021966/ENSSSCG00000015600/ENSSSCG00000014955/ENSSSCG00000025606	BACH1/PLCB1/NBN/VPS4B/USP47/CENPF/TOPBP1/DTL/MRE11/ATM	10	1	ENSSSCG00000015600	9	ENSSSCG00000012029/ENSSSCG00000007056/ENSSSCG00000006127/ENSSSCG00000004893/ENSSSCG00000013402/ENSSSCG00000015581/ENSSSCG00000021966/ENSSSCG00000014955/ENSSSCG00000025606
BP	GO:0000041	transition metal ion transport	7/865	55/10864	0.144813816805536	0.949404735524593	ENSSSCG00000031954/ENSSSCG00000011848/ENSSSCG00000022430/ENSSSCG00000011700/ENSSSCG00000004668/ENSSSCG00000026414/ENSSSCG00000011681	SLC39A10/TFRC/SLC30A5/CP/SLC30A4/ATOX1/TRPC1	7	0		7	ENSSSCG00000031954/ENSSSCG00000011848/ENSSSCG00000022430/ENSSSCG00000011700/ENSSSCG00000004668/ENSSSCG00000026414/ENSSSCG00000011681
BP	GO:0022406	membrane docking	7/865	55/10864	0.144813816805536	0.949404735524593	ENSSSCG00000005066/ENSSSCG00000001973/ENSSSCG00000004190/ENSSSCG00000021893/ENSSSCG00000026571/ENSSSCG00000008971/ENSSSCG00000010473	EXOC5/SCFD1/STX7/ROCK1/RAB8B/USO1/EXOC6	7	0		7	ENSSSCG00000005066/ENSSSCG00000001973/ENSSSCG00000004190/ENSSSCG00000021893/ENSSSCG00000026571/ENSSSCG00000008971/ENSSSCG00000010473
BP	GO:0045621	positive regulation of lymphocyte differentiation	7/865	55/10864	0.144813816805536	0.949404735524593	ENSSSCG00000012713/ENSSSCG00000031498/ENSSSCG00000011081/ENSSSCG00000023724/ENSSSCG00000008437/ENSSSCG00000017990/ENSSSCG00000005267	ATP11C/PPP2R3C/-/ZBTB1/SOCS5/PIK3R6/ANXA1	7	0		7	ENSSSCG00000012713/ENSSSCG00000031498/ENSSSCG00000011081/ENSSSCG00000023724/ENSSSCG00000008437/ENSSSCG00000017990/ENSSSCG00000005267
BP	GO:0046916	cellular transition metal ion homeostasis	7/865	55/10864	0.144813816805536	0.949404735524593	ENSSSCG00000005096/ENSSSCG00000031954/ENSSSCG00000011848/ENSSSCG00000022430/ENSSSCG00000011700/ENSSSCG00000004668/ENSSSCG00000026414	HIF1A/SLC39A10/TFRC/SLC30A5/CP/SLC30A4/ATOX1	7	0		7	ENSSSCG00000005096/ENSSSCG00000031954/ENSSSCG00000011848/ENSSSCG00000022430/ENSSSCG00000011700/ENSSSCG00000004668/ENSSSCG00000026414
BP	GO:1903076	regulation of protein localization to plasma membrane	7/865	55/10864	0.144813816805536	0.949404735524593	ENSSSCG00000032357/ENSSSCG00000011027/ENSSSCG00000016223/ENSSSCG00000004190/ENSSSCG00000011745/ENSSSCG00000011680/ENSSSCG00000031261	APPL1/KIF5B/ACSL3/STX7/PRKCI/PLS1/RHOQ	7	0		7	ENSSSCG00000032357/ENSSSCG00000011027/ENSSSCG00000016223/ENSSSCG00000004190/ENSSSCG00000011745/ENSSSCG00000011680/ENSSSCG00000031261
BP	GO:0045069	regulation of viral genome replication	6/865	45/10864	0.14487208520379	0.949404735524593	ENSSSCG00000006983/ENSSSCG00000014211/ENSSSCG00000012252/ENSSSCG00000017473/ENSSSCG00000012727/ENSSSCG00000008953	CNOT7/YTHDC2/DDX3X/TOP2A/FMR1/CXCL8	6	1	ENSSSCG00000008953	5	ENSSSCG00000006983/ENSSSCG00000014211/ENSSSCG00000012252/ENSSSCG00000017473/ENSSSCG00000012727
BP	GO:0009163	nucleoside biosynthetic process	4/865	26/10864	0.148062086042166	0.949404735524593	ENSSSCG00000005135/ENSSSCG00000006294/ENSSSCG00000008181/ENSSSCG00000027997	-/NME7/TXNDC9/NME5	4	0		4	ENSSSCG00000005135/ENSSSCG00000006294/ENSSSCG00000008181/ENSSSCG00000027997
BP	GO:0031577	spindle checkpoint	4/865	26/10864	0.148062086042166	0.949404735524593	ENSSSCG00000004466/ENSSSCG00000015576/ENSSSCG00000025606/ENSSSCG00000025965	TTK/TPR/ATM/SPDL1	4	0		4	ENSSSCG00000004466/ENSSSCG00000015576/ENSSSCG00000025606/ENSSSCG00000025965
BP	GO:0033046	negative regulation of sister chromatid segregation	4/865	26/10864	0.148062086042166	0.949404735524593	ENSSSCG00000010357/ENSSSCG00000012434/ENSSSCG00000015576/ENSSSCG00000025606	WAPL/ATRX/TPR/ATM	4	0		4	ENSSSCG00000010357/ENSSSCG00000012434/ENSSSCG00000015576/ENSSSCG00000025606
BP	GO:0042455	ribonucleoside biosynthetic process	4/865	26/10864	0.148062086042166	0.949404735524593	ENSSSCG00000005135/ENSSSCG00000006294/ENSSSCG00000008181/ENSSSCG00000027997	-/NME7/TXNDC9/NME5	4	0		4	ENSSSCG00000005135/ENSSSCG00000006294/ENSSSCG00000008181/ENSSSCG00000027997
BP	GO:0045005	DNA-dependent DNA replication maintenance of fidelity	4/865	26/10864	0.148062086042166	0.949404735524593	ENSSSCG00000012434/ENSSSCG00000015694/ENSSSCG00000005000/ENSSSCG00000015840	ATRX/ZRANB3/FANCM/WRN	4	0		4	ENSSSCG00000012434/ENSSSCG00000015694/ENSSSCG00000005000/ENSSSCG00000015840
BP	GO:0045737	positive regulation of cyclin-dependent protein serine/threonine kinase activity	4/865	26/10864	0.148062086042166	0.949404735524593	ENSSSCG00000009434/ENSSSCG00000004353/ENSSSCG00000029352/ENSSSCG00000015697	RGCC/CCNC/CCNL1/-	4	0		4	ENSSSCG00000009434/ENSSSCG00000004353/ENSSSCG00000029352/ENSSSCG00000015697
BP	GO:1902893	regulation of pri-miRNA transcription from RNA polymerase II promoter	4/865	26/10864	0.148062086042166	0.949404735524593	ENSSSCG00000005096/ENSSSCG00000010360/ENSSSCG00000024777/ENSSSCG00000010816	HIF1A/BMPR1A/HDAC4/TGFB2	4	1	ENSSSCG00000024777	3	ENSSSCG00000005096/ENSSSCG00000010360/ENSSSCG00000010816
BP	GO:2000351	regulation of endothelial cell apoptotic process	4/865	26/10864	0.148062086042166	0.949404735524593	ENSSSCG00000009434/ENSSSCG00000011745/ENSSSCG00000010627/ENSSSCG00000015313	RGCC/PRKCI/PDCD4/KRIT1	4	0		4	ENSSSCG00000009434/ENSSSCG00000011745/ENSSSCG00000010627/ENSSSCG00000015313
BP	GO:0008053	mitochondrial fusion	3/865	17/10864	0.148595905656509	0.949404735524593	ENSSSCG00000039285/ENSSSCG00000011822/ENSSSCG00000003770	MFN1/OPA1/MIGA1	3	0		3	ENSSSCG00000039285/ENSSSCG00000011822/ENSSSCG00000003770
BP	GO:0032964	collagen biosynthetic process	3/865	17/10864	0.148595905656509	0.949404735524593	ENSSSCG00000009434/ENSSSCG00000015485/ENSSSCG00000038401	RGCC/SUCO/TRAM2	3	1	ENSSSCG00000038401	2	ENSSSCG00000009434/ENSSSCG00000015485
BP	GO:0035561	regulation of chromatin binding	3/865	17/10864	0.148595905656509	0.949404735524593	ENSSSCG00000010467/ENSSSCG00000010357/ENSSSCG00000000847	BTAF1/WAPL/TDG	3	0		3	ENSSSCG00000010467/ENSSSCG00000010357/ENSSSCG00000000847
BP	GO:0042451	purine nucleoside biosynthetic process	3/865	17/10864	0.148595905656509	0.949404735524593	ENSSSCG00000005135/ENSSSCG00000006294/ENSSSCG00000027997	-/NME7/NME5	3	0		3	ENSSSCG00000005135/ENSSSCG00000006294/ENSSSCG00000027997
BP	GO:0045047	protein targeting to ER	3/865	17/10864	0.148595905656509	0.949404735524593	ENSSSCG00000004382/ENSSSCG00000029608/ENSSSCG00000004785	SEC63/SEC62/SRP14	3	0		3	ENSSSCG00000004382/ENSSSCG00000029608/ENSSSCG00000004785
BP	GO:0046129	purine ribonucleoside biosynthetic process	3/865	17/10864	0.148595905656509	0.949404735524593	ENSSSCG00000005135/ENSSSCG00000006294/ENSSSCG00000027997	-/NME7/NME5	3	0		3	ENSSSCG00000005135/ENSSSCG00000006294/ENSSSCG00000027997
BP	GO:0046320	regulation of fatty acid oxidation	3/865	17/10864	0.148595905656509	0.949404735524593	ENSSSCG00000033766/ENSSSCG00000025729/ENSSSCG00000005385	ETFBKMT/IRS1/NR4A3	3	2	ENSSSCG00000033766/ENSSSCG00000025729	1	ENSSSCG00000005385
BP	GO:0051443	positive regulation of ubiquitin-protein transferase activity	3/865	17/10864	0.148595905656509	0.949404735524593	ENSSSCG00000022783/ENSSSCG00000011081/ENSSSCG00000011004	DCUN1D1/-/TOPORS	3	0		3	ENSSSCG00000022783/ENSSSCG00000011081/ENSSSCG00000011004
BP	GO:0055069	zinc ion homeostasis	3/865	17/10864	0.148595905656509	0.949404735524593	ENSSSCG00000031954/ENSSSCG00000022430/ENSSSCG00000004668	SLC39A10/SLC30A5/SLC30A4	3	0		3	ENSSSCG00000031954/ENSSSCG00000022430/ENSSSCG00000004668
BP	GO:0071577	zinc II ion transmembrane transport	3/865	17/10864	0.148595905656509	0.949404735524593	ENSSSCG00000031954/ENSSSCG00000022430/ENSSSCG00000004668	SLC39A10/SLC30A5/SLC30A4	3	0		3	ENSSSCG00000031954/ENSSSCG00000022430/ENSSSCG00000004668
BP	GO:0086019	cell-cell signaling involved in cardiac conduction	3/865	17/10864	0.148595905656509	0.949404735524593	ENSSSCG00000015402/ENSSSCG00000011455/ENSSSCG00000011040	CACNA2D1/CACNA1D/CACNB2	3	0		3	ENSSSCG00000015402/ENSSSCG00000011455/ENSSSCG00000011040
BP	GO:2000637	positive regulation of gene silencing by miRNA	3/865	17/10864	0.148595905656509	0.949404735524593	ENSSSCG00000011769/ENSSSCG00000012727/ENSSSCG00000008600	FXR1/FMR1/PUM2	3	0		3	ENSSSCG00000011769/ENSSSCG00000012727/ENSSSCG00000008600
BP	GO:0009116	nucleoside metabolic process	9/865	76/10864	0.14869317906913	0.949404735524593	ENSSSCG00000005135/ENSSSCG00000028135/ENSSSCG00000006294/ENSSSCG00000011822/ENSSSCG00000008181/ENSSSCG00000016954/ENSSSCG00000031261/ENSSSCG00000000784/ENSSSCG00000027997	-/-/NME7/OPA1/TXNDC9/ERBIN/RHOQ/LRRK2/NME5	9	0		9	ENSSSCG00000005135/ENSSSCG00000028135/ENSSSCG00000006294/ENSSSCG00000011822/ENSSSCG00000008181/ENSSSCG00000016954/ENSSSCG00000031261/ENSSSCG00000000784/ENSSSCG00000027997
BP	GO:1902806	regulation of cell cycle G1/S phase transition	9/865	76/10864	0.14869317906913	0.949404735524593	ENSSSCG00000007056/ENSSSCG00000009434/ENSSSCG00000029478/ENSSSCG00000007351/ENSSSCG00000012252/ENSSSCG00000016291/ENSSSCG00000028850/ENSSSCG00000005267/ENSSSCG00000032341	PLCB1/RGCC/CUL4B/FAM83D/DDX3X/GIGYF2/RPL26/ANXA1/AIF1	9	2	ENSSSCG00000007351/ENSSSCG00000016291	7	ENSSSCG00000007056/ENSSSCG00000009434/ENSSSCG00000029478/ENSSSCG00000012252/ENSSSCG00000028850/ENSSSCG00000005267/ENSSSCG00000032341
BP	GO:0043270	positive regulation of ion transport	12/865	108/10864	0.149941263156947	0.954260331701286	ENSSSCG00000011027/ENSSSCG00000036828/ENSSSCG00000015310/ENSSSCG00000032474/ENSSSCG00000007807/ENSSSCG00000035893/ENSSSCG00000029615/ENSSSCG00000017723/ENSSSCG00000011455/ENSSSCG00000011681/ENSSSCG00000011040/ENSSSCG00000024517	KIF5B/SNX4/AKAP9/CXCL10/CD19/TMEM27/VAMP7/CCL2/CACNA1D/TRPC1/CACNB2/AKAP6	12	3	ENSSSCG00000032474/ENSSSCG00000007807/ENSSSCG00000017723	9	ENSSSCG00000011027/ENSSSCG00000036828/ENSSSCG00000015310/ENSSSCG00000035893/ENSSSCG00000029615/ENSSSCG00000011455/ENSSSCG00000011681/ENSSSCG00000011040/ENSSSCG00000024517
BP	GO:2001242	regulation of intrinsic apoptotic signaling pathway	12/865	108/10864	0.149941263156947	0.954260331701286	ENSSSCG00000004163/ENSSSCG00000005096/ENSSSCG00000012252/ENSSSCG00000013402/ENSSSCG00000010235/ENSSSCG00000011822/ENSSSCG00000009334/ENSSSCG00000011746/ENSSSCG00000010486/ENSSSCG00000028850/ENSSSCG00000000784/ENSSSCG00000027997	BCLAF1/HIF1A/DDX3X/USP47/SIRT1/OPA1/HSPH1/SKIL/HELLS/RPL26/LRRK2/NME5	12	0		12	ENSSSCG00000004163/ENSSSCG00000005096/ENSSSCG00000012252/ENSSSCG00000013402/ENSSSCG00000010235/ENSSSCG00000011822/ENSSSCG00000009334/ENSSSCG00000011746/ENSSSCG00000010486/ENSSSCG00000028850/ENSSSCG00000000784/ENSSSCG00000027997
BP	GO:0007420	brain development	35/865	367/10864	0.150360341135482	0.955373985721227	ENSSSCG00000033025/ENSSSCG00000006994/ENSSSCG00000010224/ENSSSCG00000007056/ENSSSCG00000005096/ENSSSCG00000011213/ENSSSCG00000010802/ENSSSCG00000016073/ENSSSCG00000010360/ENSSSCG00000026969/ENSSSCG00000012434/ENSSSCG00000011081/ENSSSCG00000004166/ENSSSCG00000011858/ENSSSCG00000015908/ENSSSCG00000026268/ENSSSCG00000015581/ENSSSCG00000030486/ENSSSCG00000014283/ENSSSCG00000031652/ENSSSCG00000014239/…	C21orf91/PCM1/EGR2/PLCB1/HIF1A/TOP2B/UCHL5/PGAP1/BMPR1A/KRAS/ATRX/-/AHI1/ZNF148/TTC21B/DLG5/CENPF/TBC1D23/KIF3A/RPGRIP1L/CEP120/FOXC1/MKL1/SHROOM4/NIPBL/RBPJ/NR4A3/ATM/EPHA7/LRRK2/C5orf42/SEMA3A/SMARCA1/SALL1/NME5	35	6	ENSSSCG00000010224/ENSSSCG00000026268/ENSSSCG00000039756/ENSSSCG00000000075/ENSSSCG00000012309/ENSSSCG00000002836	29	ENSSSCG00000033025/ENSSSCG00000006994/ENSSSCG00000007056/ENSSSCG00000005096/ENSSSCG00000011213/ENSSSCG00000010802/ENSSSCG00000016073/ENSSSCG00000010360/ENSSSCG00000026969/ENSSSCG00000012434/ENSSSCG00000011081/ENSSSCG00000004166/ENSSSCG00000011858/ENSSSCG00000015908/ENSSSCG00000015581/ENSSSCG00000030486/ENSSSCG00000014283/ENSSSCG00000031652/ENSSSCG00000014239/ENSSSCG00000016842/ENSSSCG00000022155/…
BP	GO:0018209	peptidyl-serine modification	23/865	230/10864	0.151356230206342	0.960143087565029	ENSSSCG00000006206/ENSSSCG00000013312/ENSSSCG00000016266/ENSSSCG00000012055/ENSSSCG00000003743/ENSSSCG00000016095/ENSSSCG00000016929/ENSSSCG00000015310/ENSSSCG00000011745/ENSSSCG00000004466/ENSSSCG00000005382/ENSSSCG00000006342/ENSSSCG00000011679/ENSSSCG00000013895/ENSSSCG00000011739/ENSSSCG00000030413/ENSSSCG00000016853/ENSSSCG00000031103/ENSSSCG00000025606/ENSSSCG00000015907/ENSSSCG00000010283/…	-/HIPK3/CAB39/MORC3/GALNT1/CLK1/PDE4D/AKAP9/PRKCI/TTK/TGFBR1/UHMK1/ATR/MAST3/PDCD10/PIK3CA/RICTOR/TBK1/ATM/GALNT3/SPOCK2/LRRK2/HCLS1	23	3	ENSSSCG00000013895/ENSSSCG00000010283/ENSSSCG00000011884	20	ENSSSCG00000006206/ENSSSCG00000013312/ENSSSCG00000016266/ENSSSCG00000012055/ENSSSCG00000003743/ENSSSCG00000016095/ENSSSCG00000016929/ENSSSCG00000015310/ENSSSCG00000011745/ENSSSCG00000004466/ENSSSCG00000005382/ENSSSCG00000006342/ENSSSCG00000011679/ENSSSCG00000011739/ENSSSCG00000030413/ENSSSCG00000016853/ENSSSCG00000031103/ENSSSCG00000025606/ENSSSCG00000015907/ENSSSCG00000000784
BP	GO:0046777	protein autophosphorylation	17/865	163/10864	0.152179582643835	0.96196555947759	ENSSSCG00000004636/ENSSSCG00000006127/ENSSSCG00000016095/ENSSSCG00000014028/ENSSSCG00000005344/ENSSSCG00000004466/ENSSSCG00000010606/ENSSSCG00000010949/ENSSSCG00000006342/ENSSSCG00000014955/ENSSSCG00000011679/ENSSSCG00000025606/ENSSSCG00000004336/ENSSSCG00000000784/ENSSSCG00000011675/ENSSSCG00000005215/ENSSSCG00000004434	TRPM7/NBN/CLK1/CLK4/MELK/TTK/SLK/DAPK1/UHMK1/MRE11/ATR/ATM/EPHA7/LRRK2/GRK7/JAK2/FRK	17	1	ENSSSCG00000010949	16	ENSSSCG00000004636/ENSSSCG00000006127/ENSSSCG00000016095/ENSSSCG00000014028/ENSSSCG00000005344/ENSSSCG00000004466/ENSSSCG00000010606/ENSSSCG00000006342/ENSSSCG00000014955/ENSSSCG00000011679/ENSSSCG00000025606/ENSSSCG00000004336/ENSSSCG00000000784/ENSSSCG00000011675/ENSSSCG00000005215/ENSSSCG00000004434
BP	GO:2000045	regulation of G1/S transition of mitotic cell cycle	8/865	66/10864	0.152207454275946	0.96196555947759	ENSSSCG00000007056/ENSSSCG00000009434/ENSSSCG00000029478/ENSSSCG00000012252/ENSSSCG00000016291/ENSSSCG00000028850/ENSSSCG00000005267/ENSSSCG00000032341	PLCB1/RGCC/CUL4B/DDX3X/GIGYF2/RPL26/ANXA1/AIF1	8	1	ENSSSCG00000016291	7	ENSSSCG00000007056/ENSSSCG00000009434/ENSSSCG00000029478/ENSSSCG00000012252/ENSSSCG00000028850/ENSSSCG00000005267/ENSSSCG00000032341
BP	GO:0015980	energy derivation by oxidation of organic compounds	16/865	152/10864	0.152484526277652	0.96196555947759	ENSSSCG00000018069/ENSSSCG00000003776/ENSSSCG00000005096/ENSSSCG00000009405/ENSSSCG00000012000/ENSSSCG00000015443/ENSSSCG00000006872/ENSSSCG00000016916/ENSSSCG00000008540/ENSSSCG00000031882/ENSSSCG00000016076/ENSSSCG00000025729/ENSSSCG00000022797/ENSSSCG00000030413/ENSSSCG00000005385/ENSSSCG00000018078	ND2/ACADM/HIF1A/SUCLA2/GBE1/DLD/AGL/IL6ST/PPP1CB/PNPT1/COQ10B/IRS1/PPP1R3B/PIK3CA/NR4A3/COX2	16	2	ENSSSCG00000025729/ENSSSCG00000022797	14	ENSSSCG00000018069/ENSSSCG00000003776/ENSSSCG00000005096/ENSSSCG00000009405/ENSSSCG00000012000/ENSSSCG00000015443/ENSSSCG00000006872/ENSSSCG00000016916/ENSSSCG00000008540/ENSSSCG00000031882/ENSSSCG00000016076/ENSSSCG00000030413/ENSSSCG00000005385/ENSSSCG00000018078
BP	GO:2001251	negative regulation of chromosome organization	10/865	87/10864	0.152626625558402	0.96196555947759	ENSSSCG00000010357/ENSSSCG00000006127/ENSSSCG00000007954/ENSSSCG00000010235/ENSSSCG00000008080/ENSSSCG00000012434/ENSSSCG00000004370/ENSSSCG00000017473/ENSSSCG00000015576/ENSSSCG00000025606	WAPL/NBN/SLX4/SIRT1/PHF2/ATRX/ATG5/TOP2A/TPR/ATM	10	2	ENSSSCG00000007954/ENSSSCG00000008080	8	ENSSSCG00000010357/ENSSSCG00000006127/ENSSSCG00000010235/ENSSSCG00000012434/ENSSSCG00000004370/ENSSSCG00000017473/ENSSSCG00000015576/ENSSSCG00000025606
BP	GO:0048729	tissue morphogenesis	37/865	391/10864	0.153543086387755	0.964262367903033	ENSSSCG00000005096/ENSSSCG00000024351/ENSSSCG00000038994/ENSSSCG00000011941/ENSSSCG00000010457/ENSSSCG00000002287/ENSSSCG00000006904/ENSSSCG00000006280/ENSSSCG00000029385/ENSSSCG00000022806/ENSSSCG00000010360/ENSSSCG00000026969/ENSSSCG00000001021/ENSSSCG00000032474/ENSSSCG00000013335/ENSSSCG00000005382/ENSSSCG00000004166/ENSSSCG00000026268/ENSSSCG00000014283/ENSSSCG00000005584/ENSSSCG00000005844/…	HIF1A/MET/CLIC4/IFT57/KIF20B/MPP5/GLMN/GORAB/LIAS/LIN7C/BMPR1A/KRAS/RREB1/CXCL10/LGR4/TGFBR1/AHI1/DLG5/KIF3A/CRB2/NRARP/RPGRIP1L/CELSR3/PDCD10/FOXC1/RBPJ/NR4A3/-/SHROOM3/PLXND1/EPHA7/PCDH15/COL11A1/PLXNA1/C5orf42/SEMA3A/SALL1	37	10	ENSSSCG00000001021/ENSSSCG00000032474/ENSSSCG00000026268/ENSSSCG00000005584/ENSSSCG00000011360/ENSSSCG00000039756/ENSSSCG00000008984/ENSSSCG00000011592/ENSSSCG00000024001/ENSSSCG00000002836	27	ENSSSCG00000005096/ENSSSCG00000024351/ENSSSCG00000038994/ENSSSCG00000011941/ENSSSCG00000010457/ENSSSCG00000002287/ENSSSCG00000006904/ENSSSCG00000006280/ENSSSCG00000029385/ENSSSCG00000022806/ENSSSCG00000010360/ENSSSCG00000026969/ENSSSCG00000013335/ENSSSCG00000005382/ENSSSCG00000004166/ENSSSCG00000014283/ENSSSCG00000005844/ENSSSCG00000031652/ENSSSCG00000011739/ENSSSCG00000022155/ENSSSCG00000005385/…
BP	GO:0000245	spliceosomal complex assembly	5/865	36/10864	0.154715576658943	0.964262367903033	ENSSSCG00000017033/ENSSSCG00000000806/ENSSSCG00000036293/ENSSSCG00000006879/ENSSSCG00000004997	SLU7/SCAF11/SRSF10/PTBP2/PRPF39	5	0		5	ENSSSCG00000017033/ENSSSCG00000000806/ENSSSCG00000036293/ENSSSCG00000006879/ENSSSCG00000004997
BP	GO:0042108	positive regulation of cytokine biosynthetic process	5/865	36/10864	0.154715576658943	0.964262367903033	ENSSSCG00000006904/ENSSSCG00000014336/ENSSSCG00000015801/ENSSSCG00000038185/ENSSSCG00000031103	GLMN/EGR1/TLR3/EREG/TBK1	5	1	ENSSSCG00000014336	4	ENSSSCG00000006904/ENSSSCG00000015801/ENSSSCG00000038185/ENSSSCG00000031103
BP	GO:0046324	regulation of glucose import	5/865	36/10864	0.154715576658943	0.964262367903033	ENSSSCG00000032357/ENSSSCG00000011745/ENSSSCG00000027503/ENSSSCG00000025729/ENSSSCG00000031261	APPL1/PRKCI/OSBPL8/IRS1/RHOQ	5	1	ENSSSCG00000025729	4	ENSSSCG00000032357/ENSSSCG00000011745/ENSSSCG00000027503/ENSSSCG00000031261
BP	GO:0060419	heart growth	5/865	36/10864	0.154715576658943	0.964262367903033	ENSSSCG00000010360/ENSSSCG00000005382/ENSSSCG00000039756/ENSSSCG00000022155/ENSSSCG00000010816	BMPR1A/TGFBR1/FOXC1/RBPJ/TGFB2	5	1	ENSSSCG00000039756	4	ENSSSCG00000010360/ENSSSCG00000005382/ENSSSCG00000022155/ENSSSCG00000010816
BP	GO:0061337	cardiac conduction	5/865	36/10864	0.154715576658943	0.964262367903033	ENSSSCG00000015402/ENSSSCG00000015310/ENSSSCG00000039947/ENSSSCG00000011455/ENSSSCG00000011040	CACNA2D1/AKAP9/KCNJ2/CACNA1D/CACNB2	5	1	ENSSSCG00000039947	4	ENSSSCG00000015402/ENSSSCG00000015310/ENSSSCG00000011455/ENSSSCG00000011040
BP	GO:1905818	regulation of chromosome separation	5/865	36/10864	0.154715576658943	0.964262367903033	ENSSSCG00000017308/ENSSSCG00000004466/ENSSSCG00000015576/ENSSSCG00000023296/ENSSSCG00000025606	CDC27/TTK/TPR/CENPE/ATM	5	0		5	ENSSSCG00000017308/ENSSSCG00000004466/ENSSSCG00000015576/ENSSSCG00000023296/ENSSSCG00000025606
BP	GO:0000302	response to reactive oxygen species	11/865	98/10864	0.15532529200422	0.966523359148675	ENSSSCG00000002383/ENSSSCG00000024351/ENSSSCG00000035746/ENSSSCG00000025910/ENSSSCG00000010235/ENSSSCG00000009334/ENSSSCG00000031077/ENSSSCG00000011739/ENSSSCG00000010548/ENSSSCG00000005385/ENSSSCG00000000784	FOS/MET/ECT2/ZNF277/SIRT1/HSPH1/KPNA4/PDCD10/CHUK/NR4A3/LRRK2	11	1	ENSSSCG00000002383	10	ENSSSCG00000024351/ENSSSCG00000035746/ENSSSCG00000025910/ENSSSCG00000010235/ENSSSCG00000009334/ENSSSCG00000031077/ENSSSCG00000011739/ENSSSCG00000010548/ENSSSCG00000005385/ENSSSCG00000000784
BP	GO:0003208	cardiac ventricle morphogenesis	6/865	46/10864	0.15613831245802	0.968502939715835	ENSSSCG00000005096/ENSSSCG00000010360/ENSSSCG00000005382/ENSSSCG00000039756/ENSSSCG00000022155/ENSSSCG00000006857	HIF1A/BMPR1A/TGFBR1/FOXC1/RBPJ/COL11A1	6	1	ENSSSCG00000039756	5	ENSSSCG00000005096/ENSSSCG00000010360/ENSSSCG00000005382/ENSSSCG00000022155/ENSSSCG00000006857
BP	GO:0045921	positive regulation of exocytosis	6/865	46/10864	0.15613831245802	0.968502939715835	ENSSSCG00000036828/ENSSSCG00000004893/ENSSSCG00000037653/ENSSSCG00000004612/ENSSSCG00000035893/ENSSSCG00000029615	SNX4/VPS4B/RAB5A/RAB27A/TMEM27/VAMP7	6	0		6	ENSSSCG00000036828/ENSSSCG00000004893/ENSSSCG00000037653/ENSSSCG00000004612/ENSSSCG00000035893/ENSSSCG00000029615
BP	GO:0006413	translational initiation	9/865	77/10864	0.1572906650242	0.968776923084128	ENSSSCG00000009043/ENSSSCG00000011803/ENSSSCG00000008180/ENSSSCG00000016907/ENSSSCG00000012252/ENSSSCG00000006033/ENSSSCG00000006342/ENSSSCG00000015576/ENSSSCG00000028420	ABCE1/EIF4A2/EIF5B/DHX29/DDX3X/EIF3E/UHMK1/TPR/EIF4E	9	0		9	ENSSSCG00000009043/ENSSSCG00000011803/ENSSSCG00000008180/ENSSSCG00000016907/ENSSSCG00000012252/ENSSSCG00000006033/ENSSSCG00000006342/ENSSSCG00000015576/ENSSSCG00000028420
BP	GO:0035601	protein deacylation	9/865	77/10864	0.1572906650242	0.968776923084128	ENSSSCG00000004432/ENSSSCG00000010235/ENSSSCG00000030423/ENSSSCG00000008357/ENSSSCG00000016842/ENSSSCG00000024777/ENSSSCG00000000784/ENSSSCG00000011760/ENSSSCG00000001947	HDAC2/SIRT1/MIER1/SPRED2/NIPBL/HDAC4/LRRK2/TBL1XR1/BRMS1L	9	2	ENSSSCG00000008357/ENSSSCG00000024777	7	ENSSSCG00000004432/ENSSSCG00000010235/ENSSSCG00000030423/ENSSSCG00000016842/ENSSSCG00000000784/ENSSSCG00000011760/ENSSSCG00000001947
BP	GO:0002009	morphogenesis of an epithelium	31/865	323/10864	0.158855621092406	0.968776923084128	ENSSSCG00000005096/ENSSSCG00000024351/ENSSSCG00000038994/ENSSSCG00000011941/ENSSSCG00000010457/ENSSSCG00000002287/ENSSSCG00000006904/ENSSSCG00000006280/ENSSSCG00000029385/ENSSSCG00000022806/ENSSSCG00000026969/ENSSSCG00000001021/ENSSSCG00000032474/ENSSSCG00000013335/ENSSSCG00000004166/ENSSSCG00000026268/ENSSSCG00000014283/ENSSSCG00000005844/ENSSSCG00000031652/ENSSSCG00000011360/ENSSSCG00000011739/…	HIF1A/MET/CLIC4/IFT57/KIF20B/MPP5/GLMN/GORAB/LIAS/LIN7C/KRAS/RREB1/CXCL10/LGR4/AHI1/DLG5/KIF3A/NRARP/RPGRIP1L/CELSR3/PDCD10/RBPJ/-/SHROOM3/PLXND1/EPHA7/PCDH15/PLXNA1/C5orf42/SEMA3A/SALL1	31	8	ENSSSCG00000001021/ENSSSCG00000032474/ENSSSCG00000026268/ENSSSCG00000011360/ENSSSCG00000008984/ENSSSCG00000011592/ENSSSCG00000024001/ENSSSCG00000002836	23	ENSSSCG00000005096/ENSSSCG00000024351/ENSSSCG00000038994/ENSSSCG00000011941/ENSSSCG00000010457/ENSSSCG00000002287/ENSSSCG00000006904/ENSSSCG00000006280/ENSSSCG00000029385/ENSSSCG00000022806/ENSSSCG00000026969/ENSSSCG00000013335/ENSSSCG00000004166/ENSSSCG00000014283/ENSSSCG00000005844/ENSSSCG00000031652/ENSSSCG00000011739/ENSSSCG00000022155/ENSSSCG00000023195/ENSSSCG00000004336/ENSSSCG00000010426/…
BP	GO:0001503	ossification	23/865	232/10864	0.161132868754197	0.968776923084128	ENSSSCG00000010224/ENSSSCG00000005096/ENSSSCG00000002344/ENSSSCG00000011733/ENSSSCG00000036893/ENSSSCG00000007732/ENSSSCG00000016916/ENSSSCG00000010360/ENSSSCG00000032566/ENSSSCG00000004339/ENSSSCG00000011628/ENSSSCG00000015485/ENSSSCG00000013335/ENSSSCG00000014136/ENSSSCG00000022869/ENSSSCG00000039756/ENSSSCG00000016842/ENSSSCG00000010247/ENSSSCG00000022155/ENSSSCG00000024916/ENSSSCG00000015962/…	EGR2/HIF1A/RIOX1/-/PTHLH/SBDS/IL6ST/BMPR1A/ZHX3/UFL1/DNAJC13/SUCO/LGR4/VCAN/BCAP29/FOXC1/NIPBL/DDX21/RBPJ/DHX36/SP3/HDAC4/TGFB2	23	5	ENSSSCG00000010224/ENSSSCG00000002344/ENSSSCG00000032566/ENSSSCG00000039756/ENSSSCG00000024777	18	ENSSSCG00000005096/ENSSSCG00000011733/ENSSSCG00000036893/ENSSSCG00000007732/ENSSSCG00000016916/ENSSSCG00000010360/ENSSSCG00000004339/ENSSSCG00000011628/ENSSSCG00000015485/ENSSSCG00000013335/ENSSSCG00000014136/ENSSSCG00000022869/ENSSSCG00000016842/ENSSSCG00000010247/ENSSSCG00000022155/ENSSSCG00000024916/ENSSSCG00000015962/ENSSSCG00000010816
BP	GO:0060491	regulation of cell projection assembly	11/865	99/10864	0.163029063832607	0.968776923084128	ENSSSCG00000016019/ENSSSCG00000008406/ENSSSCG00000037653/ENSSSCG00000004601/ENSSSCG00000004370/ENSSSCG00000012727/ENSSSCG00000005382/ENSSSCG00000022283/ENSSSCG00000014239/ENSSSCG00000038383/ENSSSCG00000031261	NCKAP1/CCDC88A/RAB5A/MNS1/ATG5/FMR1/TGFBR1/CEP135/CEP120/DYNC2LI1/RHOQ	11	0		11	ENSSSCG00000016019/ENSSSCG00000008406/ENSSSCG00000037653/ENSSSCG00000004601/ENSSSCG00000004370/ENSSSCG00000012727/ENSSSCG00000005382/ENSSSCG00000022283/ENSSSCG00000014239/ENSSSCG00000038383/ENSSSCG00000031261
BP	GO:2000021	regulation of ion homeostasis	11/865	99/10864	0.163029063832607	0.968776923084128	ENSSSCG00000004460/ENSSSCG00000016929/ENSSSCG00000040751/ENSSSCG00000031498/ENSSSCG00000032474/ENSSSCG00000004370/ENSSSCG00000022430/ENSSSCG00000007807/ENSSSCG00000004668/ENSSSCG00000000784/ENSSSCG00000011681	IBTK/PDE4D/DDIT3/PPP2R3C/CXCL10/ATG5/SLC30A5/CD19/SLC30A4/LRRK2/TRPC1	11	2	ENSSSCG00000032474/ENSSSCG00000007807	9	ENSSSCG00000004460/ENSSSCG00000016929/ENSSSCG00000040751/ENSSSCG00000031498/ENSSSCG00000004370/ENSSSCG00000022430/ENSSSCG00000004668/ENSSSCG00000000784/ENSSSCG00000011681
BP	GO:0000266	mitochondrial fission	4/865	27/10864	0.163562551445769	0.968776923084128	ENSSSCG00000026239/ENSSSCG00000011822/ENSSSCG00000012076/ENSSSCG00000014197	VPS35/OPA1/MX2/SLC25A46	4	1	ENSSSCG00000012076	3	ENSSSCG00000026239/ENSSSCG00000011822/ENSSSCG00000014197
BP	GO:0009948	anterior/posterior axis specification	4/865	27/10864	0.163562551445769	0.968776923084128	ENSSSCG00000016073/ENSSSCG00000040751/ENSSSCG00000005844/ENSSSCG00000038948	PGAP1/DDIT3/NRARP/ETS2	4	0		4	ENSSSCG00000016073/ENSSSCG00000040751/ENSSSCG00000005844/ENSSSCG00000038948
BP	GO:0046928	regulation of neurotransmitter secretion	4/865	27/10864	0.163562551445769	0.968776923084128	ENSSSCG00000008448/ENSSSCG00000037653/ENSSSCG00000026850/ENSSSCG00000000784	PREPL/RAB5A/SNCG/LRRK2	4	0		4	ENSSSCG00000008448/ENSSSCG00000037653/ENSSSCG00000026850/ENSSSCG00000000784
BP	GO:0051642	centrosome localization	4/865	27/10864	0.163562551445769	0.968776923084128	ENSSSCG00000011027/ENSSSCG00000015310/ENSSSCG00000030443/ENSSSCG00000005022	KIF5B/AKAP9/INTS13/NIN	4	0		4	ENSSSCG00000011027/ENSSSCG00000015310/ENSSSCG00000030443/ENSSSCG00000005022
BP	GO:0061842	microtubule organizing center localization	4/865	27/10864	0.163562551445769	0.968776923084128	ENSSSCG00000011027/ENSSSCG00000015310/ENSSSCG00000030443/ENSSSCG00000005022	KIF5B/AKAP9/INTS13/NIN	4	0		4	ENSSSCG00000011027/ENSSSCG00000015310/ENSSSCG00000030443/ENSSSCG00000005022
BP	GO:0090342	regulation of cell aging	4/865	27/10864	0.163562551445769	0.968776923084128	ENSSSCG00000025910/ENSSSCG00000010235/ENSSSCG00000010360/ENSSSCG00000031882	ZNF277/SIRT1/BMPR1A/PNPT1	4	0		4	ENSSSCG00000025910/ENSSSCG00000010235/ENSSSCG00000010360/ENSSSCG00000031882
BP	GO:1902229	regulation of intrinsic apoptotic signaling pathway in response to DNA damage	4/865	27/10864	0.163562551445769	0.968776923084128	ENSSSCG00000013402/ENSSSCG00000010235/ENSSSCG00000011746/ENSSSCG00000028850	USP47/SIRT1/SKIL/RPL26	4	0		4	ENSSSCG00000013402/ENSSSCG00000010235/ENSSSCG00000011746/ENSSSCG00000028850
BP	GO:0002824	positive regulation of adaptive immune response based on somatic recombination of immune receptors built from immunoglobulin superfamily domains	7/865	57/10864	0.165300270385051	0.968776923084128	ENSSSCG00000008428/ENSSSCG00000035954/ENSSSCG00000004190/ENSSSCG00000011848/ENSSSCG00000023724/ENSSSCG00000008437/ENSSSCG00000005267	MSH2/ATAD5/STX7/TFRC/ZBTB1/SOCS5/ANXA1	7	0		7	ENSSSCG00000008428/ENSSSCG00000035954/ENSSSCG00000004190/ENSSSCG00000011848/ENSSSCG00000023724/ENSSSCG00000008437/ENSSSCG00000005267
BP	GO:0006892	post-Golgi vesicle-mediated transport	7/865	57/10864	0.165300270385051	0.968776923084128	ENSSSCG00000005066/ENSSSCG00000016223/ENSSSCG00000011243/ENSSSCG00000038558/ENSSSCG00000022396/ENSSSCG00000029615/ENSSSCG00000027509	EXOC5/ACSL3/GOLGA4/GOLPH3L/BLZF1/VAMP7/VPS54	7	0		7	ENSSSCG00000005066/ENSSSCG00000016223/ENSSSCG00000011243/ENSSSCG00000038558/ENSSSCG00000022396/ENSSSCG00000029615/ENSSSCG00000027509
BP	GO:0042035	regulation of cytokine biosynthetic process	7/865	57/10864	0.165300270385051	0.968776923084128	ENSSSCG00000006904/ENSSSCG00000014336/ENSSSCG00000015801/ENSSSCG00000022011/ENSSSCG00000023409/ENSSSCG00000038185/ENSSSCG00000031103	GLMN/EGR1/TLR3/NMI/TIA1/EREG/TBK1	7	1	ENSSSCG00000014336	6	ENSSSCG00000006904/ENSSSCG00000015801/ENSSSCG00000022011/ENSSSCG00000023409/ENSSSCG00000038185/ENSSSCG00000031103
BP	GO:1901343	negative regulation of vasculature development	7/865	57/10864	0.165300270385051	0.968776923084128	ENSSSCG00000009434/ENSSSCG00000021893/ENSSSCG00000011739/ENSSSCG00000039756/ENSSSCG00000010627/ENSSSCG00000010816/ENSSSCG00000015313	RGCC/ROCK1/PDCD10/FOXC1/PDCD4/TGFB2/KRIT1	7	1	ENSSSCG00000039756	6	ENSSSCG00000009434/ENSSSCG00000021893/ENSSSCG00000011739/ENSSSCG00000010627/ENSSSCG00000010816/ENSSSCG00000015313
BP	GO:1903050	regulation of proteolysis involved in cellular protein catabolic process	14/865	132/10864	0.165380401473211	0.968776923084128	ENSSSCG00000006066/ENSSSCG00000006904/ENSSSCG00000006530/ENSSSCG00000010802/ENSSSCG00000004339/ENSSSCG00000032332/ENSSSCG00000009671/ENSSSCG00000005038/ENSSSCG00000039613/ENSSSCG00000003730/ENSSSCG00000008437/ENSSSCG00000000927/ENSSSCG00000000784/ENSSSCG00000004608	RNF19A/GLMN/EFNA1/UCHL5/UFL1/SOCS4/PBK/PSMC6/SVIP/RNF138/SOCS5/TMTC3/LRRK2/DNAAF4	14	0		14	ENSSSCG00000006066/ENSSSCG00000006904/ENSSSCG00000006530/ENSSSCG00000010802/ENSSSCG00000004339/ENSSSCG00000032332/ENSSSCG00000009671/ENSSSCG00000005038/ENSSSCG00000039613/ENSSSCG00000003730/ENSSSCG00000008437/ENSSSCG00000000927/ENSSSCG00000000784/ENSSSCG00000004608
BP	GO:0046425	regulation of JAK-STAT cascade	9/865	78/10864	0.166123607713569	0.968776923084128	ENSSSCG00000006983/ENSSSCG00000016916/ENSSSCG00000032332/ENSSSCG00000024722/ENSSSCG00000008437/ENSSSCG00000013762/ENSSSCG00000005215/ENSSSCG00000000760/ENSSSCG00000011884	CNOT7/IL6ST/SOCS4/PIBF1/SOCS5/PODNL1/JAK2/LRTM2/HCLS1	9	3	ENSSSCG00000013762/ENSSSCG00000000760/ENSSSCG00000011884	6	ENSSSCG00000006983/ENSSSCG00000016916/ENSSSCG00000032332/ENSSSCG00000024722/ENSSSCG00000008437/ENSSSCG00000005215
BP	GO:0098732	macromolecule deacylation	9/865	78/10864	0.166123607713569	0.968776923084128	ENSSSCG00000004432/ENSSSCG00000010235/ENSSSCG00000030423/ENSSSCG00000008357/ENSSSCG00000016842/ENSSSCG00000024777/ENSSSCG00000000784/ENSSSCG00000011760/ENSSSCG00000001947	HDAC2/SIRT1/MIER1/SPRED2/NIPBL/HDAC4/LRRK2/TBL1XR1/BRMS1L	9	2	ENSSSCG00000008357/ENSSSCG00000024777	7	ENSSSCG00000004432/ENSSSCG00000010235/ENSSSCG00000030423/ENSSSCG00000016842/ENSSSCG00000000784/ENSSSCG00000011760/ENSSSCG00000001947
BP	GO:0046323	glucose import	6/865	47/10864	0.167774782010448	0.968776923084128	ENSSSCG00000032357/ENSSSCG00000011745/ENSSSCG00000027503/ENSSSCG00000000783/ENSSSCG00000025729/ENSSSCG00000031261	APPL1/PRKCI/OSBPL8/SLC2A13/IRS1/RHOQ	6	1	ENSSSCG00000025729	5	ENSSSCG00000032357/ENSSSCG00000011745/ENSSSCG00000027503/ENSSSCG00000000783/ENSSSCG00000031261
BP	GO:0071347	cellular response to interleukin-1	6/865	47/10864	0.167774782010448	0.968776923084128	ENSSSCG00000007056/ENSSSCG00000005096/ENSSSCG00000014336/ENSSSCG00000037358/ENSSSCG00000017723/ENSSSCG00000008953	PLCB1/HIF1A/EGR1/-/CCL2/CXCL8	6	4	ENSSSCG00000014336/ENSSSCG00000037358/ENSSSCG00000017723/ENSSSCG00000008953	2	ENSSSCG00000007056/ENSSSCG00000005096
BP	GO:0003229	ventricular cardiac muscle tissue development	5/865	37/10864	0.167967538449119	0.968776923084128	ENSSSCG00000010360/ENSSSCG00000005382/ENSSSCG00000039756/ENSSSCG00000022155/ENSSSCG00000006857	BMPR1A/TGFBR1/FOXC1/RBPJ/COL11A1	5	1	ENSSSCG00000039756	4	ENSSSCG00000010360/ENSSSCG00000005382/ENSSSCG00000022155/ENSSSCG00000006857
BP	GO:0007032	endosome organization	5/865	37/10864	0.167967538449119	0.968776923084128	ENSSSCG00000004893/ENSSSCG00000004612/ENSSSCG00000011628/ENSSSCG00000003826/ENSSSCG00000000840	VPS4B/RAB27A/DNAJC13/HOOK1/WASHC4	5	0		5	ENSSSCG00000004893/ENSSSCG00000004612/ENSSSCG00000011628/ENSSSCG00000003826/ENSSSCG00000000840
BP	GO:0016445	somatic diversification of immunoglobulins	5/865	37/10864	0.167967538449119	0.968776923084128	ENSSSCG00000008428/ENSSSCG00000006127/ENSSSCG00000035954/ENSSSCG00000011848/ENSSSCG00000008346	MSH2/NBN/ATAD5/TFRC/APLF	5	0		5	ENSSSCG00000008428/ENSSSCG00000006127/ENSSSCG00000035954/ENSSSCG00000011848/ENSSSCG00000008346
BP	GO:0070228	regulation of lymphocyte apoptotic process	5/865	37/10864	0.167967538449119	0.968776923084128	ENSSSCG00000005096/ENSSSCG00000006530/ENSSSCG00000003112/ENSSSCG00000031954/ENSSSCG00000008099	HIF1A/EFNA1/-/SLC39A10/ZC3H8	5	0		5	ENSSSCG00000005096/ENSSSCG00000006530/ENSSSCG00000003112/ENSSSCG00000031954/ENSSSCG00000008099
BP	GO:1904035	regulation of epithelial cell apoptotic process	5/865	37/10864	0.167967538449119	0.968776923084128	ENSSSCG00000009434/ENSSSCG00000011745/ENSSSCG00000010235/ENSSSCG00000010627/ENSSSCG00000015313	RGCC/PRKCI/SIRT1/PDCD4/KRIT1	5	0		5	ENSSSCG00000009434/ENSSSCG00000011745/ENSSSCG00000010235/ENSSSCG00000010627/ENSSSCG00000015313
BP	GO:0008284	positive regulation of cell proliferation	43/865	465/10864	0.168198620610952	0.968776923084128	ENSSSCG00000005096/ENSSSCG00000010357/ENSSSCG00000004595/ENSSSCG00000006983/ENSSSCG00000004432/ENSSSCG00000035954/ENSSSCG00000008513/ENSSSCG00000010457/ENSSSCG00000016916/ENSSSCG00000011745/ENSSSCG00000031954/ENSSSCG00000010235/ENSSSCG00000017744/ENSSSCG00000010360/ENSSSCG00000026969/ENSSSCG00000004339/ENSSSCG00000001021/ENSSSCG00000032946/ENSSSCG00000040946/ENSSSCG00000011848/ENSSSCG00000010243/…	HIF1A/WAPL/ADAM10/CNOT7/HDAC2/ATAD5/BIRC6/KIF20B/IL6ST/PRKCI/SLC39A10/SIRT1/SUZ12/BMPR1A/KRAS/UFL1/RREB1/HMGN5/EIF5A2/TFRC/CCAR1/-/AGGF1/TGFBR1/PAXBP1/KIF3A/PTGFR/NRARP/-/PDCD10/RBPJ/EREG/NR4A3/EAPP/CIP2A/EGFL7/HDAC4/LIFR/ANXA1/TGFB2/HCLS1/KITLG/AIF1	43	5	ENSSSCG00000001021/ENSSSCG00000016725/ENSSSCG00000005828/ENSSSCG00000024777/ENSSSCG00000011884	38	ENSSSCG00000005096/ENSSSCG00000010357/ENSSSCG00000004595/ENSSSCG00000006983/ENSSSCG00000004432/ENSSSCG00000035954/ENSSSCG00000008513/ENSSSCG00000010457/ENSSSCG00000016916/ENSSSCG00000011745/ENSSSCG00000031954/ENSSSCG00000010235/ENSSSCG00000017744/ENSSSCG00000010360/ENSSSCG00000026969/ENSSSCG00000004339/ENSSSCG00000032946/ENSSSCG00000040946/ENSSSCG00000011848/ENSSSCG00000010243/ENSSSCG00000011081/…
BP	GO:0006298	mismatch repair	3/865	18/10864	0.168373307968684	0.968776923084128	ENSSSCG00000008428/ENSSSCG00000000847/ENSSSCG00000016045	MSH2/TDG/PMS1	3	0		3	ENSSSCG00000008428/ENSSSCG00000000847/ENSSSCG00000016045
BP	GO:0007063	regulation of sister chromatid cohesion	3/865	18/10864	0.168373307968684	0.968776923084128	ENSSSCG00000010357/ENSSSCG00000005255/ENSSSCG00000012434	WAPL/SMC5/ATRX	3	0		3	ENSSSCG00000010357/ENSSSCG00000005255/ENSSSCG00000012434
BP	GO:0008045	motor neuron axon guidance	3/865	18/10864	0.168373307968684	0.968776923084128	ENSSSCG00000010224/ENSSSCG00000024001/ENSSSCG00000015398	EGR2/PLXNA1/SEMA3A	3	2	ENSSSCG00000010224/ENSSSCG00000024001	1	ENSSSCG00000015398
BP	GO:0033081	regulation of T cell differentiation in thymus	3/865	18/10864	0.168373307968684	0.968776923084128	ENSSSCG00000011081/ENSSSCG00000008099/ENSSSCG00000009007	-/ZC3H8/TMEM131L	3	1	ENSSSCG00000009007	2	ENSSSCG00000011081/ENSSSCG00000008099
BP	GO:0043457	regulation of cellular respiration	3/865	18/10864	0.168373307968684	0.968776923084128	ENSSSCG00000005096/ENSSSCG00000031882/ENSSSCG00000030413	HIF1A/PNPT1/PIK3CA	3	0		3	ENSSSCG00000005096/ENSSSCG00000031882/ENSSSCG00000030413
BP	GO:0046329	negative regulation of JNK cascade	3/865	18/10864	0.168373307968684	0.968776923084128	ENSSSCG00000013312/ENSSSCG00000005427/ENSSSCG00000011743	HIPK3/FKTN/MECOM	3	0		3	ENSSSCG00000013312/ENSSSCG00000005427/ENSSSCG00000011743
BP	GO:0051150	regulation of smooth muscle cell differentiation	3/865	18/10864	0.168373307968684	0.968776923084128	ENSSSCG00000010235/ENSSSCG00000010627/ENSSSCG00000038185	SIRT1/PDCD4/EREG	3	0		3	ENSSSCG00000010235/ENSSSCG00000010627/ENSSSCG00000038185
BP	GO:0060148	positive regulation of posttranscriptional gene silencing	3/865	18/10864	0.168373307968684	0.968776923084128	ENSSSCG00000011769/ENSSSCG00000012727/ENSSSCG00000008600	FXR1/FMR1/PUM2	3	0		3	ENSSSCG00000011769/ENSSSCG00000012727/ENSSSCG00000008600
BP	GO:0070932	histone H3 deacetylation	3/865	18/10864	0.168373307968684	0.968776923084128	ENSSSCG00000004432/ENSSSCG00000010235/ENSSSCG00000024777	HDAC2/SIRT1/HDAC4	3	1	ENSSSCG00000024777	2	ENSSSCG00000004432/ENSSSCG00000010235
BP	GO:0090022	regulation of neutrophil chemotaxis	3/865	18/10864	0.168373307968684	0.968776923084128	ENSSSCG00000012131/ENSSSCG00000008954/ENSSSCG00000008953	MOSPD2/-/CXCL8	3	2	ENSSSCG00000008954/ENSSSCG00000008953	1	ENSSSCG00000012131
BP	GO:1902624	positive regulation of neutrophil migration	3/865	18/10864	0.168373307968684	0.968776923084128	ENSSSCG00000012131/ENSSSCG00000008954/ENSSSCG00000008953	MOSPD2/-/CXCL8	3	2	ENSSSCG00000008954/ENSSSCG00000008953	1	ENSSSCG00000012131
BP	GO:1902803	regulation of synaptic vesicle transport	3/865	18/10864	0.168373307968684	0.968776923084128	ENSSSCG00000008448/ENSSSCG00000037653/ENSSSCG00000000784	PREPL/RAB5A/LRRK2	3	0		3	ENSSSCG00000008448/ENSSSCG00000037653/ENSSSCG00000000784
BP	GO:1902895	positive regulation of pri-miRNA transcription from RNA polymerase II promoter	3/865	18/10864	0.168373307968684	0.968776923084128	ENSSSCG00000005096/ENSSSCG00000010360/ENSSSCG00000010816	HIF1A/BMPR1A/TGFB2	3	0		3	ENSSSCG00000005096/ENSSSCG00000010360/ENSSSCG00000010816
BP	GO:2000403	positive regulation of lymphocyte migration	3/865	18/10864	0.168373307968684	0.968776923084128	ENSSSCG00000004595/ENSSSCG00000032474/ENSSSCG00000032341	ADAM10/CXCL10/AIF1	3	1	ENSSSCG00000032474	2	ENSSSCG00000004595/ENSSSCG00000032341
BP	GO:1901657	glycosyl compound metabolic process	10/865	89/10864	0.169080016539311	0.968776923084128	ENSSSCG00000005135/ENSSSCG00000028135/ENSSSCG00000006294/ENSSSCG00000011822/ENSSSCG00000016087/ENSSSCG00000008181/ENSSSCG00000016954/ENSSSCG00000031261/ENSSSCG00000000784/ENSSSCG00000027997	-/-/NME7/OPA1/TYW5/TXNDC9/ERBIN/RHOQ/LRRK2/NME5	10	0		10	ENSSSCG00000005135/ENSSSCG00000028135/ENSSSCG00000006294/ENSSSCG00000011822/ENSSSCG00000016087/ENSSSCG00000008181/ENSSSCG00000016954/ENSSSCG00000031261/ENSSSCG00000000784/ENSSSCG00000027997
BP	GO:0072331	signal transduction by p53 class mediator	11/865	100/10864	0.170918610351469	0.968776923084128	ENSSSCG00000008428/ENSSSCG00000003112/ENSSSCG00000010235/ENSSSCG00000015284/ENSSSCG00000012434/ENSSSCG00000011004/ENSSSCG00000008357/ENSSSCG00000011679/ENSSSCG00000028850/ENSSSCG00000025606/ENSSSCG00000004478	MSH2/-/SIRT1/MDM4/ATRX/TOPORS/SPRED2/ATR/RPL26/ATM/MYO6	11	1	ENSSSCG00000008357	10	ENSSSCG00000008428/ENSSSCG00000003112/ENSSSCG00000010235/ENSSSCG00000015284/ENSSSCG00000012434/ENSSSCG00000011004/ENSSSCG00000011679/ENSSSCG00000028850/ENSSSCG00000025606/ENSSSCG00000004478
BP	GO:1903900	regulation of viral life cycle	11/865	100/10864	0.170918610351469	0.968776923084128	ENSSSCG00000010625/ENSSSCG00000006983/ENSSSCG00000004893/ENSSSCG00000014211/ENSSSCG00000012252/ENSSSCG00000017473/ENSSSCG00000012727/ENSSSCG00000011732/ENSSSCG00000009389/ENSSSCG00000038443/ENSSSCG00000008953	SMC3/CNOT7/VPS4B/YTHDC2/DDX3X/TOP2A/FMR1/TRIM59/TRIM13/ZNF639/CXCL8	11	1	ENSSSCG00000008953	10	ENSSSCG00000010625/ENSSSCG00000006983/ENSSSCG00000004893/ENSSSCG00000014211/ENSSSCG00000012252/ENSSSCG00000017473/ENSSSCG00000012727/ENSSSCG00000011732/ENSSSCG00000009389/ENSSSCG00000038443
BP	GO:0034248	regulation of cellular amide metabolic process	23/865	234/10864	0.17125009745141	0.968776923084128	ENSSSCG00000006983/ENSSSCG00000008180/ENSSSCG00000016907/ENSSSCG00000028516/ENSSSCG00000012252/ENSSSCG00000006530/ENSSSCG00000016044/ENSSSCG00000027594/ENSSSCG00000008452/ENSSSCG00000011769/ENSSSCG00000012727/ENSSSCG00000004653/ENSSSCG00000006033/ENSSSCG00000010949/ENSSSCG00000008600/ENSSSCG00000036381/ENSSSCG00000006342/ENSSSCG00000023409/ENSSSCG00000015576/ENSSSCG00000016291/ENSSSCG00000028850/…	CNOT7/EIF5B/DHX29/LARP4/DDX3X/EFNA1/-/USP16/LRPPRC/FXR1/FMR1/SECISBP2L/EIF3E/DAPK1/PUM2/RBMS3/UHMK1/TIA1/TPR/GIGYF2/RPL26/EIF4E/TRMT10C	23	2	ENSSSCG00000010949/ENSSSCG00000016291	21	ENSSSCG00000006983/ENSSSCG00000008180/ENSSSCG00000016907/ENSSSCG00000028516/ENSSSCG00000012252/ENSSSCG00000006530/ENSSSCG00000016044/ENSSSCG00000027594/ENSSSCG00000008452/ENSSSCG00000011769/ENSSSCG00000012727/ENSSSCG00000004653/ENSSSCG00000006033/ENSSSCG00000008600/ENSSSCG00000036381/ENSSSCG00000006342/ENSSSCG00000023409/ENSSSCG00000015576/ENSSSCG00000028850/ENSSSCG00000028420/ENSSSCG00000011956
BP	GO:0035967	cellular response to topologically incorrect protein	8/865	68/10864	0.171295217139927	0.968776923084128	ENSSSCG00000037305/ENSSSCG00000040751/ENSSSCG00000010085/ENSSSCG00000015659/ENSSSCG00000002446/ENSSSCG00000015566/ENSSSCG00000027652/ENSSSCG00000016520	TMEM33/DDIT3/SDF2L1/YOD1/-/EDEM3/KLHL15/CREB3L2	8	1	ENSSSCG00000016520	7	ENSSSCG00000037305/ENSSSCG00000040751/ENSSSCG00000010085/ENSSSCG00000015659/ENSSSCG00000002446/ENSSSCG00000015566/ENSSSCG00000027652
BP	GO:0046474	glycerophospholipid biosynthetic process	9/865	79/10864	0.175184913944693	0.968776923084128	ENSSSCG00000025406/ENSSSCG00000016223/ENSSSCG00000033791/ENSSSCG00000039397/ENSSSCG00000003749/ENSSSCG00000021170/ENSSSCG00000008440/ENSSSCG00000030413/ENSSSCG00000025606	PIK3C2A/ACSL3/IMPA1/ETNK1/PIK3C3/FAR1/-/PIK3CA/ATM	9	0		9	ENSSSCG00000025406/ENSSSCG00000016223/ENSSSCG00000033791/ENSSSCG00000039397/ENSSSCG00000003749/ENSSSCG00000021170/ENSSSCG00000008440/ENSSSCG00000030413/ENSSSCG00000025606
BP	GO:1904892	regulation of STAT cascade	9/865	79/10864	0.175184913944693	0.968776923084128	ENSSSCG00000006983/ENSSSCG00000016916/ENSSSCG00000032332/ENSSSCG00000024722/ENSSSCG00000008437/ENSSSCG00000013762/ENSSSCG00000005215/ENSSSCG00000000760/ENSSSCG00000011884	CNOT7/IL6ST/SOCS4/PIBF1/SOCS5/PODNL1/JAK2/LRTM2/HCLS1	9	3	ENSSSCG00000013762/ENSSSCG00000000760/ENSSSCG00000011884	6	ENSSSCG00000006983/ENSSSCG00000016916/ENSSSCG00000032332/ENSSSCG00000024722/ENSSSCG00000008437/ENSSSCG00000005215
BP	GO:0030216	keratinocyte differentiation	7/865	58/10864	0.176000984276298	0.968776923084128	ENSSSCG00000038994/ENSSSCG00000021893/ENSSSCG00000034012/ENSSSCG00000009474/ENSSSCG00000039756/ENSSSCG00000022155/ENSSSCG00000005267	CLIC4/ROCK1/CASP3/SCEL/FOXC1/RBPJ/ANXA1	7	1	ENSSSCG00000039756	6	ENSSSCG00000038994/ENSSSCG00000021893/ENSSSCG00000034012/ENSSSCG00000009474/ENSSSCG00000022155/ENSSSCG00000005267
BP	GO:0044033	multi-organism metabolic process	7/865	58/10864	0.176000984276298	0.968776923084128	ENSSSCG00000037653/ENSSSCG00000004370/ENSSSCG00000017473/ENSSSCG00000012727/ENSSSCG00000009389/ENSSSCG00000038443/ENSSSCG00000008953	RAB5A/ATG5/TOP2A/FMR1/TRIM13/ZNF639/CXCL8	7	1	ENSSSCG00000008953	6	ENSSSCG00000037653/ENSSSCG00000004370/ENSSSCG00000017473/ENSSSCG00000012727/ENSSSCG00000009389/ENSSSCG00000038443
BP	GO:0051209	release of sequestered calcium ion into cytosol	7/865	58/10864	0.176000984276298	0.968776923084128	ENSSSCG00000004460/ENSSSCG00000016929/ENSSSCG00000040751/ENSSSCG00000032474/ENSSSCG00000004370/ENSSSCG00000007807/ENSSSCG00000011681	IBTK/PDE4D/DDIT3/CXCL10/ATG5/CD19/TRPC1	7	2	ENSSSCG00000032474/ENSSSCG00000007807	5	ENSSSCG00000004460/ENSSSCG00000016929/ENSSSCG00000040751/ENSSSCG00000004370/ENSSSCG00000011681
BP	GO:0051283	negative regulation of sequestering of calcium ion	7/865	58/10864	0.176000984276298	0.968776923084128	ENSSSCG00000004460/ENSSSCG00000016929/ENSSSCG00000040751/ENSSSCG00000032474/ENSSSCG00000004370/ENSSSCG00000007807/ENSSSCG00000011681	IBTK/PDE4D/DDIT3/CXCL10/ATG5/CD19/TRPC1	7	2	ENSSSCG00000032474/ENSSSCG00000007807	5	ENSSSCG00000004460/ENSSSCG00000016929/ENSSSCG00000040751/ENSSSCG00000004370/ENSSSCG00000011681
BP	GO:0070661	leukocyte proliferation	17/865	167/10864	0.176137672358018	0.968776923084128	ENSSSCG00000005575/ENSSSCG00000035954/ENSSSCG00000006904/ENSSSCG00000016916/ENSSSCG00000031954/ENSSSCG00000034012/ENSSSCG00000011848/ENSSSCG00000011081/ENSSSCG00000026268/ENSSSCG00000010486/ENSSSCG00000031103/ENSSSCG00000025606/ENSSSCG00000012656/ENSSSCG00000009007/ENSSSCG00000005267/ENSSSCG00000035495/ENSSSCG00000032341	RC3H2/ATAD5/GLMN/IL6ST/SLC39A10/CASP3/TFRC/-/DLG5/HELLS/TBK1/ATM/ELF4/TMEM131L/ANXA1/KITLG/AIF1	17	3	ENSSSCG00000026268/ENSSSCG00000012656/ENSSSCG00000009007	14	ENSSSCG00000005575/ENSSSCG00000035954/ENSSSCG00000006904/ENSSSCG00000016916/ENSSSCG00000031954/ENSSSCG00000034012/ENSSSCG00000011848/ENSSSCG00000011081/ENSSSCG00000010486/ENSSSCG00000031103/ENSSSCG00000025606/ENSSSCG00000005267/ENSSSCG00000035495/ENSSSCG00000032341
BP	GO:0022408	negative regulation of cell-cell adhesion	10/865	90/10864	0.177612236196861	0.968776923084128	ENSSSCG00000009434/ENSSSCG00000006904/ENSSSCG00000034012/ENSSSCG00000026268/ENSSSCG00000005844/ENSSSCG00000008099/ENSSSCG00000008437/ENSSSCG00000009007/ENSSSCG00000005267/ENSSSCG00000005701	RGCC/GLMN/CASP3/DLG5/NRARP/ZC3H8/SOCS5/TMEM131L/ANXA1/ASS1	10	2	ENSSSCG00000026268/ENSSSCG00000009007	8	ENSSSCG00000009434/ENSSSCG00000006904/ENSSSCG00000034012/ENSSSCG00000005844/ENSSSCG00000008099/ENSSSCG00000008437/ENSSSCG00000005267/ENSSSCG00000005701
BP	GO:1902107	positive regulation of leukocyte differentiation	10/865	90/10864	0.177612236196861	0.968776923084128	ENSSSCG00000002383/ENSSSCG00000012713/ENSSSCG00000031498/ENSSSCG00000011081/ENSSSCG00000023724/ENSSSCG00000008437/ENSSSCG00000017990/ENSSSCG00000005267/ENSSSCG00000011884/ENSSSCG00000035495	FOS/ATP11C/PPP2R3C/-/ZBTB1/SOCS5/PIK3R6/ANXA1/HCLS1/KITLG	10	2	ENSSSCG00000002383/ENSSSCG00000011884	8	ENSSSCG00000012713/ENSSSCG00000031498/ENSSSCG00000011081/ENSSSCG00000023724/ENSSSCG00000008437/ENSSSCG00000017990/ENSSSCG00000005267/ENSSSCG00000035495
BP	GO:0002228	natural killer cell mediated immunity	4/865	28/10864	0.179615123488275	0.968776923084128	ENSSSCG00000004612/ENSSSCG00000010151/ENSSSCG00000029615/ENSSSCG00000017990	RAB27A/LYST/VAMP7/PIK3R6	4	0		4	ENSSSCG00000004612/ENSSSCG00000010151/ENSSSCG00000029615/ENSSSCG00000017990
BP	GO:0006687	glycosphingolipid metabolic process	4/865	28/10864	0.179615123488275	0.968776923084128	ENSSSCG00000011106/ENSSSCG00000015375/ENSSSCG00000022780/ENSSSCG00000021638	CREM/ITGB8/UGCG/NEU3	4	1	ENSSSCG00000021638	3	ENSSSCG00000011106/ENSSSCG00000015375/ENSSSCG00000022780
BP	GO:0042267	natural killer cell mediated cytotoxicity	4/865	28/10864	0.179615123488275	0.968776923084128	ENSSSCG00000004612/ENSSSCG00000010151/ENSSSCG00000029615/ENSSSCG00000017990	RAB27A/LYST/VAMP7/PIK3R6	4	0		4	ENSSSCG00000004612/ENSSSCG00000010151/ENSSSCG00000029615/ENSSSCG00000017990
BP	GO:0042531	positive regulation of tyrosine phosphorylation of STAT protein	4/865	28/10864	0.179615123488275	0.968776923084128	ENSSSCG00000016916/ENSSSCG00000024722/ENSSSCG00000005215/ENSSSCG00000011884	IL6ST/PIBF1/JAK2/HCLS1	4	1	ENSSSCG00000011884	3	ENSSSCG00000016916/ENSSSCG00000024722/ENSSSCG00000005215
BP	GO:0045740	positive regulation of DNA replication	4/865	28/10864	0.179615123488275	0.968776923084128	ENSSSCG00000012434/ENSSSCG00000010240/ENSSSCG00000038185/ENSSSCG00000035495	ATRX/DNA2/EREG/KITLG	4	0		4	ENSSSCG00000012434/ENSSSCG00000010240/ENSSSCG00000038185/ENSSSCG00000035495
BP	GO:0045744	negative regulation of G-protein coupled receptor protein signaling pathway	4/865	28/10864	0.179615123488275	0.968776923084128	ENSSSCG00000024351/ENSSSCG00000031652/ENSSSCG00000038048/ENSSSCG00000008953	MET/RPGRIP1L/NECAB2/CXCL8	4	1	ENSSSCG00000008953	3	ENSSSCG00000024351/ENSSSCG00000031652/ENSSSCG00000038048
BP	GO:0048286	lung alveolus development	4/865	28/10864	0.179615123488275	0.968776923084128	ENSSSCG00000026722/ENSSSCG00000005575/ENSSSCG00000007248/ENSSSCG00000016725	PHF14/RC3H2/ASXL1/-	4	2	ENSSSCG00000007248/ENSSSCG00000016725	2	ENSSSCG00000026722/ENSSSCG00000005575
BP	GO:0060323	head morphogenesis	4/865	28/10864	0.179615123488275	0.968776923084128	ENSSSCG00000016842/ENSSSCG00000001942/ENSSSCG00000002669/ENSSSCG00000011264	NIPBL/PAX9/CRISPLD2/CSRNP1	4	2	ENSSSCG00000001942/ENSSSCG00000002669	2	ENSSSCG00000016842/ENSSSCG00000011264
BP	GO:0072577	endothelial cell apoptotic process	4/865	28/10864	0.179615123488275	0.968776923084128	ENSSSCG00000009434/ENSSSCG00000011745/ENSSSCG00000010627/ENSSSCG00000015313	RGCC/PRKCI/PDCD4/KRIT1	4	0		4	ENSSSCG00000009434/ENSSSCG00000011745/ENSSSCG00000010627/ENSSSCG00000015313
BP	GO:0003151	outflow tract morphogenesis	6/865	48/10864	0.179762460793721	0.968776923084128	ENSSSCG00000005096/ENSSSCG00000010360/ENSSSCG00000039756/ENSSSCG00000016842/ENSSSCG00000022155/ENSSSCG00000011592	HIF1A/BMPR1A/FOXC1/NIPBL/RBPJ/PLXND1	6	2	ENSSSCG00000039756/ENSSSCG00000011592	4	ENSSSCG00000005096/ENSSSCG00000010360/ENSSSCG00000016842/ENSSSCG00000022155
BP	GO:0006446	regulation of translational initiation	6/865	48/10864	0.179762460793721	0.968776923084128	ENSSSCG00000008180/ENSSSCG00000016907/ENSSSCG00000012252/ENSSSCG00000006033/ENSSSCG00000006342/ENSSSCG00000015576	EIF5B/DHX29/DDX3X/EIF3E/UHMK1/TPR	6	0		6	ENSSSCG00000008180/ENSSSCG00000016907/ENSSSCG00000012252/ENSSSCG00000006033/ENSSSCG00000006342/ENSSSCG00000015576
BP	GO:0016239	positive regulation of macroautophagy	6/865	48/10864	0.179762460793721	0.968776923084128	ENSSSCG00000005096/ENSSSCG00000010235/ENSSSCG00000009389/ENSSSCG00000033291/ENSSSCG00000036431/ENSSSCG00000031103	HIF1A/SIRT1/TRIM13/PIP4K2B/VPS13C/TBK1	6	1	ENSSSCG00000033291	5	ENSSSCG00000005096/ENSSSCG00000010235/ENSSSCG00000009389/ENSSSCG00000036431/ENSSSCG00000031103
BP	GO:0010638	positive regulation of organelle organization	40/865	433/10864	0.180156320373369	0.968776923084128	ENSSSCG00000000496/ENSSSCG00000007056/ENSSSCG00000005096/ENSSSCG00000009434/ENSSSCG00000024351/ENSSSCG00000016019/ENSSSCG00000006127/ENSSSCG00000008406/ENSSSCG00000007085/ENSSSCG00000004893/ENSSSCG00000026239/ENSSSCG00000004908/ENSSSCG00000022780/ENSSSCG00000004601/ENSSSCG00000005255/ENSSSCG00000003112/ENSSSCG00000010235/ENSSSCG00000012434/ENSSSCG00000014946/ENSSSCG00000026294/ENSSSCG00000012727/…	CCT2/PLCB1/HIF1A/RGCC/MET/NCKAP1/NBN/CCDC88A/DSTN/VPS4B/VPS35/LMAN1/UGCG/MNS1/SMC5/-/SIRT1/ATRX/CEP295/GMFB/FMR1/TGFBR1/CLIP1/PAXBP1/KATNBL1/MIER1/TMEM27/CEP135/PIP4K2B/MRE11/VPS13C/TPR/CEP120/NIPBL/EREG/RICTOR/DHX36/ATM/LRRK2/ANXA1	40	1	ENSSSCG00000033291	39	ENSSSCG00000000496/ENSSSCG00000007056/ENSSSCG00000005096/ENSSSCG00000009434/ENSSSCG00000024351/ENSSSCG00000016019/ENSSSCG00000006127/ENSSSCG00000008406/ENSSSCG00000007085/ENSSSCG00000004893/ENSSSCG00000026239/ENSSSCG00000004908/ENSSSCG00000022780/ENSSSCG00000004601/ENSSSCG00000005255/ENSSSCG00000003112/ENSSSCG00000010235/ENSSSCG00000012434/ENSSSCG00000014946/ENSSSCG00000026294/ENSSSCG00000012727/…
BP	GO:0006417	regulation of translation	21/865	213/10864	0.180763193682539	0.968776923084128	ENSSSCG00000006983/ENSSSCG00000008180/ENSSSCG00000016907/ENSSSCG00000028516/ENSSSCG00000012252/ENSSSCG00000027594/ENSSSCG00000008452/ENSSSCG00000011769/ENSSSCG00000012727/ENSSSCG00000004653/ENSSSCG00000006033/ENSSSCG00000010949/ENSSSCG00000008600/ENSSSCG00000036381/ENSSSCG00000006342/ENSSSCG00000023409/ENSSSCG00000015576/ENSSSCG00000016291/ENSSSCG00000028850/ENSSSCG00000028420/ENSSSCG00000011956	CNOT7/EIF5B/DHX29/LARP4/DDX3X/USP16/LRPPRC/FXR1/FMR1/SECISBP2L/EIF3E/DAPK1/PUM2/RBMS3/UHMK1/TIA1/TPR/GIGYF2/RPL26/EIF4E/TRMT10C	21	2	ENSSSCG00000010949/ENSSSCG00000016291	19	ENSSSCG00000006983/ENSSSCG00000008180/ENSSSCG00000016907/ENSSSCG00000028516/ENSSSCG00000012252/ENSSSCG00000027594/ENSSSCG00000008452/ENSSSCG00000011769/ENSSSCG00000012727/ENSSSCG00000004653/ENSSSCG00000006033/ENSSSCG00000008600/ENSSSCG00000036381/ENSSSCG00000006342/ENSSSCG00000023409/ENSSSCG00000015576/ENSSSCG00000028850/ENSSSCG00000028420/ENSSSCG00000011956
BP	GO:0097553	calcium ion transmembrane import into cytosol	8/865	69/10864	0.181225139501053	0.968776923084128	ENSSSCG00000004460/ENSSSCG00000016929/ENSSSCG00000040751/ENSSSCG00000032474/ENSSSCG00000004370/ENSSSCG00000007807/ENSSSCG00000011681/ENSSSCG00000003133	IBTK/PDE4D/DDIT3/CXCL10/ATG5/CD19/TRPC1/GRIN2D	8	3	ENSSSCG00000032474/ENSSSCG00000007807/ENSSSCG00000003133	5	ENSSSCG00000004460/ENSSSCG00000016929/ENSSSCG00000040751/ENSSSCG00000004370/ENSSSCG00000011681
BP	GO:1902656	calcium ion import into cytosol	8/865	69/10864	0.181225139501053	0.968776923084128	ENSSSCG00000004460/ENSSSCG00000016929/ENSSSCG00000040751/ENSSSCG00000032474/ENSSSCG00000004370/ENSSSCG00000007807/ENSSSCG00000011681/ENSSSCG00000003133	IBTK/PDE4D/DDIT3/CXCL10/ATG5/CD19/TRPC1/GRIN2D	8	3	ENSSSCG00000032474/ENSSSCG00000007807/ENSSSCG00000003133	5	ENSSSCG00000004460/ENSSSCG00000016929/ENSSSCG00000040751/ENSSSCG00000004370/ENSSSCG00000011681
BP	GO:0007260	tyrosine phosphorylation of STAT protein	5/865	38/10864	0.181645591400408	0.968776923084128	ENSSSCG00000006983/ENSSSCG00000016916/ENSSSCG00000024722/ENSSSCG00000005215/ENSSSCG00000011884	CNOT7/IL6ST/PIBF1/JAK2/HCLS1	5	1	ENSSSCG00000011884	4	ENSSSCG00000006983/ENSSSCG00000016916/ENSSSCG00000024722/ENSSSCG00000005215
BP	GO:1904377	positive regulation of protein localization to cell periphery	5/865	38/10864	0.181645591400408	0.968776923084128	ENSSSCG00000011027/ENSSSCG00000016223/ENSSSCG00000011745/ENSSSCG00000011680/ENSSSCG00000015407	KIF5B/ACSL3/PRKCI/PLS1/GNAI1	5	0		5	ENSSSCG00000011027/ENSSSCG00000016223/ENSSSCG00000011745/ENSSSCG00000011680/ENSSSCG00000015407
BP	GO:0007286	spermatid development	9/865	80/10864	0.184466985491556	0.968776923084128	ENSSSCG00000015443/ENSSSCG00000005582/ENSSSCG00000038125/ENSSSCG00000003826/ENSSSCG00000001555/ENSSSCG00000024307/ENSSSCG00000002144/ENSSSCG00000028184/ENSSSCG00000027997	DLD/STRBP/NUP210L/HOOK1/SLC26A8/PRM2/CCNB1IP1/DNAH1/NME5	9	2	ENSSSCG00000001555/ENSSSCG00000028184	7	ENSSSCG00000015443/ENSSSCG00000005582/ENSSSCG00000038125/ENSSSCG00000003826/ENSSSCG00000024307/ENSSSCG00000002144/ENSSSCG00000027997
BP	GO:0050680	negative regulation of epithelial cell proliferation	9/865	80/10864	0.184466985491556	0.968776923084128	ENSSSCG00000024168/ENSSSCG00000011733/ENSSSCG00000009434/ENSSSCG00000011941/ENSSSCG00000005382/ENSSSCG00000011739/ENSSSCG00000010816/ENSSSCG00000015313/ENSSSCG00000011880	AIMP1/-/RGCC/IFT57/TGFBR1/PDCD10/TGFB2/KRIT1/EAF2	9	0		9	ENSSSCG00000024168/ENSSSCG00000011733/ENSSSCG00000009434/ENSSSCG00000011941/ENSSSCG00000005382/ENSSSCG00000011739/ENSSSCG00000010816/ENSSSCG00000015313/ENSSSCG00000011880
BP	GO:2001234	negative regulation of apoptotic signaling pathway	15/865	146/10864	0.185228195341082	0.968776923084128	ENSSSCG00000005096/ENSSSCG00000006206/ENSSSCG00000008513/ENSSSCG00000012252/ENSSSCG00000013402/ENSSSCG00000010235/ENSSSCG00000011822/ENSSSCG00000009334/ENSSSCG00000011081/ENSSSCG00000005382/ENSSSCG00000010949/ENSSSCG00000010486/ENSSSCG00000000075/ENSSSCG00000000784/ENSSSCG00000027997	HIF1A/-/BIRC6/DDX3X/USP47/SIRT1/OPA1/HSPH1/-/TGFBR1/DAPK1/HELLS/MKL1/LRRK2/NME5	15	2	ENSSSCG00000010949/ENSSSCG00000000075	13	ENSSSCG00000005096/ENSSSCG00000006206/ENSSSCG00000008513/ENSSSCG00000012252/ENSSSCG00000013402/ENSSSCG00000010235/ENSSSCG00000011822/ENSSSCG00000009334/ENSSSCG00000011081/ENSSSCG00000005382/ENSSSCG00000010486/ENSSSCG00000000784/ENSSSCG00000027997
BP	GO:0001649	osteoblast differentiation	14/865	135/10864	0.186300514873352	0.968776923084128	ENSSSCG00000002344/ENSSSCG00000011733/ENSSSCG00000036893/ENSSSCG00000016916/ENSSSCG00000010360/ENSSSCG00000032566/ENSSSCG00000004339/ENSSSCG00000011628/ENSSSCG00000015485/ENSSSCG00000013335/ENSSSCG00000014136/ENSSSCG00000022869/ENSSSCG00000010247/ENSSSCG00000024777	RIOX1/-/PTHLH/IL6ST/BMPR1A/ZHX3/UFL1/DNAJC13/SUCO/LGR4/VCAN/BCAP29/DDX21/HDAC4	14	3	ENSSSCG00000002344/ENSSSCG00000032566/ENSSSCG00000024777	11	ENSSSCG00000011733/ENSSSCG00000036893/ENSSSCG00000016916/ENSSSCG00000010360/ENSSSCG00000004339/ENSSSCG00000011628/ENSSSCG00000015485/ENSSSCG00000013335/ENSSSCG00000014136/ENSSSCG00000022869/ENSSSCG00000010247
BP	GO:0045619	regulation of lymphocyte differentiation	10/865	91/10864	0.186340149773087	0.968776923084128	ENSSSCG00000012713/ENSSSCG00000031498/ENSSSCG00000011081/ENSSSCG00000005844/ENSSSCG00000023724/ENSSSCG00000008099/ENSSSCG00000008437/ENSSSCG00000017990/ENSSSCG00000009007/ENSSSCG00000005267	ATP11C/PPP2R3C/-/NRARP/ZBTB1/ZC3H8/SOCS5/PIK3R6/TMEM131L/ANXA1	10	1	ENSSSCG00000009007	9	ENSSSCG00000012713/ENSSSCG00000031498/ENSSSCG00000011081/ENSSSCG00000005844/ENSSSCG00000023724/ENSSSCG00000008099/ENSSSCG00000008437/ENSSSCG00000017990/ENSSSCG00000005267
BP	GO:0002829	negative regulation of type 2 immune response	2/865	10/10864	0.186433946539113	0.968776923084128	ENSSSCG00000008437/ENSSSCG00000005267	SOCS5/ANXA1	2	0		2	ENSSSCG00000008437/ENSSSCG00000005267
BP	GO:0003174	mitral valve development	2/865	10/10864	0.186433946539113	0.968776923084128	ENSSSCG00000006530/ENSSSCG00000010360	EFNA1/BMPR1A	2	0		2	ENSSSCG00000006530/ENSSSCG00000010360
BP	GO:0003183	mitral valve morphogenesis	2/865	10/10864	0.186433946539113	0.968776923084128	ENSSSCG00000006530/ENSSSCG00000010360	EFNA1/BMPR1A	2	0		2	ENSSSCG00000006530/ENSSSCG00000010360
BP	GO:0006020	inositol metabolic process	2/865	10/10864	0.186433946539113	0.968776923084128	ENSSSCG00000024999/ENSSSCG00000033791	PPIP5K2/IMPA1	2	0		2	ENSSSCG00000024999/ENSSSCG00000033791
BP	GO:0006241	CTP biosynthetic process	2/865	10/10864	0.186433946539113	0.968776923084128	ENSSSCG00000006294/ENSSSCG00000027997	NME7/NME5	2	0		2	ENSSSCG00000006294/ENSSSCG00000027997
BP	GO:0006390	transcription from mitochondrial promoter	2/865	10/10864	0.186433946539113	0.968776923084128	ENSSSCG00000017741/ENSSSCG00000040185	TEFM/TFAM	2	0		2	ENSSSCG00000017741/ENSSSCG00000040185
BP	GO:0006516	glycoprotein catabolic process	2/865	10/10864	0.186433946539113	0.968776923084128	ENSSSCG00000011229/ENSSSCG00000015566	STT3B/EDEM3	2	0		2	ENSSSCG00000011229/ENSSSCG00000015566
BP	GO:0006582	melanin metabolic process	2/865	10/10864	0.186433946539113	0.968776923084128	ENSSSCG00000004662/ENSSSCG00000011681	SLC24A5/TRPC1	2	0		2	ENSSSCG00000004662/ENSSSCG00000011681
BP	GO:0006825	copper ion transport	2/865	10/10864	0.186433946539113	0.968776923084128	ENSSSCG00000011700/ENSSSCG00000026414	CP/ATOX1	2	0		2	ENSSSCG00000011700/ENSSSCG00000026414
BP	GO:0008105	asymmetric protein localization	2/865	10/10864	0.186433946539113	0.968776923084128	ENSSSCG00000002287/ENSSSCG00000026268	MPP5/DLG5	2	1	ENSSSCG00000026268	1	ENSSSCG00000002287
BP	GO:0009208	pyrimidine ribonucleoside triphosphate metabolic process	2/865	10/10864	0.186433946539113	0.968776923084128	ENSSSCG00000006294/ENSSSCG00000027997	NME7/NME5	2	0		2	ENSSSCG00000006294/ENSSSCG00000027997
BP	GO:0009209	pyrimidine ribonucleoside triphosphate biosynthetic process	2/865	10/10864	0.186433946539113	0.968776923084128	ENSSSCG00000006294/ENSSSCG00000027997	NME7/NME5	2	0		2	ENSSSCG00000006294/ENSSSCG00000027997
BP	GO:0010714	positive regulation of collagen metabolic process	2/865	10/10864	0.186433946539113	0.968776923084128	ENSSSCG00000009434/ENSSSCG00000015485	RGCC/SUCO	2	0		2	ENSSSCG00000009434/ENSSSCG00000015485
BP	GO:0010832	negative regulation of myotube differentiation	2/865	10/10864	0.186433946539113	0.968776923084128	ENSSSCG00000032474/ENSSSCG00000024777	CXCL10/HDAC4	2	2	ENSSSCG00000032474/ENSSSCG00000024777	0
BP	GO:0021670	lateral ventricle development	2/865	10/10864	0.186433946539113	0.968776923084128	ENSSSCG00000010802/ENSSSCG00000031652	UCHL5/RPGRIP1L	2	0		2	ENSSSCG00000010802/ENSSSCG00000031652
BP	GO:0032509	endosome transport via multivesicular body sorting pathway	2/865	10/10864	0.186433946539113	0.968776923084128	ENSSSCG00000004893/ENSSSCG00000010151	VPS4B/LYST	2	0		2	ENSSSCG00000004893/ENSSSCG00000010151
BP	GO:0032688	negative regulation of interferon-beta production	2/865	10/10864	0.186433946539113	0.968776923084128	ENSSSCG00000022011/ENSSSCG00000008388	NMI/REL	2	0		2	ENSSSCG00000022011/ENSSSCG00000008388
BP	GO:0032967	positive regulation of collagen biosynthetic process	2/865	10/10864	0.186433946539113	0.968776923084128	ENSSSCG00000009434/ENSSSCG00000015485	RGCC/SUCO	2	0		2	ENSSSCG00000009434/ENSSSCG00000015485
BP	GO:0034315	regulation of Arp2/3 complex-mediated actin nucleation	2/865	10/10864	0.186433946539113	0.968776923084128	ENSSSCG00000016019/ENSSSCG00000026294	NCKAP1/GMFB	2	0		2	ENSSSCG00000016019/ENSSSCG00000026294
BP	GO:0043584	nose development	2/865	10/10864	0.186433946539113	0.968776923084128	ENSSSCG00000029030/ENSSSCG00000031652	SMCHD1/RPGRIP1L	2	0		2	ENSSSCG00000029030/ENSSSCG00000031652
BP	GO:0044253	positive regulation of multicellular organismal metabolic process	2/865	10/10864	0.186433946539113	0.968776923084128	ENSSSCG00000009434/ENSSSCG00000015485	RGCC/SUCO	2	0		2	ENSSSCG00000009434/ENSSSCG00000015485
BP	GO:0044320	cellular response to leptin stimulus	2/865	10/10864	0.186433946539113	0.968776923084128	ENSSSCG00000010235/ENSSSCG00000005385	SIRT1/NR4A3	2	0		2	ENSSSCG00000010235/ENSSSCG00000005385
BP	GO:0044346	fibroblast apoptotic process	2/865	10/10864	0.186433946539113	0.968776923084128	ENSSSCG00000030413/ENSSSCG00000016067	PIK3CA/STK17B	2	0		2	ENSSSCG00000030413/ENSSSCG00000016067
BP	GO:0044550	secondary metabolite biosynthetic process	2/865	10/10864	0.186433946539113	0.968776923084128	ENSSSCG00000004662/ENSSSCG00000011681	SLC24A5/TRPC1	2	0		2	ENSSSCG00000004662/ENSSSCG00000011681
BP	GO:0045064	T-helper 2 cell differentiation	2/865	10/10864	0.186433946539113	0.968776923084128	ENSSSCG00000008437/ENSSSCG00000005267	SOCS5/ANXA1	2	0		2	ENSSSCG00000008437/ENSSSCG00000005267
BP	GO:0046036	CTP metabolic process	2/865	10/10864	0.186433946539113	0.968776923084128	ENSSSCG00000006294/ENSSSCG00000027997	NME7/NME5	2	0		2	ENSSSCG00000006294/ENSSSCG00000027997
BP	GO:0046321	positive regulation of fatty acid oxidation	2/865	10/10864	0.186433946539113	0.968776923084128	ENSSSCG00000025729/ENSSSCG00000005385	IRS1/NR4A3	2	1	ENSSSCG00000025729	1	ENSSSCG00000005385
BP	GO:0048268	clathrin coat assembly	2/865	10/10864	0.186433946539113	0.968776923084128	ENSSSCG00000025406/ENSSSCG00000022661	PIK3C2A/FCHO2	2	0		2	ENSSSCG00000025406/ENSSSCG00000022661
BP	GO:0048340	paraxial mesoderm morphogenesis	2/865	10/10864	0.186433946539113	0.968776923084128	ENSSSCG00000010360/ENSSSCG00000039756	BMPR1A/FOXC1	2	1	ENSSSCG00000039756	1	ENSSSCG00000010360
BP	GO:0051131	chaperone-mediated protein complex assembly	2/865	10/10864	0.186433946539113	0.968776923084128	ENSSSCG00000000496/ENSSSCG00000014292	CCT2/HSPA4	2	0		2	ENSSSCG00000000496/ENSSSCG00000014292
BP	GO:0051151	negative regulation of smooth muscle cell differentiation	2/865	10/10864	0.186433946539113	0.968776923084128	ENSSSCG00000010627/ENSSSCG00000038185	PDCD4/EREG	2	0		2	ENSSSCG00000010627/ENSSSCG00000038185
BP	GO:0060004	reflex	2/865	10/10864	0.186433946539113	0.968776923084128	ENSSSCG00000005385/ENSSSCG00000010426	NR4A3/PCDH15	2	0		2	ENSSSCG00000005385/ENSSSCG00000010426
BP	GO:0070828	heterochromatin organization	2/865	10/10864	0.186433946539113	0.968776923084128	ENSSSCG00000015576/ENSSSCG00000010486	TPR/HELLS	2	0		2	ENSSSCG00000015576/ENSSSCG00000010486
BP	GO:0070914	UV-damage excision repair	2/865	10/10864	0.186433946539113	0.968776923084128	ENSSSCG00000029478/ENSSSCG00000010235	CUL4B/SIRT1	2	0		2	ENSSSCG00000029478/ENSSSCG00000010235
BP	GO:1901381	positive regulation of potassium ion transmembrane transport	2/865	10/10864	0.186433946539113	0.968776923084128	ENSSSCG00000015310/ENSSSCG00000024517	AKAP9/AKAP6	2	0		2	ENSSSCG00000015310/ENSSSCG00000024517
BP	GO:1902188	positive regulation of viral release from host cell	2/865	10/10864	0.186433946539113	0.968776923084128	ENSSSCG00000010625/ENSSSCG00000004893	SMC3/VPS4B	2	0		2	ENSSSCG00000010625/ENSSSCG00000004893
BP	GO:1904293	negative regulation of ERAD pathway	2/865	10/10864	0.186433946539113	0.968776923084128	ENSSSCG00000039613/ENSSSCG00000024623	SVIP/USP25	2	0		2	ENSSSCG00000039613/ENSSSCG00000024623
BP	GO:2000515	negative regulation of CD4-positive, alpha-beta T cell activation	2/865	10/10864	0.186433946539113	0.968776923084128	ENSSSCG00000008437/ENSSSCG00000005267	SOCS5/ANXA1	2	0		2	ENSSSCG00000008437/ENSSSCG00000005267
BP	GO:0046649	lymphocyte activation	35/865	376/10864	0.186553288334373	0.968776923084128	ENSSSCG00000008428/ENSSSCG00000005575/ENSSSCG00000012713/ENSSSCG00000006127/ENSSSCG00000035954/ENSSSCG00000004612/ENSSSCG00000006904/ENSSSCG00000016916/ENSSSCG00000014336/ENSSSCG00000031954/ENSSSCG00000034012/ENSSSCG00000031498/ENSSSCG00000011848/ENSSSCG00000004370/ENSSSCG00000011081/ENSSSCG00000026268/ENSSSCG00000005844/ENSSSCG00000024722/ENSSSCG00000008346/ENSSSCG00000010486/ENSSSCG00000029615/…	MSH2/RC3H2/ATP11C/NBN/ATAD5/RAB27A/GLMN/IL6ST/EGR1/SLC39A10/CASP3/PPP2R3C/TFRC/ATG5/-/DLG5/NRARP/PIBF1/APLF/HELLS/VAMP7/ZBTB1/ZC3H8/RBPJ/TBK1/ATM/SOCS5/ELF4/PIK3R6/ADGRG3/SP3/-/TMEM131L/ANXA1/AIF1	35	5	ENSSSCG00000014336/ENSSSCG00000026268/ENSSSCG00000012656/ENSSSCG00000006510/ENSSSCG00000009007	30	ENSSSCG00000008428/ENSSSCG00000005575/ENSSSCG00000012713/ENSSSCG00000006127/ENSSSCG00000035954/ENSSSCG00000004612/ENSSSCG00000006904/ENSSSCG00000016916/ENSSSCG00000031954/ENSSSCG00000034012/ENSSSCG00000031498/ENSSSCG00000011848/ENSSSCG00000004370/ENSSSCG00000011081/ENSSSCG00000005844/ENSSSCG00000024722/ENSSSCG00000008346/ENSSSCG00000010486/ENSSSCG00000029615/ENSSSCG00000023724/ENSSSCG00000008099/…
BP	GO:0051208	sequestering of calcium ion	7/865	59/10864	0.18698872026312	0.968776923084128	ENSSSCG00000004460/ENSSSCG00000016929/ENSSSCG00000040751/ENSSSCG00000032474/ENSSSCG00000004370/ENSSSCG00000007807/ENSSSCG00000011681	IBTK/PDE4D/DDIT3/CXCL10/ATG5/CD19/TRPC1	7	2	ENSSSCG00000032474/ENSSSCG00000007807	5	ENSSSCG00000004460/ENSSSCG00000016929/ENSSSCG00000040751/ENSSSCG00000004370/ENSSSCG00000011681
BP	GO:0051282	regulation of sequestering of calcium ion	7/865	59/10864	0.18698872026312	0.968776923084128	ENSSSCG00000004460/ENSSSCG00000016929/ENSSSCG00000040751/ENSSSCG00000032474/ENSSSCG00000004370/ENSSSCG00000007807/ENSSSCG00000011681	IBTK/PDE4D/DDIT3/CXCL10/ATG5/CD19/TRPC1	7	2	ENSSSCG00000032474/ENSSSCG00000007807	5	ENSSSCG00000004460/ENSSSCG00000016929/ENSSSCG00000040751/ENSSSCG00000004370/ENSSSCG00000011681
BP	GO:0070509	calcium ion import	11/865	102/10864	0.187236088209089	0.968776923084128	ENSSSCG00000004460/ENSSSCG00000016929/ENSSSCG00000040751/ENSSSCG00000032474/ENSSSCG00000004370/ENSSSCG00000007807/ENSSSCG00000017723/ENSSSCG00000011455/ENSSSCG00000011681/ENSSSCG00000011040/ENSSSCG00000003133	IBTK/PDE4D/DDIT3/CXCL10/ATG5/CD19/CCL2/CACNA1D/TRPC1/CACNB2/GRIN2D	11	4	ENSSSCG00000032474/ENSSSCG00000007807/ENSSSCG00000017723/ENSSSCG00000003133	7	ENSSSCG00000004460/ENSSSCG00000016929/ENSSSCG00000040751/ENSSSCG00000004370/ENSSSCG00000011455/ENSSSCG00000011681/ENSSSCG00000011040
BP	GO:0060070	canonical Wnt signaling pathway	17/865	169/10864	0.188799988585169	0.968776923084128	ENSSSCG00000025028/ENSSSCG00000012361/ENSSSCG00000037653/ENSSSCG00000012252/ENSSSCG00000026239/ENSSSCG00000008382/ENSSSCG00000014336/ENSSSCG00000040751/ENSSSCG00000013335/ENSSSCG00000036381/ENSSSCG00000005844/ENSSSCG00000009474/ENSSSCG00000010732/ENSSSCG00000022155/ENSSSCG00000000784/ENSSSCG00000011760/ENSSSCG00000009007	-/AMER1/RAB5A/DDX3X/VPS35/USP34/EGR1/DDIT3/LGR4/RBMS3/NRARP/SCEL/FAM53B/RBPJ/LRRK2/TBL1XR1/TMEM131L	17	4	ENSSSCG00000012361/ENSSSCG00000014336/ENSSSCG00000010732/ENSSSCG00000009007	13	ENSSSCG00000025028/ENSSSCG00000037653/ENSSSCG00000012252/ENSSSCG00000026239/ENSSSCG00000008382/ENSSSCG00000040751/ENSSSCG00000013335/ENSSSCG00000036381/ENSSSCG00000005844/ENSSSCG00000009474/ENSSSCG00000022155/ENSSSCG00000000784/ENSSSCG00000011760
BP	GO:0006829	zinc II ion transport	3/865	19/10864	0.188854571362593	0.968776923084128	ENSSSCG00000031954/ENSSSCG00000022430/ENSSSCG00000004668	SLC39A10/SLC30A5/SLC30A4	3	0		3	ENSSSCG00000031954/ENSSSCG00000022430/ENSSSCG00000004668
BP	GO:0007184	SMAD protein import into nucleus	3/865	19/10864	0.188854571362593	0.968776923084128	ENSSSCG00000010360/ENSSSCG00000005382/ENSSSCG00000010816	BMPR1A/TGFBR1/TGFB2	3	0		3	ENSSSCG00000010360/ENSSSCG00000005382/ENSSSCG00000010816
BP	GO:0009649	entrainment of circadian clock	3/865	19/10864	0.188854571362593	0.968776923084128	ENSSSCG00000008540/ENSSSCG00000009828/ENSSSCG00000009472	PPP1CB/PPP1CC/FBXL3	3	0		3	ENSSSCG00000008540/ENSSSCG00000009828/ENSSSCG00000009472
BP	GO:0010569	regulation of double-strand break repair via homologous recombination	3/865	19/10864	0.188854571362593	0.968776923084128	ENSSSCG00000037216/ENSSSCG00000000722/ENSSSCG00000027652	PPP4R2/RAD51AP1/KLHL15	3	0		3	ENSSSCG00000037216/ENSSSCG00000000722/ENSSSCG00000027652
BP	GO:0014015	positive regulation of gliogenesis	3/865	19/10864	0.188854571362593	0.968776923084128	ENSSSCG00000016916/ENSSSCG00000011745/ENSSSCG00000004339	IL6ST/PRKCI/UFL1	3	0		3	ENSSSCG00000016916/ENSSSCG00000011745/ENSSSCG00000004339
BP	GO:0014910	regulation of smooth muscle cell migration	3/865	19/10864	0.188854571362593	0.968776923084128	ENSSSCG00000010360/ENSSSCG00000024001/ENSSSCG00000032341	BMPR1A/PLXNA1/AIF1	3	1	ENSSSCG00000024001	2	ENSSSCG00000010360/ENSSSCG00000032341
BP	GO:0021983	pituitary gland development	3/865	19/10864	0.188854571362593	0.968776923084128	ENSSSCG00000010360/ENSSSCG00000022155/ENSSSCG00000002836	BMPR1A/RBPJ/SALL1	3	1	ENSSSCG00000002836	2	ENSSSCG00000010360/ENSSSCG00000022155
BP	GO:0033003	regulation of mast cell activation	3/865	19/10864	0.188854571362593	0.968776923084128	ENSSSCG00000036828/ENSSSCG00000029615/ENSSSCG00000005385	SNX4/VAMP7/NR4A3	3	0		3	ENSSSCG00000036828/ENSSSCG00000029615/ENSSSCG00000005385
BP	GO:0036003	positive regulation of transcription from RNA polymerase II promoter in response to stress	3/865	19/10864	0.188854571362593	0.968776923084128	ENSSSCG00000005096/ENSSSCG00000040751/ENSSSCG00000022155	HIF1A/DDIT3/RBPJ	3	0		3	ENSSSCG00000005096/ENSSSCG00000040751/ENSSSCG00000022155
BP	GO:0071218	cellular response to misfolded protein	3/865	19/10864	0.188854571362593	0.968776923084128	ENSSSCG00000010085/ENSSSCG00000002446/ENSSSCG00000027652	SDF2L1/-/KLHL15	3	0		3	ENSSSCG00000010085/ENSSSCG00000002446/ENSSSCG00000027652
BP	GO:0019953	sexual reproduction	34/865	366/10864	0.193931738115657	0.987735602581798	ENSSSCG00000000496/ENSSSCG00000026360/ENSSSCG00000011106/ENSSSCG00000007056/ENSSSCG00000008428/ENSSSCG00000038994/ENSSSCG00000038913/ENSSSCG00000015443/ENSSSCG00000004601/ENSSSCG00000010235/ENSSSCG00000009818/ENSSSCG00000012434/ENSSSCG00000005582/ENSSSCG00000013335/ENSSSCG00000005382/ENSSSCG00000011858/ENSSSCG00000038125/ENSSSCG00000000040/ENSSSCG00000015197/ENSSSCG00000039756/ENSSSCG00000003826/…	CCT2/CLGN/CREM/PLCB1/MSH2/CLIC4/HERC4/DLD/MNS1/SIRT1/IFT81/ATRX/STRBP/LGR4/TGFBR1/ZNF148/NUP210L/SEPT3/SPA17/FOXC1/HOOK1/-/TRIM36/STYX/DIAPH2/GGN/ATM/CIP2A/SLC26A8/PRM2/CCNB1IP1/SYCP2/DNAH1/NME5	34	5	ENSSSCG00000000040/ENSSSCG00000039756/ENSSSCG00000002957/ENSSSCG00000001555/ENSSSCG00000028184	29	ENSSSCG00000000496/ENSSSCG00000026360/ENSSSCG00000011106/ENSSSCG00000007056/ENSSSCG00000008428/ENSSSCG00000038994/ENSSSCG00000038913/ENSSSCG00000015443/ENSSSCG00000004601/ENSSSCG00000010235/ENSSSCG00000009818/ENSSSCG00000012434/ENSSSCG00000005582/ENSSSCG00000013335/ENSSSCG00000005382/ENSSSCG00000011858/ENSSSCG00000038125/ENSSSCG00000015197/ENSSSCG00000003826/ENSSSCG00000026164/ENSSSCG00000014214/…
BP	GO:0007034	vacuolar transport	9/865	81/10864	0.193961752050786	0.987735602581798	ENSSSCG00000006206/ENSSSCG00000004893/ENSSSCG00000026239/ENSSSCG00000010151/ENSSSCG00000029615/ENSSSCG00000003826/ENSSSCG00000027509/ENSSSCG00000010995/ENSSSCG00000006151	-/VPS4B/VPS35/LYST/VAMP7/HOOK1/VPS54/CHMP5/SNX16	9	0		9	ENSSSCG00000006206/ENSSSCG00000004893/ENSSSCG00000026239/ENSSSCG00000010151/ENSSSCG00000029615/ENSSSCG00000003826/ENSSSCG00000027509/ENSSSCG00000010995/ENSSSCG00000006151
BP	GO:0043624	cellular protein complex disassembly	9/865	81/10864	0.193961752050786	0.987735602581798	ENSSSCG00000000798/ENSSSCG00000014337/ENSSSCG00000009043/ENSSSCG00000006775/ENSSSCG00000007085/ENSSSCG00000004893/ENSSSCG00000028113/ENSSSCG00000004628/ENSSSCG00000013332	TWF1/ETF1/ABCE1/CAPZA1/DSTN/VPS4B/CAPZA2/TMOD2/KIF18A	9	0		9	ENSSSCG00000000798/ENSSSCG00000014337/ENSSSCG00000009043/ENSSSCG00000006775/ENSSSCG00000007085/ENSSSCG00000004893/ENSSSCG00000028113/ENSSSCG00000004628/ENSSSCG00000013332
BP	GO:1901988	negative regulation of cell cycle phase transition	10/865	92/10864	0.195257286407876	0.987735602581798	ENSSSCG00000009434/ENSSSCG00000006127/ENSSSCG00000013402/ENSSSCG00000004466/ENSSSCG00000021966/ENSSSCG00000014955/ENSSSCG00000015576/ENSSSCG00000016291/ENSSSCG00000028850/ENSSSCG00000025606	RGCC/NBN/USP47/TTK/TOPBP1/MRE11/TPR/GIGYF2/RPL26/ATM	10	1	ENSSSCG00000016291	9	ENSSSCG00000009434/ENSSSCG00000006127/ENSSSCG00000013402/ENSSSCG00000004466/ENSSSCG00000021966/ENSSSCG00000014955/ENSSSCG00000015576/ENSSSCG00000028850/ENSSSCG00000025606
BP	GO:0048872	homeostasis of number of cells	17/865	170/10864	0.195295018583204	0.987735602581798	ENSSSCG00000005096/ENSSSCG00000005575/ENSSSCG00000034012/ENSSSCG00000026969/ENSSSCG00000031498/ENSSSCG00000013335/ENSSSCG00000014283/ENSSSCG00000011746/ENSSSCG00000007248/ENSSSCG00000016291/ENSSSCG00000008099/ENSSSCG00000027509/ENSSSCG00000015962/ENSSSCG00000005267/ENSSSCG00000005215/ENSSSCG00000011884/ENSSSCG00000035495	HIF1A/RC3H2/CASP3/KRAS/PPP2R3C/LGR4/KIF3A/SKIL/ASXL1/GIGYF2/ZC3H8/VPS54/SP3/ANXA1/JAK2/HCLS1/KITLG	17	3	ENSSSCG00000007248/ENSSSCG00000016291/ENSSSCG00000011884	14	ENSSSCG00000005096/ENSSSCG00000005575/ENSSSCG00000034012/ENSSSCG00000026969/ENSSSCG00000031498/ENSSSCG00000013335/ENSSSCG00000014283/ENSSSCG00000011746/ENSSSCG00000008099/ENSSSCG00000027509/ENSSSCG00000015962/ENSSSCG00000005267/ENSSSCG00000005215/ENSSSCG00000035495
BP	GO:0008406	gonad development	11/865	103/10864	0.195653747072152	0.987735602581798	ENSSSCG00000008428/ENSSSCG00000010235/ENSSSCG00000012434/ENSSSCG00000005382/ENSSSCG00000038125/ENSSSCG00000039756/ENSSSCG00000025606/ENSSSCG00000015398/ENSSSCG00000013332/ENSSSCG00000002836/ENSSSCG00000035495	MSH2/SIRT1/ATRX/TGFBR1/NUP210L/FOXC1/ATM/SEMA3A/KIF18A/SALL1/KITLG	11	2	ENSSSCG00000039756/ENSSSCG00000002836	9	ENSSSCG00000008428/ENSSSCG00000010235/ENSSSCG00000012434/ENSSSCG00000005382/ENSSSCG00000038125/ENSSSCG00000025606/ENSSSCG00000015398/ENSSSCG00000013332/ENSSSCG00000035495
BP	GO:0035082	axoneme assembly	5/865	39/10864	0.195718433678467	0.987735602581798	ENSSSCG00000006726/ENSSSCG00000012558/ENSSSCG00000028184/ENSSSCG00000004608/ENSSSCG00000020990	SPAG17/PIH1D3/DNAH1/DNAAF4/-	5	1	ENSSSCG00000028184	4	ENSSSCG00000006726/ENSSSCG00000012558/ENSSSCG00000004608/ENSSSCG00000020990
BP	GO:0035088	establishment or maintenance of apical/basal cell polarity	5/865	39/10864	0.195718433678467	0.987735602581798	ENSSSCG00000011745/ENSSSCG00000022806/ENSSSCG00000026268/ENSSSCG00000005584/ENSSSCG00000016954	PRKCI/LIN7C/DLG5/CRB2/ERBIN	5	2	ENSSSCG00000026268/ENSSSCG00000005584	3	ENSSSCG00000011745/ENSSSCG00000022806/ENSSSCG00000016954
BP	GO:0043266	regulation of potassium ion transport	5/865	39/10864	0.195718433678467	0.987735602581798	ENSSSCG00000011027/ENSSSCG00000015310/ENSSSCG00000011775/ENSSSCG00000011455/ENSSSCG00000024517	KIF5B/AKAP9/KLHL24/CACNA1D/AKAP6	5	0		5	ENSSSCG00000011027/ENSSSCG00000015310/ENSSSCG00000011775/ENSSSCG00000011455/ENSSSCG00000024517
BP	GO:0051279	regulation of release of sequestered calcium ion into cytosol	5/865	39/10864	0.195718433678467	0.987735602581798	ENSSSCG00000016929/ENSSSCG00000032474/ENSSSCG00000004370/ENSSSCG00000007807/ENSSSCG00000011681	PDE4D/CXCL10/ATG5/CD19/TRPC1	5	2	ENSSSCG00000032474/ENSSSCG00000007807	3	ENSSSCG00000016929/ENSSSCG00000004370/ENSSSCG00000011681
BP	GO:0061245	establishment or maintenance of bipolar cell polarity	5/865	39/10864	0.195718433678467	0.987735602581798	ENSSSCG00000011745/ENSSSCG00000022806/ENSSSCG00000026268/ENSSSCG00000005584/ENSSSCG00000016954	PRKCI/LIN7C/DLG5/CRB2/ERBIN	5	2	ENSSSCG00000026268/ENSSSCG00000005584	3	ENSSSCG00000011745/ENSSSCG00000022806/ENSSSCG00000016954
BP	GO:0070988	demethylation	5/865	39/10864	0.195718433678467	0.987735602581798	ENSSSCG00000002344/ENSSSCG00000010226/ENSSSCG00000000847/ENSSSCG00000008080/ENSSSCG00000009157	RIOX1/JMJD1C/TDG/PHF2/TET2	5	2	ENSSSCG00000002344/ENSSSCG00000008080	3	ENSSSCG00000010226/ENSSSCG00000000847/ENSSSCG00000009157
BP	GO:0061614	pri-miRNA transcription from RNA polymerase II promoter	4/865	29/10864	0.196165449702641	0.987735602581798	ENSSSCG00000005096/ENSSSCG00000010360/ENSSSCG00000024777/ENSSSCG00000010816	HIF1A/BMPR1A/HDAC4/TGFB2	4	1	ENSSSCG00000024777	3	ENSSSCG00000005096/ENSSSCG00000010360/ENSSSCG00000010816
BP	GO:1903573	negative regulation of response to endoplasmic reticulum stress	4/865	29/10864	0.196165449702641	0.987735602581798	ENSSSCG00000011822/ENSSSCG00000039613/ENSSSCG00000024623/ENSSSCG00000000784	OPA1/SVIP/USP25/LRRK2	4	0		4	ENSSSCG00000011822/ENSSSCG00000039613/ENSSSCG00000024623/ENSSSCG00000000784
BP	GO:0010565	regulation of cellular ketone metabolic process	7/865	60/10864	0.198249065459341	0.987735602581798	ENSSSCG00000031518/ENSSSCG00000033766/ENSSSCG00000014336/ENSSSCG00000010235/ENSSSCG00000025729/ENSSSCG00000024722/ENSSSCG00000005385	STARD4/ETFBKMT/EGR1/SIRT1/IRS1/PIBF1/NR4A3	7	3	ENSSSCG00000033766/ENSSSCG00000014336/ENSSSCG00000025729	4	ENSSSCG00000031518/ENSSSCG00000010235/ENSSSCG00000024722/ENSSSCG00000005385
BP	GO:0042307	positive regulation of protein import into nucleus	7/865	60/10864	0.198249065459341	0.987735602581798	ENSSSCG00000035746/ENSSSCG00000010360/ENSSSCG00000015801/ENSSSCG00000005382/ENSSSCG00000015576/ENSSSCG00000000784/ENSSSCG00000011884	ECT2/BMPR1A/TLR3/TGFBR1/TPR/LRRK2/HCLS1	7	1	ENSSSCG00000011884	6	ENSSSCG00000035746/ENSSSCG00000010360/ENSSSCG00000015801/ENSSSCG00000005382/ENSSSCG00000015576/ENSSSCG00000000784
BP	GO:1902532	negative regulation of intracellular signal transduction	32/865	344/10864	0.200300127631382	0.987735602581798	ENSSSCG00000030197/ENSSSCG00000005096/ENSSSCG00000024351/ENSSSCG00000013312/ENSSSCG00000012252/ENSSSCG00000006530/ENSSSCG00000013402/ENSSSCG00000010235/ENSSSCG00000011822/ENSSSCG00000012481/ENSSSCG00000040751/ENSSSCG00000009334/ENSSSCG00000032332/ENSSSCG00000009671/ENSSSCG00000026268/ENSSSCG00000011732/ENSSSCG00000008357/ENSSSCG00000021495/ENSSSCG00000024722/ENSSSCG00000010486/ENSSSCG00000005427/…	CD2AP/HIF1A/MET/HIPK3/DDX3X/EFNA1/USP47/SIRT1/OPA1/TSPAN6/DDIT3/HSPH1/SOCS4/PBK/DLG5/TRIM59/SPRED2/C3orf33/PIBF1/HELLS/FKTN/ERBIN/CRTC3/MECOM/ATM/SOCS5/-/ADGRG3/PODNL1/LRRK2/LRTM2/NME5	32	6	ENSSSCG00000026268/ENSSSCG00000008357/ENSSSCG00000034090/ENSSSCG00000027595/ENSSSCG00000013762/ENSSSCG00000000760	26	ENSSSCG00000030197/ENSSSCG00000005096/ENSSSCG00000024351/ENSSSCG00000013312/ENSSSCG00000012252/ENSSSCG00000006530/ENSSSCG00000013402/ENSSSCG00000010235/ENSSSCG00000011822/ENSSSCG00000012481/ENSSSCG00000040751/ENSSSCG00000009334/ENSSSCG00000032332/ENSSSCG00000009671/ENSSSCG00000011732/ENSSSCG00000021495/ENSSSCG00000024722/ENSSSCG00000010486/ENSSSCG00000005427/ENSSSCG00000016954/ENSSSCG00000011743/…
BP	GO:0035295	tube development	37/865	403/10864	0.20171376553978	0.987735602581798	ENSSSCG00000005096/ENSSSCG00000026722/ENSSSCG00000024351/ENSSSCG00000005575/ENSSSCG00000038994/ENSSSCG00000011941/ENSSSCG00000028336/ENSSSCG00000010457/ENSSSCG00000006904/ENSSSCG00000006280/ENSSSCG00000029385/ENSSSCG00000010360/ENSSSCG00000026969/ENSSSCG00000012434/ENSSSCG00000032474/ENSSSCG00000011081/ENSSSCG00000013335/ENSSSCG00000004166/ENSSSCG00000026268/ENSSSCG00000014283/ENSSSCG00000007248/…	HIF1A/PHF14/MET/RC3H2/CLIC4/IFT57/YIPF6/KIF20B/GLMN/GORAB/LIAS/BMPR1A/KRAS/ATRX/CXCL10/-/LGR4/AHI1/DLG5/KIF3A/ASXL1/NRARP/RPGRIP1L/-/FOXC1/NIPBL/RBPJ/NR4A3/SHROOM3/PLXND1/EPHA7/SP3/CXCL8/TBC1D32/TGFB2/KIF18A/SALL1	37	9	ENSSSCG00000032474/ENSSSCG00000026268/ENSSSCG00000007248/ENSSSCG00000016725/ENSSSCG00000039756/ENSSSCG00000008984/ENSSSCG00000011592/ENSSSCG00000008953/ENSSSCG00000002836	28	ENSSSCG00000005096/ENSSSCG00000026722/ENSSSCG00000024351/ENSSSCG00000005575/ENSSSCG00000038994/ENSSSCG00000011941/ENSSSCG00000028336/ENSSSCG00000010457/ENSSSCG00000006904/ENSSSCG00000006280/ENSSSCG00000029385/ENSSSCG00000010360/ENSSSCG00000026969/ENSSSCG00000012434/ENSSSCG00000011081/ENSSSCG00000013335/ENSSSCG00000004166/ENSSSCG00000014283/ENSSSCG00000005844/ENSSSCG00000031652/ENSSSCG00000016842/…
BP	GO:0034728	nucleosome organization	8/865	71/10864	0.201805481732147	0.987735602581798	ENSSSCG00000009047/ENSSSCG00000009327/ENSSSCG00000015952/ENSSSCG00000012434/ENSSSCG00000002000/ENSSSCG00000033065/ENSSSCG00000034986/ENSSSCG00000033566	SMARCA5/-/HAT1/ATRX/IPO4/-/HIST1H3E/-	8	1	ENSSSCG00000002000	7	ENSSSCG00000009047/ENSSSCG00000009327/ENSSSCG00000015952/ENSSSCG00000012434/ENSSSCG00000033065/ENSSSCG00000034986/ENSSSCG00000033566
BP	GO:0070663	regulation of leukocyte proliferation	13/865	126/10864	0.202385034657511	0.987735602581798	ENSSSCG00000035954/ENSSSCG00000006904/ENSSSCG00000016916/ENSSSCG00000031954/ENSSSCG00000034012/ENSSSCG00000011848/ENSSSCG00000011081/ENSSSCG00000026268/ENSSSCG00000025606/ENSSSCG00000009007/ENSSSCG00000005267/ENSSSCG00000035495/ENSSSCG00000032341	ATAD5/GLMN/IL6ST/SLC39A10/CASP3/TFRC/-/DLG5/ATM/TMEM131L/ANXA1/KITLG/AIF1	13	2	ENSSSCG00000026268/ENSSSCG00000009007	11	ENSSSCG00000035954/ENSSSCG00000006904/ENSSSCG00000016916/ENSSSCG00000031954/ENSSSCG00000034012/ENSSSCG00000011848/ENSSSCG00000011081/ENSSSCG00000025606/ENSSSCG00000005267/ENSSSCG00000035495/ENSSSCG00000032341
BP	GO:0007389	pattern specification process	25/865	263/10864	0.202871774661803	0.987735602581798	ENSSSCG00000038965/ENSSSCG00000010224/ENSSSCG00000005096/ENSSSCG00000011941/ENSSSCG00000004601/ENSSSCG00000016073/ENSSSCG00000006280/ENSSSCG00000010360/ENSSSCG00000040751/ENSSSCG00000011081/ENSSSCG00000005382/ENSSSCG00000004166/ENSSSCG00000015908/ENSSSCG00000014283/ENSSSCG00000005584/ENSSSCG00000005844/ENSSSCG00000031652/ENSSSCG00000038383/ENSSSCG00000039756/ENSSSCG00000022155/ENSSSCG00000038948/…	ARC/EGR2/HIF1A/IFT57/MNS1/PGAP1/GORAB/BMPR1A/DDIT3/-/TGFBR1/AHI1/TTC21B/KIF3A/CRB2/NRARP/RPGRIP1L/DYNC2LI1/FOXC1/RBPJ/ETS2/ATM/TBC1D32/SEMA3A/DNAAF4	25	4	ENSSSCG00000038965/ENSSSCG00000010224/ENSSSCG00000005584/ENSSSCG00000039756	21	ENSSSCG00000005096/ENSSSCG00000011941/ENSSSCG00000004601/ENSSSCG00000016073/ENSSSCG00000006280/ENSSSCG00000010360/ENSSSCG00000040751/ENSSSCG00000011081/ENSSSCG00000005382/ENSSSCG00000004166/ENSSSCG00000015908/ENSSSCG00000014283/ENSSSCG00000005844/ENSSSCG00000031652/ENSSSCG00000038383/ENSSSCG00000022155/ENSSSCG00000038948/ENSSSCG00000025606/ENSSSCG00000004242/ENSSSCG00000015398/ENSSSCG00000004608
BP	GO:0043414	macromolecule methylation	19/865	194/10864	0.203289189907625	0.987735602581798	ENSSSCG00000014337/ENSSSCG00000025855/ENSSSCG00000033766/ENSSSCG00000010235/ENSSSCG00000017744/ENSSSCG00000012434/ENSSSCG00000021466/ENSSSCG00000031159/ENSSSCG00000011081/ENSSSCG00000012037/ENSSSCG00000010486/ENSSSCG00000021309/ENSSSCG00000006869/ENSSSCG00000030413/ENSSSCG00000008292/ENSSSCG00000024529/ENSSSCG00000009157/ENSSSCG00000002895/ENSSSCG00000009806	ETF1/RNMT/ETFBKMT/SIRT1/SUZ12/ATRX/BMT2/BEND3/-/PAXBP1/HELLS/TRDMT1/TRMT13/PIK3CA/TET3/TRMT5/TET2/-/SETD1B	19	5	ENSSSCG00000033766/ENSSSCG00000031159/ENSSSCG00000008292/ENSSSCG00000002895/ENSSSCG00000009806	14	ENSSSCG00000014337/ENSSSCG00000025855/ENSSSCG00000010235/ENSSSCG00000017744/ENSSSCG00000012434/ENSSSCG00000021466/ENSSSCG00000011081/ENSSSCG00000012037/ENSSSCG00000010486/ENSSSCG00000021309/ENSSSCG00000006869/ENSSSCG00000030413/ENSSSCG00000024529/ENSSSCG00000009157
BP	GO:0018107	peptidyl-threonine phosphorylation	9/865	82/10864	0.203660705322376	0.987735602581798	ENSSSCG00000013312/ENSSSCG00000016266/ENSSSCG00000016095/ENSSSCG00000004466/ENSSSCG00000031821/ENSSSCG00000005382/ENSSSCG00000008357/ENSSSCG00000031103/ENSSSCG00000000784	HIPK3/CAB39/CLK1/TTK/HASPIN/TGFBR1/SPRED2/TBK1/LRRK2	9	2	ENSSSCG00000031821/ENSSSCG00000008357	7	ENSSSCG00000013312/ENSSSCG00000016266/ENSSSCG00000016095/ENSSSCG00000004466/ENSSSCG00000005382/ENSSSCG00000031103/ENSSSCG00000000784
BP	GO:0048515	spermatid differentiation	9/865	82/10864	0.203660705322376	0.987735602581798	ENSSSCG00000015443/ENSSSCG00000005582/ENSSSCG00000038125/ENSSSCG00000003826/ENSSSCG00000001555/ENSSSCG00000024307/ENSSSCG00000002144/ENSSSCG00000028184/ENSSSCG00000027997	DLD/STRBP/NUP210L/HOOK1/SLC26A8/PRM2/CCNB1IP1/DNAH1/NME5	9	2	ENSSSCG00000001555/ENSSSCG00000028184	7	ENSSSCG00000015443/ENSSSCG00000005582/ENSSSCG00000038125/ENSSSCG00000003826/ENSSSCG00000024307/ENSSSCG00000002144/ENSSSCG00000027997
BP	GO:0002695	negative regulation of leukocyte activation	10/865	93/10864	0.204356819835306	0.987735602581798	ENSSSCG00000006904/ENSSSCG00000034012/ENSSSCG00000026268/ENSSSCG00000005844/ENSSSCG00000024722/ENSSSCG00000008099/ENSSSCG00000025606/ENSSSCG00000008437/ENSSSCG00000009007/ENSSSCG00000005267	GLMN/CASP3/DLG5/NRARP/PIBF1/ZC3H8/ATM/SOCS5/TMEM131L/ANXA1	10	2	ENSSSCG00000026268/ENSSSCG00000009007	8	ENSSSCG00000006904/ENSSSCG00000034012/ENSSSCG00000005844/ENSSSCG00000024722/ENSSSCG00000008099/ENSSSCG00000025606/ENSSSCG00000008437/ENSSSCG00000005267
BP	GO:0061061	muscle structure development	32/865	345/10864	0.204975515379895	0.987735602581798	ENSSSCG00000003776/ENSSSCG00000010224/ENSSSCG00000007056/ENSSSCG00000002383/ENSSSCG00000033228/ENSSSCG00000006904/ENSSSCG00000004652/ENSSSCG00000014336/ENSSSCG00000010235/ENSSSCG00000010360/ENSSSCG00000029593/ENSSSCG00000026969/ENSSSCG00000040751/ENSSSCG00000032474/ENSSSCG00000011769/ENSSSCG00000004370/ENSSSCG00000005382/ENSSSCG00000015581/ENSSSCG00000030165/ENSSSCG00000039171/ENSSSCG00000004628/…	ACADM/EGR2/PLCB1/FOS/SPAG9/GLMN/COPS2/EGR1/SIRT1/BMPR1A/FOXN2/KRAS/DDIT3/CXCL10/FXR1/ATG5/TGFBR1/CENPF/MAFF/MKL2/TMOD2/FOXC1/-/MKL1/PDCD4/ZBTB42/RBPJ/EREG/DISP1/COL11A1/HDAC4/ETV1	32	10	ENSSSCG00000010224/ENSSSCG00000002383/ENSSSCG00000014336/ENSSSCG00000032474/ENSSSCG00000039171/ENSSSCG00000039756/ENSSSCG00000000075/ENSSSCG00000033283/ENSSSCG00000035479/ENSSSCG00000024777	22	ENSSSCG00000003776/ENSSSCG00000007056/ENSSSCG00000033228/ENSSSCG00000006904/ENSSSCG00000004652/ENSSSCG00000010235/ENSSSCG00000010360/ENSSSCG00000029593/ENSSSCG00000026969/ENSSSCG00000040751/ENSSSCG00000011769/ENSSSCG00000004370/ENSSSCG00000005382/ENSSSCG00000015581/ENSSSCG00000030165/ENSSSCG00000004628/ENSSSCG00000003768/ENSSSCG00000010627/ENSSSCG00000022155/ENSSSCG00000038185/ENSSSCG00000006857/…
BP	GO:0030111	regulation of Wnt signaling pathway	17/865	172/10864	0.208601478341802	0.987735602581798	ENSSSCG00000025028/ENSSSCG00000011733/ENSSSCG00000012361/ENSSSCG00000012252/ENSSSCG00000026239/ENSSSCG00000008382/ENSSSCG00000014336/ENSSSCG00000040751/ENSSSCG00000013335/ENSSSCG00000036381/ENSSSCG00000005844/ENSSSCG00000009474/ENSSSCG00000010732/ENSSSCG00000022155/ENSSSCG00000000784/ENSSSCG00000009007/ENSSSCG00000002836	-/-/AMER1/DDX3X/VPS35/USP34/EGR1/DDIT3/LGR4/RBMS3/NRARP/SCEL/FAM53B/RBPJ/LRRK2/TMEM131L/SALL1	17	5	ENSSSCG00000012361/ENSSSCG00000014336/ENSSSCG00000010732/ENSSSCG00000009007/ENSSSCG00000002836	12	ENSSSCG00000025028/ENSSSCG00000011733/ENSSSCG00000012252/ENSSSCG00000026239/ENSSSCG00000008382/ENSSSCG00000040751/ENSSSCG00000013335/ENSSSCG00000036381/ENSSSCG00000005844/ENSSSCG00000009474/ENSSSCG00000022155/ENSSSCG00000000784
BP	GO:0031098	stress-activated protein kinase signaling cascade	17/865	172/10864	0.208601478341802	0.987735602581798	ENSSSCG00000016918/ENSSSCG00000007056/ENSSSCG00000013312/ENSSSCG00000033228/ENSSSCG00000009334/ENSSSCG00000015801/ENSSSCG00000010606/ENSSSCG00000009671/ENSSSCG00000017790/ENSSSCG00000011739/ENSSSCG00000005427/ENSSSCG00000009714/ENSSSCG00000011743/ENSSSCG00000023611/ENSSSCG00000010816/ENSSSCG00000030354/ENSSSCG00000033175	MAP3K1/PLCB1/HIPK3/SPAG9/HSPH1/TLR3/SLK/PBK/TAOK1/PDCD10/FKTN/NEK1/MECOM/-/TGFB2/MAP3K2/SASH1	17	2	ENSSSCG00000023611/ENSSSCG00000033175	15	ENSSSCG00000016918/ENSSSCG00000007056/ENSSSCG00000013312/ENSSSCG00000033228/ENSSSCG00000009334/ENSSSCG00000015801/ENSSSCG00000010606/ENSSSCG00000009671/ENSSSCG00000017790/ENSSSCG00000011739/ENSSSCG00000005427/ENSSSCG00000009714/ENSSSCG00000011743/ENSSSCG00000010816/ENSSSCG00000030354
BP	GO:0001578	microtubule bundle formation	7/865	61/10864	0.209766959379455	0.987735602581798	ENSSSCG00000009793/ENSSSCG00000006726/ENSSSCG00000012558/ENSSSCG00000010915/ENSSSCG00000028184/ENSSSCG00000004608/ENSSSCG00000020990	CLIP1/SPAG17/PIH1D3/NAV1/DNAH1/DNAAF4/-	7	2	ENSSSCG00000010915/ENSSSCG00000028184	5	ENSSSCG00000009793/ENSSSCG00000006726/ENSSSCG00000012558/ENSSSCG00000004608/ENSSSCG00000020990
BP	GO:1904591	positive regulation of protein import	7/865	61/10864	0.209766959379455	0.987735602581798	ENSSSCG00000035746/ENSSSCG00000010360/ENSSSCG00000015801/ENSSSCG00000005382/ENSSSCG00000015576/ENSSSCG00000000784/ENSSSCG00000011884	ECT2/BMPR1A/TLR3/TGFBR1/TPR/LRRK2/HCLS1	7	1	ENSSSCG00000011884	6	ENSSSCG00000035746/ENSSSCG00000010360/ENSSSCG00000015801/ENSSSCG00000005382/ENSSSCG00000015576/ENSSSCG00000000784
BP	GO:0007339	binding of sperm to zona pellucida	3/865	20/10864	0.209925949318097	0.987735602581798	ENSSSCG00000000496/ENSSSCG00000026360/ENSSSCG00000015197	CCT2/CLGN/SPA17	3	0		3	ENSSSCG00000000496/ENSSSCG00000026360/ENSSSCG00000015197
BP	GO:0016601	Rac protein signal transduction	3/865	20/10864	0.209925949318097	0.987735602581798	ENSSSCG00000016019/ENSSSCG00000026969/ENSSSCG00000032341	NCKAP1/KRAS/AIF1	3	0		3	ENSSSCG00000016019/ENSSSCG00000026969/ENSSSCG00000032341
BP	GO:0018198	peptidyl-cysteine modification	3/865	20/10864	0.209925949318097	0.987735602581798	ENSSSCG00000004222/ENSSSCG00000004884/ENSSSCG00000006037	NCOA7/TMX3/OXR1	3	0		3	ENSSSCG00000004222/ENSSSCG00000004884/ENSSSCG00000006037
BP	GO:0019674	NAD metabolic process	3/865	20/10864	0.209925949318097	0.987735602581798	ENSSSCG00000015435/ENSSSCG00000016836/ENSSSCG00000014187	NAMPT/NADK2/NUDT12	3	0		3	ENSSSCG00000015435/ENSSSCG00000016836/ENSSSCG00000014187
BP	GO:0021904	dorsal/ventral neural tube patterning	3/865	20/10864	0.209925949318097	0.987735602581798	ENSSSCG00000006280/ENSSSCG00000014283/ENSSSCG00000004242	GORAB/KIF3A/TBC1D32	3	0		3	ENSSSCG00000006280/ENSSSCG00000014283/ENSSSCG00000004242
BP	GO:0031952	regulation of protein autophosphorylation	3/865	20/10864	0.209925949318097	0.987735602581798	ENSSSCG00000006127/ENSSSCG00000014955/ENSSSCG00000004336	NBN/MRE11/EPHA7	3	0		3	ENSSSCG00000006127/ENSSSCG00000014955/ENSSSCG00000004336
BP	GO:0043470	regulation of carbohydrate catabolic process	3/865	20/10864	0.209925949318097	0.987735602581798	ENSSSCG00000005096/ENSSSCG00000022797/ENSSSCG00000024777	HIF1A/PPP1R3B/HDAC4	3	2	ENSSSCG00000022797/ENSSSCG00000024777	1	ENSSSCG00000005096
BP	GO:0060043	regulation of cardiac muscle cell proliferation	3/865	20/10864	0.209925949318097	0.987735602581798	ENSSSCG00000010360/ENSSSCG00000005382/ENSSSCG00000022155	BMPR1A/TGFBR1/RBPJ	3	0		3	ENSSSCG00000010360/ENSSSCG00000005382/ENSSSCG00000022155
BP	GO:0071242	cellular response to ammonium ion	3/865	20/10864	0.209925949318097	0.987735602581798	ENSSSCG00000007056/ENSSSCG00000034012/ENSSSCG00000000784	PLCB1/CASP3/LRRK2	3	0		3	ENSSSCG00000007056/ENSSSCG00000034012/ENSSSCG00000000784
BP	GO:0014032	neural crest cell development	5/865	40/10864	0.210153799059485	0.987735602581798	ENSSSCG00000005096/ENSSSCG00000010360/ENSSSCG00000039756/ENSSSCG00000015398/ENSSSCG00000035495	HIF1A/BMPR1A/FOXC1/SEMA3A/KITLG	5	1	ENSSSCG00000039756	4	ENSSSCG00000005096/ENSSSCG00000010360/ENSSSCG00000015398/ENSSSCG00000035495
BP	GO:0030593	neutrophil chemotaxis	5/865	40/10864	0.210153799059485	0.987735602581798	ENSSSCG00000012131/ENSSSCG00000016929/ENSSSCG00000008954/ENSSSCG00000017723/ENSSSCG00000008953	MOSPD2/PDE4D/-/CCL2/CXCL8	5	3	ENSSSCG00000008954/ENSSSCG00000017723/ENSSSCG00000008953	2	ENSSSCG00000012131/ENSSSCG00000016929
BP	GO:0032872	regulation of stress-activated MAPK cascade	13/865	127/10864	0.210252706948202	0.987735602581798	ENSSSCG00000007056/ENSSSCG00000013312/ENSSSCG00000033228/ENSSSCG00000009334/ENSSSCG00000015801/ENSSSCG00000009671/ENSSSCG00000017790/ENSSSCG00000011739/ENSSSCG00000005427/ENSSSCG00000011743/ENSSSCG00000023611/ENSSSCG00000010816/ENSSSCG00000033175	PLCB1/HIPK3/SPAG9/HSPH1/TLR3/PBK/TAOK1/PDCD10/FKTN/MECOM/-/TGFB2/SASH1	13	2	ENSSSCG00000023611/ENSSSCG00000033175	11	ENSSSCG00000007056/ENSSSCG00000013312/ENSSSCG00000033228/ENSSSCG00000009334/ENSSSCG00000015801/ENSSSCG00000009671/ENSSSCG00000017790/ENSSSCG00000011739/ENSSSCG00000005427/ENSSSCG00000011743/ENSSSCG00000010816
[truncated: 4,265 more rows]
