# Supplementary material for: Transcriptomic analysis reveals impact of gE/gI/TK deletions on host response to PRV infection
Source: Virol J. 2023 Dec 19;20:303. doi: 10.1186/s12985-023-02265-y (PMC10731697; doi:10.1186/s12985-023-02265-y)
Supplement: Supplementary file 3 — Supplementary Material 3: RSD2017vsPK15_all_KEGGenrich Supplementary [file 12985_2023_2265_MOESM3_ESM.xls]

KEGGID	Description	GeneRatio	BgRatio	pvalue	padj	geneID	geneName	keggID	Count	Up	Up_Gene_names	Down	Down_Gene_names
ssc01524	Platinum drug resistance	11/361	58/5122	0.00205173586790872	0.466003352824547	ENSSSCG00000025028/ENSSSCG00000008428/ENSSSCG00000027529/ENSSSCG00000011213/ENSSSCG00000003112/ENSSSCG00000034012/ENSSSCG00000017473/ENSSSCG00000025703/ENSSSCG00000032580/ENSSSCG00000030413/ENSSSCG00000025606	-/MSH2/BIRC3/TOP2B/-/CASP3/TOP2A/REV3L/MGST1/PIK3CA/ATM	ssc:100037300/ssc:100337661/ssc:100622590/ssc:100156319/ssc:100517403/ssc:397244/ssc:396917/ssc:100513963/ssc:397567/ssc:100621789/ssc:100101922	11	0		11	ENSSSCG00000025028/ENSSSCG00000008428/ENSSSCG00000027529/ENSSSCG00000011213/ENSSSCG00000003112/ENSSSCG00000034012/ENSSSCG00000017473/ENSSSCG00000025703/ENSSSCG00000032580/ENSSSCG00000030413/ENSSSCG00000025606
ssc04218	Cellular senescence	18/361	130/5122	0.00409611576564596	0.466003352824547	ENSSSCG00000004636/ENSSSCG00000006127/ENSSSCG00000013312/ENSSSCG00000008540/ENSSSCG00000009828/ENSSSCG00000010235/ENSSSCG00000026969/ENSSSCG00000005965/ENSSSCG00000005382/ENSSSCG00000021310/ENSSSCG00000014955/ENSSSCG00000011679/ENSSSCG00000004856/ENSSSCG00000030413/ENSSSCG00000011455/ENSSSCG00000025606/ENSSSCG00000008953/ENSSSCG00000010816	TRPM7/NBN/HIPK3/PPP1CB/PPP1CC/SIRT1/KRAS/MYC/TGFBR1/-/MRE11/ATR/NFATC1/PIK3CA/CACNA1D/ATM/CXCL8/TGFB2	ssc:100169932/ssc:100153233/ssc:100515770/ssc:397378/ssc:733612/ssc:751859/ssc:100518251/ssc:448810/ssc:396665/ssc:100738197/ssc:100516687/ssc:100516227/ssc:397318/ssc:100621789/ssc:100511102/ssc:100101922/ssc:396880/ssc:397084	18	3	ENSSSCG00000005965/ENSSSCG00000004856/ENSSSCG00000008953	15	ENSSSCG00000004636/ENSSSCG00000006127/ENSSSCG00000013312/ENSSSCG00000008540/ENSSSCG00000009828/ENSSSCG00000010235/ENSSSCG00000026969/ENSSSCG00000005382/ENSSSCG00000021310/ENSSSCG00000014955/ENSSSCG00000011679/ENSSSCG00000030413/ENSSSCG00000011455/ENSSSCG00000025606/ENSSSCG00000010816
ssc05031	Amphetamine addiction	9/361	48/5122	0.00556806807824464	0.466003352824547	ENSSSCG00000038965/ENSSSCG00000002383/ENSSSCG00000008540/ENSSSCG00000009828/ENSSSCG00000010235/ENSSSCG00000016520/ENSSSCG00000020671/ENSSSCG00000011455/ENSSSCG00000003133	ARC/FOS/PPP1CB/PPP1CC/SIRT1/CREB3L2/SLC18A2/CACNA1D/GRIN2D	ssc:110260202/ssc:100144486/ssc:397378/ssc:733612/ssc:751859/ssc:100520468/ssc:100154950/ssc:100511102/ssc:100521797	9	4	ENSSSCG00000038965/ENSSSCG00000002383/ENSSSCG00000016520/ENSSSCG00000003133	5	ENSSSCG00000008540/ENSSSCG00000009828/ENSSSCG00000010235/ENSSSCG00000020671/ENSSSCG00000011455
ssc05206	MicroRNAs in cancer	18/361	138/5122	0.0076955209063719	0.466003352824547	ENSSSCG00000024351/ENSSSCG00000017024/ENSSSCG00000010235/ENSSSCG00000021893/ENSSSCG00000015284/ENSSSCG00000034012/ENSSSCG00000026969/ENSSSCG00000016056/ENSSSCG00000011081/ENSSSCG00000005965/ENSSSCG00000025729/ENSSSCG00000010627/ENSSSCG00000023611/ENSSSCG00000025606/ENSSSCG00000029456/ENSSSCG00000006709/ENSSSCG00000010816/ENSSSCG00000007951	MET/CCNG1/SIRT1/ROCK1/MDM4/CASP3/KRAS/GLS/-/MYC/IRS1/PDCD4/-/ATM/SLC7A1/NOTCH2/TGFB2/CREBBP	ssc:654328/ssc:595110/ssc:751859/ssc:397447/ssc:100512731/ssc:397244/ssc:100518251/ssc:399525/ssc:100520800/ssc:448810/ssc:100512686/ssc:100157112/ssc:445520/ssc:100101922/ssc:503545/ssc:100153369/ssc:397084/ssc:100620215	18	6	ENSSSCG00000005965/ENSSSCG00000025729/ENSSSCG00000023611/ENSSSCG00000029456/ENSSSCG00000006709/ENSSSCG00000007951	12	ENSSSCG00000024351/ENSSSCG00000017024/ENSSSCG00000010235/ENSSSCG00000021893/ENSSSCG00000015284/ENSSSCG00000034012/ENSSSCG00000026969/ENSSSCG00000016056/ENSSSCG00000011081/ENSSSCG00000010627/ENSSSCG00000025606/ENSSSCG00000010816
ssc04933	AGE-RAGE signaling pathway in diabetic complications	12/361	82/5122	0.0115703471773501	0.466003352824547	ENSSSCG00000007056/ENSSSCG00000014336/ENSSSCG00000034012/ENSSSCG00000026969/ENSSSCG00000005382/ENSSSCG00000017723/ENSSSCG00000004856/ENSSSCG00000007115/ENSSSCG00000030413/ENSSSCG00000008953/ENSSSCG00000010816/ENSSSCG00000005215	PLCB1/EGR1/CASP3/KRAS/TGFBR1/CCL2/NFATC1/THBD/PIK3CA/CXCL8/TGFB2/JAK2	ssc:100152679/ssc:100520726/ssc:397244/ssc:100518251/ssc:396665/ssc:397422/ssc:397318/ssc:100157642/ssc:100621789/ssc:396880/ssc:397084/ssc:397201	12	5	ENSSSCG00000014336/ENSSSCG00000017723/ENSSSCG00000004856/ENSSSCG00000007115/ENSSSCG00000008953	7	ENSSSCG00000007056/ENSSSCG00000034012/ENSSSCG00000026969/ENSSSCG00000005382/ENSSSCG00000030413/ENSSSCG00000010816/ENSSSCG00000005215
ssc04261	Adrenergic signaling in cardiomyocytes	14/361	102/5122	0.0115937260254425	0.466003352824547	ENSSSCG00000011106/ENSSSCG00000007056/ENSSSCG00000027898/ENSSSCG00000015402/ENSSSCG00000008540/ENSSSCG00000009828/ENSSSCG00000033185/ENSSSCG00000031498/ENSSSCG00000012298/ENSSSCG00000015407/ENSSSCG00000016520/ENSSSCG00000011455/ENSSSCG00000017990/ENSSSCG00000011040	CREM/PLCB1/ATP2B1/CACNA2D1/PPP1CB/PPP1CC/PPP2R3A/PPP2R3C/CACNA1F/GNAI1/CREB3L2/CACNA1D/PIK3R6/CACNB2	ssc:100512363/ssc:100152679/ssc:397636/ssc:397377/ssc:397378/ssc:733612/ssc:102160080/ssc:110261574/ssc:100514745/ssc:100144419/ssc:100520468/ssc:100511102/ssc:100034246/ssc:100524101	14	1	ENSSSCG00000016520	13	ENSSSCG00000011106/ENSSSCG00000007056/ENSSSCG00000027898/ENSSSCG00000015402/ENSSSCG00000008540/ENSSSCG00000009828/ENSSSCG00000033185/ENSSSCG00000031498/ENSSSCG00000012298/ENSSSCG00000015407/ENSSSCG00000011455/ENSSSCG00000017990/ENSSSCG00000011040
ssc05161	Hepatitis B	15/361	113/5122	0.0123095225274409	0.466003352824547	ENSSSCG00000016918/ENSSSCG00000002383/ENSSSCG00000012252/ENSSSCG00000034012/ENSSSCG00000026969/ENSSSCG00000015801/ENSSSCG00000005965/ENSSSCG00000005382/ENSSSCG00000004856/ENSSSCG00000016520/ENSSSCG00000030413/ENSSSCG00000031103/ENSSSCG00000008953/ENSSSCG00000010816/ENSSSCG00000007951	MAP3K1/FOS/DDX3X/CASP3/KRAS/TLR3/MYC/TGFBR1/NFATC1/CREB3L2/PIK3CA/TBK1/CXCL8/TGFB2/CREBBP	ssc:396617/ssc:100144486/ssc:100515940/ssc:397244/ssc:100518251/ssc:100037937/ssc:448810/ssc:396665/ssc:397318/ssc:100520468/ssc:100621789/ssc:100125828/ssc:396880/ssc:397084/ssc:100620215	15	6	ENSSSCG00000002383/ENSSSCG00000005965/ENSSSCG00000004856/ENSSSCG00000016520/ENSSSCG00000008953/ENSSSCG00000007951	9	ENSSSCG00000016918/ENSSSCG00000012252/ENSSSCG00000034012/ENSSSCG00000026969/ENSSSCG00000015801/ENSSSCG00000005382/ENSSSCG00000030413/ENSSSCG00000031103/ENSSSCG00000010816
ssc04725	Cholinergic synapse	12/361	86/5122	0.0165801907994835	0.502068806672926	ENSSSCG00000007056/ENSSSCG00000002383/ENSSSCG00000026969/ENSSSCG00000012298/ENSSSCG00000039947/ENSSSCG00000015407/ENSSSCG00000016520/ENSSSCG00000030413/ENSSSCG00000015324/ENSSSCG00000011455/ENSSSCG00000017990/ENSSSCG00000005215	PLCB1/FOS/KRAS/CACNA1F/KCNJ2/GNAI1/CREB3L2/PIK3CA/GNG11/CACNA1D/PIK3R6/JAK2	ssc:100152679/ssc:100144486/ssc:100518251/ssc:100514745/ssc:397293/ssc:100144419/ssc:100520468/ssc:100621789/ssc:100522202/ssc:100511102/ssc:100034246/ssc:397201	12	3	ENSSSCG00000002383/ENSSSCG00000039947/ENSSSCG00000016520	9	ENSSSCG00000007056/ENSSSCG00000026969/ENSSSCG00000012298/ENSSSCG00000015407/ENSSSCG00000030413/ENSSSCG00000015324/ENSSSCG00000011455/ENSSSCG00000017990/ENSSSCG00000005215
ssc04720	Long-term potentiation	8/361	49/5122	0.0198488053345065	0.502068806672926	ENSSSCG00000007056/ENSSSCG00000032595/ENSSSCG00000008540/ENSSSCG00000009828/ENSSSCG00000026969/ENSSSCG00000012163/ENSSSCG00000007951/ENSSSCG00000003133	PLCB1/RAP1B/PPP1CB/PPP1CC/KRAS/RPS6KA3/CREBBP/GRIN2D	ssc:100152679/ssc:100152555/ssc:397378/ssc:733612/ssc:100518251/ssc:100522174/ssc:100620215/ssc:100521797	8	2	ENSSSCG00000007951/ENSSSCG00000003133	6	ENSSSCG00000007056/ENSSSCG00000032595/ENSSSCG00000008540/ENSSSCG00000009828/ENSSSCG00000026969/ENSSSCG00000012163
ssc04137	Mitophagy - animal	9/361	59/5122	0.0210908784227852	0.502068806672926	ENSSSCG00000039285/ENSSSCG00000016692/ENSSSCG00000005096/ENSSSCG00000000457/ENSSSCG00000026969/ENSSSCG00000000512/ENSSSCG00000004370/ENSSSCG00000012258/ENSSSCG00000031103	MFN1/TAX1BP1/HIF1A/USP15/KRAS/TBC1D15/ATG5/FUNDC1/TBK1	ssc:100627612/ssc:100516165/ssc:396696/ssc:100524085/ssc:100518251/ssc:100157246/ssc:100739102/ssc:100518350/ssc:100125828	9	0		9	ENSSSCG00000039285/ENSSSCG00000016692/ENSSSCG00000005096/ENSSSCG00000000457/ENSSSCG00000026969/ENSSSCG00000000512/ENSSSCG00000004370/ENSSSCG00000012258/ENSSSCG00000031103
ssc03018	RNA degradation	10/361	69/5122	0.0216132228688463	0.502068806672926	ENSSSCG00000016911/ENSSSCG00000006983/ENSSSCG00000039331/ENSSSCG00000014165/ENSSSCG00000031882/ENSSSCG00000011601/ENSSSCG00000021354/ENSSSCG00000009460/ENSSSCG00000024916/ENSSSCG00000023976	SKIV2L2/CNOT7/-/-/PNPT1/LSM3/CNOT4/DIS3/DHX36/DCP1B	ssc:100518521/ssc:100154442/ssc:100515656/ssc:100522857/ssc:100642182/ssc:100514071/ssc:100622832/ssc:100521470/ssc:100626674/ssc:100620800	10	2	ENSSSCG00000021354/ENSSSCG00000023976	8	ENSSSCG00000016911/ENSSSCG00000006983/ENSSSCG00000039331/ENSSSCG00000014165/ENSSSCG00000031882/ENSSSCG00000011601/ENSSSCG00000009460/ENSSSCG00000024916
ssc05210	Colorectal cancer	11/361	81/5122	0.0256057724753471	0.502068806672926	ENSSSCG00000032357/ENSSSCG00000002383/ENSSSCG00000008428/ENSSSCG00000003112/ENSSSCG00000034012/ENSSSCG00000026969/ENSSSCG00000005965/ENSSSCG00000005382/ENSSSCG00000030413/ENSSSCG00000038185/ENSSSCG00000010816	APPL1/FOS/MSH2/-/CASP3/KRAS/MYC/TGFBR1/PIK3CA/EREG/TGFB2	ssc:100188978/ssc:100144486/ssc:100337661/ssc:100517403/ssc:397244/ssc:100518251/ssc:448810/ssc:396665/ssc:100621789/ssc:100620969/ssc:397084	11	2	ENSSSCG00000002383/ENSSSCG00000005965	9	ENSSSCG00000032357/ENSSSCG00000008428/ENSSSCG00000003112/ENSSSCG00000034012/ENSSSCG00000026969/ENSSSCG00000005382/ENSSSCG00000030413/ENSSSCG00000038185/ENSSSCG00000010816
ssc04110	Cell cycle	14/361	113/5122	0.0265243897864942	0.502068806672926	ENSSSCG00000010625/ENSSSCG00000012642/ENSSSCG00000036256/ENSSSCG00000004432/ENSSSCG00000017308/ENSSSCG00000005965/ENSSSCG00000004466/ENSSSCG00000011652/ENSSSCG00000033057/ENSSSCG00000011679/ENSSSCG00000015668/ENSSSCG00000025606/ENSSSCG00000010816/ENSSSCG00000007951	SMC3/STAG2/MAD2L1/HDAC2/CDC27/MYC/TTK/STAG1/ANAPC13/ATR/ORC4/ATM/TGFB2/CREBBP	ssc:100151864/ssc:100154944/ssc:100523455/ssc:100156170/ssc:100517185/ssc:448810/ssc:100157649/ssc:100525610/ssc:100415776/ssc:100516227/ssc:100519056/ssc:100101922/ssc:397084/ssc:100620215	14	2	ENSSSCG00000005965/ENSSSCG00000007951	12	ENSSSCG00000010625/ENSSSCG00000012642/ENSSSCG00000036256/ENSSSCG00000004432/ENSSSCG00000017308/ENSSSCG00000004466/ENSSSCG00000011652/ENSSSCG00000033057/ENSSSCG00000011679/ENSSSCG00000015668/ENSSSCG00000025606/ENSSSCG00000010816
ssc04921	Oxytocin signaling pathway	14/361	113/5122	0.0265243897864942	0.502068806672926	ENSSSCG00000007056/ENSSSCG00000002383/ENSSSCG00000015402/ENSSSCG00000008540/ENSSSCG00000009828/ENSSSCG00000021893/ENSSSCG00000026969/ENSSSCG00000012298/ENSSSCG00000039947/ENSSSCG00000015407/ENSSSCG00000004856/ENSSSCG00000011455/ENSSSCG00000017990/ENSSSCG00000011040	PLCB1/FOS/CACNA2D1/PPP1CB/PPP1CC/ROCK1/KRAS/CACNA1F/KCNJ2/GNAI1/NFATC1/CACNA1D/PIK3R6/CACNB2	ssc:100152679/ssc:100144486/ssc:397377/ssc:397378/ssc:733612/ssc:397447/ssc:100518251/ssc:100514745/ssc:397293/ssc:100144419/ssc:397318/ssc:100511102/ssc:100034246/ssc:100524101	14	3	ENSSSCG00000002383/ENSSSCG00000039947/ENSSSCG00000004856	11	ENSSSCG00000007056/ENSSSCG00000015402/ENSSSCG00000008540/ENSSSCG00000009828/ENSSSCG00000021893/ENSSSCG00000026969/ENSSSCG00000012298/ENSSSCG00000015407/ENSSSCG00000011455/ENSSSCG00000017990/ENSSSCG00000011040
ssc05230	Central carbon metabolism in cancer	8/361	53/5122	0.0305738953645153	0.505508935571221	ENSSSCG00000005096/ENSSSCG00000024351/ENSSSCG00000020927/ENSSSCG00000026969/ENSSSCG00000016056/ENSSSCG00000015958/ENSSSCG00000005965/ENSSSCG00000030413	HIF1A/MET/SLC2A2/KRAS/GLS/-/MYC/PIK3CA	ssc:396696/ssc:654328/ssc:397429/ssc:100518251/ssc:399525/ssc:100286871/ssc:448810/ssc:100621789	8	1	ENSSSCG00000005965	7	ENSSSCG00000005096/ENSSSCG00000024351/ENSSSCG00000020927/ENSSSCG00000026969/ENSSSCG00000016056/ENSSSCG00000015958/ENSSSCG00000030413
ssc03460	Fanconi anemia pathway	7/361	45/5122	0.0361974484296614	0.505508935571221	ENSSSCG00000003820/ENSSSCG00000007954/ENSSSCG00000004529/ENSSSCG00000025703/ENSSSCG00000011679/ENSSSCG00000039950/ENSSSCG00000005000	USP1/SLX4/POLI/REV3L/ATR/RMI1/FANCM	ssc:100523071/ssc:100515719/ssc:100525374/ssc:100513963/ssc:100516227/ssc:100517963/ssc:100155917	7	1	ENSSSCG00000007954	6	ENSSSCG00000003820/ENSSSCG00000004529/ENSSSCG00000025703/ENSSSCG00000011679/ENSSSCG00000039950/ENSSSCG00000005000
ssc05167	Kaposi's sarcoma-associated herpesvirus infection	16/361	140/5122	0.0362272843284722	0.505508935571221	ENSSSCG00000005096/ENSSSCG00000002383/ENSSSCG00000016916/ENSSSCG00000003749/ENSSSCG00000034012/ENSSSCG00000026969/ENSSSCG00000015801/ENSSSCG00000005965/ENSSSCG00000004856/ENSSSCG00000030413/ENSSSCG00000015324/ENSSSCG00000031103/ENSSSCG00000017990/ENSSSCG00000008953/ENSSSCG00000007951/ENSSSCG00000005215	HIF1A/FOS/IL6ST/PIK3C3/CASP3/KRAS/TLR3/MYC/NFATC1/PIK3CA/GNG11/TBK1/PIK3R6/CXCL8/CREBBP/JAK2	ssc:396696/ssc:100144486/ssc:100037294/ssc:503700/ssc:397244/ssc:100518251/ssc:100037937/ssc:448810/ssc:397318/ssc:100621789/ssc:100522202/ssc:100125828/ssc:100034246/ssc:396880/ssc:100620215/ssc:397201	16	5	ENSSSCG00000002383/ENSSSCG00000005965/ENSSSCG00000004856/ENSSSCG00000008953/ENSSSCG00000007951	11	ENSSSCG00000005096/ENSSSCG00000016916/ENSSSCG00000003749/ENSSSCG00000034012/ENSSSCG00000026969/ENSSSCG00000015801/ENSSSCG00000030413/ENSSSCG00000015324/ENSSSCG00000031103/ENSSSCG00000017990/ENSSSCG00000005215
ssc04115	p53 signaling pathway	8/361	55/5122	0.0371995233778083	0.505508935571221	ENSSSCG00000017024/ENSSSCG00000003112/ENSSSCG00000006280/ENSSSCG00000015284/ENSSSCG00000034012/ENSSSCG00000033860/ENSSSCG00000011679/ENSSSCG00000025606	CCNG1/-/GORAB/MDM4/CASP3/ZMAT3/ATR/ATM	ssc:595110/ssc:100517403/ssc:100738993/ssc:100512731/ssc:397244/ssc:100621584/ssc:100516227/ssc:100101922	8	0		8	ENSSSCG00000017024/ENSSSCG00000003112/ENSSSCG00000006280/ENSSSCG00000015284/ENSSSCG00000034012/ENSSSCG00000033860/ENSSSCG00000011679/ENSSSCG00000025606
ssc03013	RNA transport	15/361	131/5122	0.0411410559715723	0.505508935571221	ENSSSCG00000011803/ENSSSCG00000011529/ENSSSCG00000014244/ENSSSCG00000008180/ENSSSCG00000022952/ENSSSCG00000028228/ENSSSCG00000003849/ENSSSCG00000000466/ENSSSCG00000011769/ENSSSCG00000012727/ENSSSCG00000006033/ENSSSCG00000015576/ENSSSCG00000012639/ENSSSCG00000028420/ENSSSCG00000011117	EIF4A2/TRNT1/PHAX/EIF5B/NMD3/XPO1/-/XPOT/FXR1/FMR1/EIF3E/TPR/THOC2/EIF4E/-	ssc:100101928/ssc:100153838/ssc:100515013/ssc:100520783/ssc:100738482/ssc:397330/ssc:100519318/ssc:100511016/ssc:100525539/ssc:100155078/ssc:100156671/ssc:100520507/ssc:100154832/ssc:100038030/ssc:100621126	15	0		15	ENSSSCG00000011803/ENSSSCG00000011529/ENSSSCG00000014244/ENSSSCG00000008180/ENSSSCG00000022952/ENSSSCG00000028228/ENSSSCG00000003849/ENSSSCG00000000466/ENSSSCG00000011769/ENSSSCG00000012727/ENSSSCG00000006033/ENSSSCG00000015576/ENSSSCG00000012639/ENSSSCG00000028420/ENSSSCG00000011117
ssc04215	Apoptosis - multiple species	5/361	28/5122	0.0433396792942995	0.505508935571221	ENSSSCG00000025028/ENSSSCG00000027529/ENSSSCG00000008513/ENSSSCG00000003112/ENSSSCG00000034012	-/BIRC3/BIRC6/-/CASP3	ssc:100037300/ssc:100622590/ssc:100049694/ssc:100517403/ssc:397244	5	0		5	ENSSSCG00000025028/ENSSSCG00000027529/ENSSSCG00000008513/ENSSSCG00000003112/ENSSSCG00000034012
ssc04024	cAMP signaling pathway	15/361	132/5122	0.043558322877309	0.505508935571221	ENSSSCG00000002383/ENSSSCG00000027898/ENSSSCG00000032595/ENSSSCG00000016929/ENSSSCG00000008540/ENSSSCG00000009828/ENSSSCG00000021893/ENSSSCG00000012298/ENSSSCG00000015407/ENSSSCG00000004856/ENSSSCG00000016520/ENSSSCG00000030413/ENSSSCG00000011455/ENSSSCG00000007951/ENSSSCG00000003133	FOS/ATP2B1/RAP1B/PDE4D/PPP1CB/PPP1CC/ROCK1/CACNA1F/GNAI1/NFATC1/CREB3L2/PIK3CA/CACNA1D/CREBBP/GRIN2D	ssc:100144486/ssc:397636/ssc:100152555/ssc:100037967/ssc:397378/ssc:733612/ssc:397447/ssc:100514745/ssc:100144419/ssc:397318/ssc:100520468/ssc:100621789/ssc:100511102/ssc:100620215/ssc:100521797	15	5	ENSSSCG00000002383/ENSSSCG00000004856/ENSSSCG00000016520/ENSSSCG00000007951/ENSSSCG00000003133	10	ENSSSCG00000027898/ENSSSCG00000032595/ENSSSCG00000016929/ENSSSCG00000008540/ENSSSCG00000009828/ENSSSCG00000021893/ENSSSCG00000012298/ENSSSCG00000015407/ENSSSCG00000030413/ENSSSCG00000011455
ssc05034	Alcoholism	12/361	99/5122	0.0442562492850142	0.505508935571221	ENSSSCG00000004432/ENSSSCG00000008540/ENSSSCG00000009828/ENSSSCG00000015952/ENSSSCG00000026969/ENSSSCG00000015407/ENSSSCG00000016520/ENSSSCG00000020671/ENSSSCG00000015324/ENSSSCG00000038945/ENSSSCG00000024777/ENSSSCG00000003133	HDAC2/PPP1CB/PPP1CC/HAT1/KRAS/GNAI1/CREB3L2/SLC18A2/GNG11/HIST1H3E/HDAC4/GRIN2D	ssc:100156170/ssc:397378/ssc:733612/ssc:100622317/ssc:100518251/ssc:100144419/ssc:100520468/ssc:100154950/ssc:100522202/ssc:100154511/ssc:100624050/ssc:100521797	12	3	ENSSSCG00000016520/ENSSSCG00000024777/ENSSSCG00000003133	9	ENSSSCG00000004432/ENSSSCG00000008540/ENSSSCG00000009828/ENSSSCG00000015952/ENSSSCG00000026969/ENSSSCG00000015407/ENSSSCG00000020671/ENSSSCG00000015324/ENSSSCG00000038945
ssc03015	mRNA surveillance pathway	10/361	78/5122	0.0457996288546765	0.505508935571221	ENSSSCG00000014337/ENSSSCG00000025855/ENSSSCG00000004169/ENSSSCG00000004311/ENSSSCG00000008540/ENSSSCG00000009828/ENSSSCG00000003849/ENSSSCG00000033185/ENSSSCG00000031498/ENSSSCG00000011117	ETF1/RNMT/HBS1L/RNGTT/PPP1CB/PPP1CC/-/PPP2R3A/PPP2R3C/-	ssc:100520896/ssc:100621823/ssc:100158211/ssc:100520874/ssc:397378/ssc:733612/ssc:100519318/ssc:102160080/ssc:110261574/ssc:100621126	10	0		10	ENSSSCG00000014337/ENSSSCG00000025855/ENSSSCG00000004169/ENSSSCG00000004311/ENSSSCG00000008540/ENSSSCG00000009828/ENSSSCG00000003849/ENSSSCG00000033185/ENSSSCG00000031498/ENSSSCG00000011117
ssc04728	Dopaminergic synapse	12/361	100/5122	0.0472413967046887	0.505508935571221	ENSSSCG00000007056/ENSSSCG00000002383/ENSSSCG00000011027/ENSSSCG00000008540/ENSSSCG00000009828/ENSSSCG00000033185/ENSSSCG00000031498/ENSSSCG00000015407/ENSSSCG00000016520/ENSSSCG00000020671/ENSSSCG00000015324/ENSSSCG00000011455	PLCB1/FOS/KIF5B/PPP1CB/PPP1CC/PPP2R3A/PPP2R3C/GNAI1/CREB3L2/SLC18A2/GNG11/CACNA1D	ssc:100152679/ssc:100144486/ssc:595132/ssc:397378/ssc:733612/ssc:102160080/ssc:110261574/ssc:100144419/ssc:100520468/ssc:100154950/ssc:100522202/ssc:100511102	12	2	ENSSSCG00000002383/ENSSSCG00000016520	10	ENSSSCG00000007056/ENSSSCG00000011027/ENSSSCG00000008540/ENSSSCG00000009828/ENSSSCG00000033185/ENSSSCG00000031498/ENSSSCG00000015407/ENSSSCG00000020671/ENSSSCG00000015324/ENSSSCG00000011455
ssc04216	Ferroptosis	6/361	38/5122	0.0476895222237001	0.505508935571221	ENSSSCG00000016223/ENSSSCG00000012583/ENSSSCG00000012173/ENSSSCG00000011848/ENSSSCG00000004370/ENSSSCG00000011700	ACSL3/ACSL4/SAT1/TFRC/ATG5/CP	ssc:100233169/ssc:448980/ssc:397645/ssc:397062/ssc:100739102/ssc:406870	6	0		6	ENSSSCG00000016223/ENSSSCG00000012583/ENSSSCG00000012173/ENSSSCG00000011848/ENSSSCG00000004370/ENSSSCG00000011700
ssc04010	MAPK signaling pathway	23/361	228/5122	0.0496239320515689	0.505782384371759	ENSSSCG00000016918/ENSSSCG00000002383/ENSSSCG00000024351/ENSSSCG00000015402/ENSSSCG00000021206/ENSSSCG00000032595/ENSSSCG00000006530/ENSSSCG00000034012/ENSSSCG00000026969/ENSSSCG00000040751/ENSSSCG00000012163/ENSSSCG00000005965/ENSSSCG00000005382/ENSSSCG00000017790/ENSSSCG00000012298/ENSSSCG00000004856/ENSSSCG00000011743/ENSSSCG00000038185/ENSSSCG00000011455/ENSSSCG00000010816/ENSSSCG00000030354/…	MAP3K1/FOS/MET/CACNA2D1/IL1RAP/RAP1B/EFNA1/CASP3/KRAS/DDIT3/RPS6KA3/MYC/TGFBR1/TAOK1/CACNA1F/NFATC1/MECOM/EREG/CACNA1D/TGFB2/MAP3K2/CACNB2/KITLG	ssc:396617/ssc:100144486/ssc:654328/ssc:397377/ssc:100628318/ssc:100152555/ssc:100144501/ssc:397244/ssc:100518251/ssc:100240743/ssc:100522174/ssc:448810/ssc:396665/ssc:100622172/ssc:100514745/ssc:397318/ssc:100518275/ssc:100620969/ssc:100511102/ssc:397084/ssc:100621234/ssc:100524101/ssc:397509	23	3	ENSSSCG00000002383/ENSSSCG00000005965/ENSSSCG00000004856	20	ENSSSCG00000016918/ENSSSCG00000024351/ENSSSCG00000015402/ENSSSCG00000021206/ENSSSCG00000032595/ENSSSCG00000006530/ENSSSCG00000034012/ENSSSCG00000026969/ENSSSCG00000040751/ENSSSCG00000012163/ENSSSCG00000005382/ENSSSCG00000017790/ENSSSCG00000012298/ENSSSCG00000011743/ENSSSCG00000038185/ENSSSCG00000011455/ENSSSCG00000010816/ENSSSCG00000030354/ENSSSCG00000011040/ENSSSCG00000035495
ssc05166	HTLV-I infection	21/361	211/5122	0.0661230094928654	0.648985093170716	ENSSSCG00000025028/ENSSSCG00000016918/ENSSSCG00000011106/ENSSSCG00000002383/ENSSSCG00000036256/ENSSSCG00000028228/ENSSSCG00000017308/ENSSSCG00000014336/ENSSSCG00000026969/ENSSSCG00000005965/ENSSSCG00000005382/ENSSSCG00000000844/ENSSSCG00000005008/ENSSSCG00000011679/ENSSSCG00000004856/ENSSSCG00000034090/ENSSSCG00000030413/ENSSSCG00000038948/ENSSSCG00000025606/ENSSSCG00000010816/ENSSSCG00000007951	-/MAP3K1/CREM/FOS/MAD2L1/XPO1/CDC27/EGR1/KRAS/MYC/TGFBR1/NFYB/POLE2/ATR/NFATC1/CRTC3/PIK3CA/ETS2/ATM/TGFB2/CREBBP	ssc:100037300/ssc:396617/ssc:100512363/ssc:100144486/ssc:100523455/ssc:397330/ssc:100517185/ssc:100520726/ssc:100518251/ssc:448810/ssc:396665/ssc:100157587/ssc:100521651/ssc:100516227/ssc:397318/ssc:100621206/ssc:100621789/ssc:100154449/ssc:100101922/ssc:397084/ssc:100620215	21	6	ENSSSCG00000002383/ENSSSCG00000014336/ENSSSCG00000005965/ENSSSCG00000004856/ENSSSCG00000034090/ENSSSCG00000007951	15	ENSSSCG00000025028/ENSSSCG00000016918/ENSSSCG00000011106/ENSSSCG00000036256/ENSSSCG00000028228/ENSSSCG00000017308/ENSSSCG00000026969/ENSSSCG00000005382/ENSSSCG00000000844/ENSSSCG00000005008/ENSSSCG00000011679/ENSSSCG00000030413/ENSSSCG00000038948/ENSSSCG00000025606/ENSSSCG00000010816
ssc04657	IL-17 signaling pathway	8/361	65/5122	0.0844566793608145	0.759928445080158	ENSSSCG00000002383/ENSSSCG00000004624/ENSSSCG00000034012/ENSSSCG00000032474/ENSSSCG00000017723/ENSSSCG00000024623/ENSSSCG00000031103/ENSSSCG00000008953	FOS/-/CASP3/CXCL10/CCL2/USP25/TBK1/CXCL8	ssc:100144486/ssc:396833/ssc:397244/ssc:494019/ssc:397422/ssc:100628105/ssc:100125828/ssc:396880	8	4	ENSSSCG00000002383/ENSSSCG00000032474/ENSSSCG00000017723/ENSSSCG00000008953	4	ENSSSCG00000004624/ENSSSCG00000034012/ENSSSCG00000024623/ENSSSCG00000031103
ssc04726	Serotonergic synapse	9/361	76/5122	0.0846204206652716	0.759928445080158	ENSSSCG00000007056/ENSSSCG00000034012/ENSSSCG00000026969/ENSSSCG00000012298/ENSSSCG00000015407/ENSSSCG00000020671/ENSSSCG00000015324/ENSSSCG00000011455/ENSSSCG00000011681	PLCB1/CASP3/KRAS/CACNA1F/GNAI1/SLC18A2/GNG11/CACNA1D/TRPC1	ssc:100152679/ssc:397244/ssc:100518251/ssc:100514745/ssc:100144419/ssc:100154950/ssc:100522202/ssc:100511102/ssc:100156938	9	0		9	ENSSSCG00000007056/ENSSSCG00000034012/ENSSSCG00000026969/ENSSSCG00000012298/ENSSSCG00000015407/ENSSSCG00000020671/ENSSSCG00000015324/ENSSSCG00000011455/ENSSSCG00000011681
ssc04924	Renin secretion	6/361	44/5122	0.0860296352920934	0.759928445080158	ENSSSCG00000007056/ENSSSCG00000012298/ENSSSCG00000039947/ENSSSCG00000015407/ENSSSCG00000023924/ENSSSCG00000011455	PLCB1/CACNA1F/KCNJ2/GNAI1/PDE1A/CACNA1D	ssc:100152679/ssc:100514745/ssc:397293/ssc:100144419/ssc:100152819/ssc:100511102	6	1	ENSSSCG00000039947	5	ENSSSCG00000007056/ENSSSCG00000012298/ENSSSCG00000015407/ENSSSCG00000023924/ENSSSCG00000011455
ssc04390	Hippo signaling pathway	13/361	123/5122	0.0910118225710944	0.778004289720646	ENSSSCG00000027206/ENSSSCG00000002287/ENSSSCG00000008540/ENSSSCG00000039221/ENSSSCG00000009828/ENSSSCG00000003112/ENSSSCG00000011745/ENSSSCG00000010360/ENSSSCG00000005965/ENSSSCG00000005382/ENSSSCG00000005584/ENSSSCG00000010816/ENSSSCG00000039442	PARD6B/MPP5/PPP1CB/MOB1A/PPP1CC/-/PRKCI/BMPR1A/MYC/TGFBR1/CRB2/TGFB2/BMP2	ssc:100151957/ssc:100152635/ssc:397378/ssc:100738341/ssc:733612/ssc:100517403/ssc:100174945/ssc:100169652/ssc:448810/ssc:396665/ssc:100511431/ssc:397084/ssc:100157103	13	2	ENSSSCG00000005965/ENSSSCG00000005584	11	ENSSSCG00000027206/ENSSSCG00000002287/ENSSSCG00000008540/ENSSSCG00000039221/ENSSSCG00000009828/ENSSSCG00000003112/ENSSSCG00000011745/ENSSSCG00000010360/ENSSSCG00000005382/ENSSSCG00000010816/ENSSSCG00000039442
ssc04350	TGF-beta signaling pathway	8/361	68/5122	0.103421462447017	0.856458985889361	ENSSSCG00000021893/ENSSSCG00000010360/ENSSSCG00000014121/ENSSSCG00000005965/ENSSSCG00000005382/ENSSSCG00000010816/ENSSSCG00000007951/ENSSSCG00000039442	ROCK1/BMPR1A/ZFYVE16/MYC/TGFBR1/TGFB2/CREBBP/BMP2	ssc:397447/ssc:100169652/ssc:100511806/ssc:448810/ssc:396665/ssc:397084/ssc:100620215/ssc:100157103	8	2	ENSSSCG00000005965/ENSSSCG00000007951	6	ENSSSCG00000021893/ENSSSCG00000010360/ENSSSCG00000014121/ENSSSCG00000005382/ENSSSCG00000010816/ENSSSCG00000039442
ssc04621	NOD-like receptor signaling pathway	12/361	115/5122	0.109194280478649	0.876863161419452	ENSSSCG00000039285/ENSSSCG00000025028/ENSSSCG00000004636/ENSSSCG00000007056/ENSSSCG00000027529/ENSSSCG00000015435/ENSSSCG00000004370/ENSSSCG00000005453/ENSSSCG00000016954/ENSSSCG00000017723/ENSSSCG00000031103/ENSSSCG00000008953	MFN1/-/TRPM7/PLCB1/BIRC3/NAMPT/ATG5/-/ERBIN/CCL2/TBK1/CXCL8	ssc:100627612/ssc:100037300/ssc:100169932/ssc:100152679/ssc:100622590/ssc:595123/ssc:100739102/ssc:397581/ssc:100511418/ssc:397422/ssc:100125828/ssc:396880	12	2	ENSSSCG00000017723/ENSSSCG00000008953	10	ENSSSCG00000039285/ENSSSCG00000025028/ENSSSCG00000004636/ENSSSCG00000007056/ENSSSCG00000027529/ENSSSCG00000015435/ENSSSCG00000004370/ENSSSCG00000005453/ENSSSCG00000016954/ENSSSCG00000031103
ssc05211	Renal cell carcinoma	7/361	59/5122	0.118914588061268	0.887877020238207	ENSSSCG00000005096/ENSSSCG00000024351/ENSSSCG00000032595/ENSSSCG00000026969/ENSSSCG00000030413/ENSSSCG00000010816/ENSSSCG00000007951	HIF1A/MET/RAP1B/KRAS/PIK3CA/TGFB2/CREBBP	ssc:396696/ssc:654328/ssc:100152555/ssc:100518251/ssc:100621789/ssc:397084/ssc:100620215	7	1	ENSSSCG00000007951	6	ENSSSCG00000005096/ENSSSCG00000024351/ENSSSCG00000032595/ENSSSCG00000026969/ENSSSCG00000030413/ENSSSCG00000010816
ssc04360	Axon guidance	14/361	141/5122	0.119872803421415	0.887877020238207	ENSSSCG00000024351/ENSSSCG00000027206/ENSSSCG00000006530/ENSSSCG00000021893/ENSSSCG00000015396/ENSSSCG00000026969/ENSSSCG00000015958/ENSSSCG00000015407/ENSSSCG00000006635/ENSSSCG00000030413/ENSSSCG00000004336/ENSSSCG00000024001/ENSSSCG00000011681/ENSSSCG00000015398	MET/PARD6B/EFNA1/ROCK1/SEMA3D/KRAS/-/GNAI1/SEMA6C/PIK3CA/EPHA7/PLXNA1/TRPC1/SEMA3A	ssc:654328/ssc:100151957/ssc:100144501/ssc:397447/ssc:100523915/ssc:100518251/ssc:100286871/ssc:100144419/ssc:100153477/ssc:100621789/ssc:100154222/ssc:100624579/ssc:100156938/ssc:100620398	14	2	ENSSSCG00000006635/ENSSSCG00000024001	12	ENSSSCG00000024351/ENSSSCG00000027206/ENSSSCG00000006530/ENSSSCG00000021893/ENSSSCG00000015396/ENSSSCG00000026969/ENSSSCG00000015958/ENSSSCG00000015407/ENSSSCG00000030413/ENSSSCG00000004336/ENSSSCG00000011681/ENSSSCG00000015398
ssc03440	Homologous recombination	5/361	38/5122	0.125838769290522	0.887877020238207	ENSSSCG00000006127/ENSSSCG00000024419/ENSSSCG00000021966/ENSSSCG00000014955/ENSSSCG00000025606	NBN/-/TOPBP1/MRE11/ATM	ssc:100153233/ssc:100621518/ssc:100626645/ssc:100516687/ssc:100101922	5	0		5	ENSSSCG00000006127/ENSSSCG00000024419/ENSSSCG00000021966/ENSSSCG00000014955/ENSSSCG00000025606
ssc00562	Inositol phosphate metabolism	7/361	60/5122	0.126987458851259	0.887877020238207	ENSSSCG00000025406/ENSSSCG00000007056/ENSSSCG00000033791/ENSSSCG00000003749/ENSSSCG00000040863/ENSSSCG00000033291/ENSSSCG00000030413	PIK3C2A/PLCB1/IMPA1/PIK3C3/IPMK/PIP4K2B/PIK3CA	ssc:100514626/ssc:100152679/ssc:397425/ssc:503700/ssc:100623323/ssc:100623031/ssc:100621789	7	1	ENSSSCG00000033291	6	ENSSSCG00000025406/ENSSSCG00000007056/ENSSSCG00000033791/ENSSSCG00000003749/ENSSSCG00000040863/ENSSSCG00000030413
ssc05202	Transcriptional misregulation in cancer	13/361	132/5122	0.136551659227077	0.887877020238207	ENSSSCG00000024351/ENSSSCG00000004432/ENSSSCG00000010226/ENSSSCG00000040751/ENSSSCG00000011081/ENSSSCG00000005965/ENSSSCG00000005385/ENSSSCG00000025606/ENSSSCG00000038945/ENSSSCG00000008953/ENSSSCG00000024591/ENSSSCG00000008388/ENSSSCG00000015697	MET/HDAC2/JMJD1C/DDIT3/-/MYC/NR4A3/ATM/HIST1H3E/CXCL8/ETV1/REL/-	ssc:654328/ssc:100156170/ssc:100157328/ssc:100240743/ssc:100520800/ssc:448810/ssc:397479/ssc:100101922/ssc:100154511/ssc:396880/ssc:100513560/ssc:100525104/ssc:100737861	13	2	ENSSSCG00000005965/ENSSSCG00000008953	11	ENSSSCG00000024351/ENSSSCG00000004432/ENSSSCG00000010226/ENSSSCG00000040751/ENSSSCG00000011081/ENSSSCG00000005385/ENSSSCG00000025606/ENSSSCG00000038945/ENSSSCG00000024591/ENSSSCG00000008388/ENSSSCG00000015697
ssc00640	Propanoate metabolism	4/361	29/5122	0.143706214560578	0.887877020238207	ENSSSCG00000003776/ENSSSCG00000009405/ENSSSCG00000015443/ENSSSCG00000006866	ACADM/SUCLA2/DLD/DBT	ssc:397104/ssc:399540/ssc:397129/ssc:100156530	4	0		4	ENSSSCG00000003776/ENSSSCG00000009405/ENSSSCG00000015443/ENSSSCG00000006866
ssc04917	Prolactin signaling pathway	7/361	63/5122	0.152796443837586	0.887877020238207	ENSSSCG00000002383/ENSSSCG00000020927/ENSSSCG00000026969/ENSSSCG00000032332/ENSSSCG00000030413/ENSSSCG00000008437/ENSSSCG00000005215	FOS/SLC2A2/KRAS/SOCS4/PIK3CA/SOCS5/JAK2	ssc:100144486/ssc:397429/ssc:100518251/ssc:100302366/ssc:100621789/ssc:100302367/ssc:397201	7	1	ENSSSCG00000002383	6	ENSSSCG00000020927/ENSSSCG00000026969/ENSSSCG00000032332/ENSSSCG00000030413/ENSSSCG00000008437/ENSSSCG00000005215
ssc04022	cGMP-PKG signaling pathway	12/361	123/5122	0.155753993992803	0.887877020238207	ENSSSCG00000007056/ENSSSCG00000027898/ENSSSCG00000008540/ENSSSCG00000009828/ENSSSCG00000021893/ENSSSCG00000012298/ENSSSCG00000025729/ENSSSCG00000015407/ENSSSCG00000004856/ENSSSCG00000016520/ENSSSCG00000011455/ENSSSCG00000017990	PLCB1/ATP2B1/PPP1CB/PPP1CC/ROCK1/CACNA1F/IRS1/GNAI1/NFATC1/CREB3L2/CACNA1D/PIK3R6	ssc:100152679/ssc:397636/ssc:397378/ssc:733612/ssc:397447/ssc:100514745/ssc:100512686/ssc:100144419/ssc:397318/ssc:100520468/ssc:100511102/ssc:100034246	12	3	ENSSSCG00000025729/ENSSSCG00000004856/ENSSSCG00000016520	9	ENSSSCG00000007056/ENSSSCG00000027898/ENSSSCG00000008540/ENSSSCG00000009828/ENSSSCG00000021893/ENSSSCG00000012298/ENSSSCG00000015407/ENSSSCG00000011455/ENSSSCG00000017990
ssc00340	Histidine metabolism	3/361	20/5122	0.163034880126797	0.887877020238207	ENSSSCG00000005271/ENSSSCG00000035195/ENSSSCG00000000892	CARNMT1/HNMT/HAL	ssc:100518712/ssc:100624677/ssc:100154617	3	1	ENSSSCG00000000892	2	ENSSSCG00000005271/ENSSSCG00000035195
ssc04611	Platelet activation	10/361	100/5122	0.164876729457501	0.887877020238207	ENSSSCG00000007056/ENSSSCG00000032595/ENSSSCG00000038735/ENSSSCG00000008540/ENSSSCG00000009828/ENSSSCG00000011745/ENSSSCG00000021893/ENSSSCG00000015407/ENSSSCG00000030413/ENSSSCG00000017990	PLCB1/RAP1B/SNAP23/PPP1CB/PPP1CC/PRKCI/ROCK1/GNAI1/PIK3CA/PIK3R6	ssc:100152679/ssc:100152555/ssc:100512755/ssc:397378/ssc:733612/ssc:100174945/ssc:397447/ssc:100144419/ssc:100621789/ssc:100034246	10	0		10	ENSSSCG00000007056/ENSSSCG00000032595/ENSSSCG00000038735/ENSSSCG00000008540/ENSSSCG00000009828/ENSSSCG00000011745/ENSSSCG00000021893/ENSSSCG00000015407/ENSSSCG00000030413/ENSSSCG00000017990
ssc05410	Hypertrophic cardiomyopathy (HCM)	6/361	53/5122	0.167141389819256	0.887877020238207	ENSSSCG00000015375/ENSSSCG00000015402/ENSSSCG00000012298/ENSSSCG00000011455/ENSSSCG00000010816/ENSSSCG00000011040	ITGB8/CACNA2D1/CACNA1F/CACNA1D/TGFB2/CACNB2	ssc:100037284/ssc:397377/ssc:100514745/ssc:100511102/ssc:397084/ssc:100524101	6	0		6	ENSSSCG00000015375/ENSSSCG00000015402/ENSSSCG00000012298/ENSSSCG00000011455/ENSSSCG00000010816/ENSSSCG00000011040
ssc04930	Type II diabetes mellitus	5/361	42/5122	0.170837783685485	0.887877020238207	ENSSSCG00000020927/ENSSSCG00000032332/ENSSSCG00000025729/ENSSSCG00000030413/ENSSSCG00000011455	SLC2A2/SOCS4/IRS1/PIK3CA/CACNA1D	ssc:397429/ssc:100302366/ssc:100512686/ssc:100621789/ssc:100511102	5	1	ENSSSCG00000025729	4	ENSSSCG00000020927/ENSSSCG00000032332/ENSSSCG00000030413/ENSSSCG00000011455
ssc04973	Carbohydrate digestion and absorption	4/361	31/5122	0.171119372399332	0.887877020238207	ENSSSCG00000020927/ENSSSCG00000011735/ENSSSCG00000030413/ENSSSCG00000011455	SLC2A2/SI/PIK3CA/CACNA1D	ssc:397429/ssc:100623884/ssc:100621789/ssc:100511102	4	0		4	ENSSSCG00000020927/ENSSSCG00000011735/ENSSSCG00000030413/ENSSSCG00000011455
ssc05144	Malaria	4/361	31/5122	0.171119372399332	0.887877020238207	ENSSSCG00000024351/ENSSSCG00000017723/ENSSSCG00000008953/ENSSSCG00000010816	MET/CCL2/CXCL8/TGFB2	ssc:654328/ssc:397422/ssc:396880/ssc:397084	4	2	ENSSSCG00000017723/ENSSSCG00000008953	2	ENSSSCG00000024351/ENSSSCG00000010816
ssc04213	Longevity regulating pathway - multiple species	6/361	54/5122	0.177686117827429	0.887877020238207	ENSSSCG00000004432/ENSSSCG00000010235/ENSSSCG00000026969/ENSSSCG00000004370/ENSSSCG00000025729/ENSSSCG00000030413	HDAC2/SIRT1/KRAS/ATG5/IRS1/PIK3CA	ssc:100156170/ssc:751859/ssc:100518251/ssc:100739102/ssc:100512686/ssc:100621789	6	1	ENSSSCG00000025729	5	ENSSSCG00000004432/ENSSSCG00000010235/ENSSSCG00000026969/ENSSSCG00000004370/ENSSSCG00000030413
ssc04622	RIG-I-like receptor signaling pathway	6/361	54/5122	0.177686117827429	0.887877020238207	ENSSSCG00000016918/ENSSSCG00000012252/ENSSSCG00000032474/ENSSSCG00000004370/ENSSSCG00000031103/ENSSSCG00000008953	MAP3K1/DDX3X/CXCL10/ATG5/TBK1/CXCL8	ssc:396617/ssc:100515940/ssc:494019/ssc:100739102/ssc:100125828/ssc:396880	6	2	ENSSSCG00000032474/ENSSSCG00000008953	4	ENSSSCG00000016918/ENSSSCG00000012252/ENSSSCG00000004370/ENSSSCG00000031103
ssc00061	Fatty acid biosynthesis	2/361	11/5122	0.179040700210178	0.887877020238207	ENSSSCG00000016223/ENSSSCG00000012583	ACSL3/ACSL4	ssc:100233169/ssc:448980	2	0		2	ENSSSCG00000016223/ENSSSCG00000012583
ssc03450	Non-homologous end-joining	2/361	11/5122	0.179040700210178	0.887877020238207	ENSSSCG00000014136/ENSSSCG00000014955	VCAN/MRE11	ssc:100514895/ssc:100516687	2	0		2	ENSSSCG00000014136/ENSSSCG00000014955
ssc03060	Protein export	3/361	21/5122	0.180893586794098	0.887877020238207	ENSSSCG00000004382/ENSSSCG00000029608/ENSSSCG00000004785	SEC63/SEC62/SRP14	ssc:100152304/ssc:100125961/ssc:100522176	3	0		3	ENSSSCG00000004382/ENSSSCG00000029608/ENSSSCG00000004785
ssc04330	Notch signaling pathway	5/361	43/5122	0.18295807434499	0.887877020238207	ENSSSCG00000004432/ENSSSCG00000027516/ENSSSCG00000022155/ENSSSCG00000006709/ENSSSCG00000007951	HDAC2/CIR1/RBPJ/NOTCH2/CREBBP	ssc:100156170/ssc:100511415/ssc:100518262/ssc:100153369/ssc:100620215	5	2	ENSSSCG00000006709/ENSSSCG00000007951	3	ENSSSCG00000004432/ENSSSCG00000027516/ENSSSCG00000022155
ssc04211	Longevity regulating pathway	8/361	79/5122	0.190752058565219	0.887877020238207	ENSSSCG00000032357/ENSSSCG00000010235/ENSSSCG00000026969/ENSSSCG00000004370/ENSSSCG00000025729/ENSSSCG00000016520/ENSSSCG00000028420/ENSSSCG00000030413	APPL1/SIRT1/KRAS/ATG5/IRS1/CREB3L2/EIF4E/PIK3CA	ssc:100188978/ssc:751859/ssc:100518251/ssc:100739102/ssc:100512686/ssc:100520468/ssc:100038030/ssc:100621789	8	2	ENSSSCG00000025729/ENSSSCG00000016520	6	ENSSSCG00000032357/ENSSSCG00000010235/ENSSSCG00000026969/ENSSSCG00000004370/ENSSSCG00000028420/ENSSSCG00000030413
ssc04141	Protein processing in endoplasmic reticulum	13/361	142/5122	0.199368031869001	0.887877020238207	ENSSSCG00000006193/ENSSSCG00000011229/ENSSSCG00000004382/ENSSSCG00000004908/ENSSSCG00000029608/ENSSSCG00000016017/ENSSSCG00000040751/ENSSSCG00000009334/ENSSSCG00000009077/ENSSSCG00000015659/ENSSSCG00000002446/ENSSSCG00000015566/ENSSSCG00000039613	-/STT3B/SEC63/LMAN1/SEC62/DNAJC10/DDIT3/HSPH1/HSPA4L/YOD1/-/EDEM3/SVIP	ssc:100151996/ssc:100526009/ssc:100152304/ssc:100153007/ssc:100125961/ssc:100523288/ssc:100240743/ssc:100048931/ssc:100517044/ssc:100520400/ssc:100144422/ssc:100625293/ssc:100625679	13	0		13	ENSSSCG00000006193/ENSSSCG00000011229/ENSSSCG00000004382/ENSSSCG00000004908/ENSSSCG00000029608/ENSSSCG00000016017/ENSSSCG00000040751/ENSSSCG00000009334/ENSSSCG00000009077/ENSSSCG00000015659/ENSSSCG00000002446/ENSSSCG00000015566/ENSSSCG00000039613
ssc05414	Dilated cardiomyopathy (DCM)	6/361	56/5122	0.199547384923115	0.887877020238207	ENSSSCG00000015375/ENSSSCG00000015402/ENSSSCG00000012298/ENSSSCG00000011455/ENSSSCG00000010816/ENSSSCG00000011040	ITGB8/CACNA2D1/CACNA1F/CACNA1D/TGFB2/CACNB2	ssc:100037284/ssc:397377/ssc:100514745/ssc:100511102/ssc:397084/ssc:100524101	6	0		6	ENSSSCG00000015375/ENSSSCG00000015402/ENSSSCG00000012298/ENSSSCG00000011455/ENSSSCG00000010816/ENSSSCG00000011040
ssc04070	Phosphatidylinositol signaling system	8/361	80/5122	0.199923821139232	0.887877020238207	ENSSSCG00000025406/ENSSSCG00000024999/ENSSSCG00000007056/ENSSSCG00000033791/ENSSSCG00000003749/ENSSSCG00000040863/ENSSSCG00000033291/ENSSSCG00000030413	PIK3C2A/PPIP5K2/PLCB1/IMPA1/PIK3C3/IPMK/PIP4K2B/PIK3CA	ssc:100514626/ssc:100625306/ssc:100152679/ssc:397425/ssc:503700/ssc:100623323/ssc:100623031/ssc:100621789	8	1	ENSSSCG00000033291	7	ENSSSCG00000025406/ENSSSCG00000024999/ENSSSCG00000007056/ENSSSCG00000033791/ENSSSCG00000003749/ENSSSCG00000040863/ENSSSCG00000030413
ssc03040	Spliceosome	11/361	117/5122	0.200144090098465	0.887877020238207	ENSSSCG00000017033/ENSSSCG00000015867/ENSSSCG00000011684/ENSSSCG00000008756/ENSSSCG00000003849/ENSSSCG00000036293/ENSSSCG00000008587/ENSSSCG00000026644/ENSSSCG00000012639/ENSSSCG00000011601/ENSSSCG00000029158	SLU7/-/U2SURP/DHX15/-/SRSF10/SF3B6/DDX46/THOC2/LSM3/ZMAT2	ssc:100517791/ssc:100157937/ssc:100517309/ssc:100517041/ssc:100519318/ssc:100625186/ssc:100521960/ssc:100626833/ssc:100154832/ssc:100514071/ssc:100621095	11	1	ENSSSCG00000029158	10	ENSSSCG00000017033/ENSSSCG00000015867/ENSSSCG00000011684/ENSSSCG00000008756/ENSSSCG00000003849/ENSSSCG00000036293/ENSSSCG00000008587/ENSSSCG00000026644/ENSSSCG00000012639/ENSSSCG00000011601
ssc03030	DNA replication	4/361	33/5122	0.200176036070965	0.887877020238207	ENSSSCG00000008788/ENSSSCG00000026055/ENSSSCG00000010240/ENSSSCG00000005008	RFC1/PRIM1/DNA2/POLE2	ssc:100511271/ssc:100157576/ssc:100153906/ssc:100521651	4	0		4	ENSSSCG00000008788/ENSSSCG00000026055/ENSSSCG00000010240/ENSSSCG00000005008
ssc05165	Human papillomavirus infection	21/361	245/5122	0.201033049235665	0.887877020238207	ENSSSCG00000015375/ENSSSCG00000004432/ENSSSCG00000027206/ENSSSCG00000002287/ENSSSCG00000011745/ENSSSCG00000034012/ENSSSCG00000026969/ENSSSCG00000033185/ENSSSCG00000031498/ENSSSCG00000015801/ENSSSCG00000011679/ENSSSCG00000035420/ENSSSCG00000016520/ENSSSCG00000022155/ENSSSCG00000030413/ENSSSCG00000023611/ENSSSCG00000031103/ENSSSCG00000025606/ENSSSCG00000024777/ENSSSCG00000006709/ENSSSCG00000007951	ITGB8/HDAC2/PARD6B/MPP5/PRKCI/CASP3/KRAS/PPP2R3A/PPP2R3C/TLR3/ATR/HES4/CREB3L2/RBPJ/PIK3CA/-/TBK1/ATM/HDAC4/NOTCH2/CREBBP	ssc:100037284/ssc:100156170/ssc:100151957/ssc:100152635/ssc:100174945/ssc:397244/ssc:100518251/ssc:102160080/ssc:110261574/ssc:100037937/ssc:100516227/ssc:100739264/ssc:100520468/ssc:100518262/ssc:100621789/ssc:445520/ssc:100125828/ssc:100101922/ssc:100624050/ssc:100153369/ssc:100620215	21	5	ENSSSCG00000016520/ENSSSCG00000023611/ENSSSCG00000024777/ENSSSCG00000006709/ENSSSCG00000007951	16	ENSSSCG00000015375/ENSSSCG00000004432/ENSSSCG00000027206/ENSSSCG00000002287/ENSSSCG00000011745/ENSSSCG00000034012/ENSSSCG00000026969/ENSSSCG00000033185/ENSSSCG00000031498/ENSSSCG00000015801/ENSSSCG00000011679/ENSSSCG00000035420/ENSSSCG00000022155/ENSSSCG00000030413/ENSSSCG00000031103/ENSSSCG00000025606
ssc04062	Chemokine signaling pathway	12/361	131/5122	0.210961249079164	0.887877020238207	ENSSSCG00000007056/ENSSSCG00000032595/ENSSSCG00000021893/ENSSSCG00000026969/ENSSSCG00000032474/ENSSSCG00000015407/ENSSSCG00000017723/ENSSSCG00000030413/ENSSSCG00000015324/ENSSSCG00000008953/ENSSSCG00000011675/ENSSSCG00000005215	PLCB1/RAP1B/ROCK1/KRAS/CXCL10/GNAI1/CCL2/PIK3CA/GNG11/CXCL8/GRK7/JAK2	ssc:100152679/ssc:100152555/ssc:397447/ssc:100518251/ssc:494019/ssc:100144419/ssc:397422/ssc:100621789/ssc:100522202/ssc:396880/ssc:397114/ssc:397201	12	3	ENSSSCG00000032474/ENSSSCG00000017723/ENSSSCG00000008953	9	ENSSSCG00000007056/ENSSSCG00000032595/ENSSSCG00000021893/ENSSSCG00000026969/ENSSSCG00000015407/ENSSSCG00000030413/ENSSSCG00000015324/ENSSSCG00000011675/ENSSSCG00000005215
ssc04144	Endocytosis	18/361	208/5122	0.211854345878482	0.887877020238207	ENSSSCG00000006201/ENSSSCG00000011027/ENSSSCG00000036828/ENSSSCG00000016399/ENSSSCG00000006775/ENSSSCG00000004893/ENSSSCG00000037653/ENSSSCG00000027206/ENSSSCG00000028113/ENSSSCG00000010250/ENSSSCG00000026239/ENSSSCG00000011745/ENSSSCG00000011848/ENSSSCG00000014121/ENSSSCG00000005382/ENSSSCG00000000840/ENSSSCG00000010995/ENSSSCG00000011675	ARFGEF1/KIF5B/SNX4/STAM2/CAPZA1/VPS4B/RAB5A/PARD6B/CAPZA2/VPS26A/VPS35/PRKCI/TFRC/ZFYVE16/TGFBR1/WASHC4/CHMP5/GRK7	ssc:100156861/ssc:595132/ssc:110256410/ssc:100157042/ssc:100037957/ssc:100625338/ssc:100144499/ssc:100151957/ssc:100037958/ssc:100155086/ssc:100623578/ssc:100174945/ssc:397062/ssc:100511806/ssc:396665/ssc:100520136/ssc:100513035/ssc:397114	18	0		18	ENSSSCG00000006201/ENSSSCG00000011027/ENSSSCG00000036828/ENSSSCG00000016399/ENSSSCG00000006775/ENSSSCG00000004893/ENSSSCG00000037653/ENSSSCG00000027206/ENSSSCG00000028113/ENSSSCG00000010250/ENSSSCG00000026239/ENSSSCG00000011745/ENSSSCG00000011848/ENSSSCG00000014121/ENSSSCG00000005382/ENSSSCG00000000840/ENSSSCG00000010995/ENSSSCG00000011675
ssc05219	Bladder cancer	4/361	34/5122	0.215227202480693	0.887877020238207	ENSSSCG00000026969/ENSSSCG00000005965/ENSSSCG00000010949/ENSSSCG00000008953	KRAS/MYC/DAPK1/CXCL8	ssc:100518251/ssc:448810/ssc:100516103/ssc:396880	4	3	ENSSSCG00000005965/ENSSSCG00000010949/ENSSSCG00000008953	1	ENSSSCG00000026969
ssc04919	Thyroid hormone signaling pathway	9/361	94/5122	0.21554356284397	0.887877020238207	ENSSSCG00000007056/ENSSSCG00000005096/ENSSSCG00000004432/ENSSSCG00000017672/ENSSSCG00000026969/ENSSSCG00000005965/ENSSSCG00000030413/ENSSSCG00000006709/ENSSSCG00000007951	PLCB1/HIF1A/HDAC2/MED13/KRAS/MYC/PIK3CA/NOTCH2/CREBBP	ssc:100152679/ssc:396696/ssc:100156170/ssc:100628203/ssc:100518251/ssc:448810/ssc:100621789/ssc:100153369/ssc:100620215	9	3	ENSSSCG00000005965/ENSSSCG00000006709/ENSSSCG00000007951	6	ENSSSCG00000007056/ENSSSCG00000005096/ENSSSCG00000004432/ENSSSCG00000017672/ENSSSCG00000026969/ENSSSCG00000030413
ssc04659	Th17 cell differentiation	8/361	82/5122	0.218786639917341	0.887877020238207	ENSSSCG00000005096/ENSSSCG00000002383/ENSSSCG00000021206/ENSSSCG00000016916/ENSSSCG00000005382/ENSSSCG00000004856/ENSSSCG00000005215/ENSSSCG00000030484	HIF1A/FOS/IL1RAP/IL6ST/TGFBR1/NFATC1/JAK2/AHR	ssc:396696/ssc:100144486/ssc:100628318/ssc:100037294/ssc:396665/ssc:397318/ssc:397201/ssc:396654	8	2	ENSSSCG00000002383/ENSSSCG00000004856	6	ENSSSCG00000005096/ENSSSCG00000021206/ENSSSCG00000016916/ENSSSCG00000005382/ENSSSCG00000005215/ENSSSCG00000030484
ssc04015	Rap1 signaling pathway	14/361	158/5122	0.221897317923454	0.887877020238207	ENSSSCG00000007056/ENSSSCG00000024351/ENSSSCG00000027206/ENSSSCG00000032595/ENSSSCG00000014267/ENSSSCG00000006530/ENSSSCG00000011745/ENSSSCG00000026969/ENSSSCG00000008495/ENSSSCG00000015407/ENSSSCG00000002950/ENSSSCG00000030413/ENSSSCG00000015313/ENSSSCG00000035495	PLCB1/MET/PARD6B/RAP1B/-/EFNA1/PRKCI/KRAS/PRKD3/GNAI1/SIPA1L3/PIK3CA/KRIT1/KITLG	ssc:100152679/ssc:654328/ssc:100151957/ssc:100152555/ssc:100521255/ssc:100144501/ssc:100174945/ssc:100518251/ssc:100523181/ssc:100144419/ssc:100514291/ssc:100621789/ssc:100517669/ssc:397509	14	1	ENSSSCG00000002950	13	ENSSSCG00000007056/ENSSSCG00000024351/ENSSSCG00000027206/ENSSSCG00000032595/ENSSSCG00000014267/ENSSSCG00000006530/ENSSSCG00000011745/ENSSSCG00000026969/ENSSSCG00000008495/ENSSSCG00000015407/ENSSSCG00000030413/ENSSSCG00000015313/ENSSSCG00000035495
ssc04931	Insulin resistance	9/361	95/5122	0.224482114550792	0.887877020238207	ENSSSCG00000020927/ENSSSCG00000008540/ENSSSCG00000009828/ENSSSCG00000012163/ENSSSCG00000025729/ENSSSCG00000016520/ENSSSCG00000022797/ENSSSCG00000030413/ENSSSCG00000009794	SLC2A2/PPP1CB/PPP1CC/RPS6KA3/IRS1/CREB3L2/PPP1R3B/PIK3CA/MLXIP	ssc:397429/ssc:397378/ssc:733612/ssc:100522174/ssc:100512686/ssc:100520468/ssc:100515931/ssc:100621789/ssc:100156510	9	4	ENSSSCG00000025729/ENSSSCG00000016520/ENSSSCG00000022797/ENSSSCG00000009794	5	ENSSSCG00000020927/ENSSSCG00000008540/ENSSSCG00000009828/ENSSSCG00000012163/ENSSSCG00000030413
ssc05220	Chronic myeloid leukemia	7/361	71/5122	0.231808808843387	0.897184489254746	ENSSSCG00000004432/ENSSSCG00000026969/ENSSSCG00000005965/ENSSSCG00000005382/ENSSSCG00000011743/ENSSSCG00000030413/ENSSSCG00000010816	HDAC2/KRAS/MYC/TGFBR1/MECOM/PIK3CA/TGFB2	ssc:100156170/ssc:100518251/ssc:448810/ssc:396665/ssc:100518275/ssc:100621789/ssc:397084	7	1	ENSSSCG00000005965	6	ENSSSCG00000004432/ENSSSCG00000026969/ENSSSCG00000005382/ENSSSCG00000011743/ENSSSCG00000030413/ENSSSCG00000010816
ssc04530	Tight junction	12/361	134/5122	0.233606527390858	0.897184489254746	ENSSSCG00000016918/ENSSSCG00000014292/ENSSSCG00000027206/ENSSSCG00000002287/ENSSSCG00000014267/ENSSSCG00000011745/ENSSSCG00000021893/ENSSSCG00000026571/ENSSSCG00000007718/ENSSSCG00000031488/ENSSSCG00000011455/ENSSSCG00000011884	MAP3K1/HSPA4/PARD6B/MPP5/-/PRKCI/ROCK1/RAB8B/CLDN4/ARHGAP17/CACNA1D/HCLS1	ssc:396617/ssc:100524853/ssc:100151957/ssc:100152635/ssc:100521255/ssc:100174945/ssc:397447/ssc:100153972/ssc:733578/ssc:100521615/ssc:100511102/ssc:100521992	12	2	ENSSSCG00000031488/ENSSSCG00000011884	10	ENSSSCG00000016918/ENSSSCG00000014292/ENSSSCG00000027206/ENSSSCG00000002287/ENSSSCG00000014267/ENSSSCG00000011745/ENSSSCG00000021893/ENSSSCG00000026571/ENSSSCG00000007718/ENSSSCG00000011455
ssc05142	Chagas disease (American trypanosomiasis)	8/361	84/5122	0.238287005276797	0.902086519976447	ENSSSCG00000007056/ENSSSCG00000002383/ENSSSCG00000005382/ENSSSCG00000015407/ENSSSCG00000017723/ENSSSCG00000030413/ENSSSCG00000008953/ENSSSCG00000010816	PLCB1/FOS/TGFBR1/GNAI1/CCL2/PIK3CA/CXCL8/TGFB2	ssc:100152679/ssc:100144486/ssc:396665/ssc:100144419/ssc:397422/ssc:100621789/ssc:396880/ssc:397084	8	3	ENSSSCG00000002383/ENSSSCG00000017723/ENSSSCG00000008953	5	ENSSSCG00000007056/ENSSSCG00000005382/ENSSSCG00000015407/ENSSSCG00000030413/ENSSSCG00000010816
ssc04371	Apelin signaling pathway	10/361	110/5122	0.245848915258647	0.906381813601477	ENSSSCG00000007056/ENSSSCG00000003749/ENSSSCG00000014336/ENSSSCG00000040185/ENSSSCG00000026969/ENSSSCG00000005382/ENSSSCG00000015407/ENSSSCG00000015324/ENSSSCG00000017990/ENSSSCG00000024777	PLCB1/PIK3C3/EGR1/TFAM/KRAS/TGFBR1/GNAI1/GNG11/PIK3R6/HDAC4	ssc:100152679/ssc:503700/ssc:100520726/ssc:397279/ssc:100518251/ssc:396665/ssc:100144419/ssc:100522202/ssc:100034246/ssc:100624050	10	2	ENSSSCG00000014336/ENSSSCG00000024777	8	ENSSSCG00000007056/ENSSSCG00000003749/ENSSSCG00000040185/ENSSSCG00000026969/ENSSSCG00000005382/ENSSSCG00000015407/ENSSSCG00000015324/ENSSSCG00000017990
ssc05412	Arrhythmogenic right ventricular cardiomyopathy (ARVC)	5/361	48/5122	0.24770873345693	0.906381813601477	ENSSSCG00000015375/ENSSSCG00000015402/ENSSSCG00000012298/ENSSSCG00000011455/ENSSSCG00000011040	ITGB8/CACNA2D1/CACNA1F/CACNA1D/CACNB2	ssc:100037284/ssc:397377/ssc:100514745/ssc:100511102/ssc:100524101	5	0		5	ENSSSCG00000015375/ENSSSCG00000015402/ENSSSCG00000012298/ENSSSCG00000011455/ENSSSCG00000011040
ssc04550	Signaling pathways regulating pluripotency of stem cells	10/361	111/5122	0.254648880930568	0.906381813601477	ENSSSCG00000016916/ENSSSCG00000010360/ENSSSCG00000026969/ENSSSCG00000011081/ENSSSCG00000005965/ENSSSCG00000037564/ENSSSCG00000011746/ENSSSCG00000036083/ENSSSCG00000030413/ENSSSCG00000005215	IL6ST/BMPR1A/KRAS/-/MYC/OTX1/SKIL/-/PIK3CA/JAK2	ssc:100037294/ssc:100169652/ssc:100518251/ssc:100520800/ssc:448810/ssc:100520485/ssc:100153567/ssc:100522283/ssc:100621789/ssc:397201	10	2	ENSSSCG00000005965/ENSSSCG00000037564	8	ENSSSCG00000016916/ENSSSCG00000010360/ENSSSCG00000026969/ENSSSCG00000011081/ENSSSCG00000011746/ENSSSCG00000036083/ENSSSCG00000030413/ENSSSCG00000005215
ssc00563	Glycosylphosphatidylinositol (GPI)-anchor biosynthesis	3/361	25/5122	0.256523154792871	0.906381813601477	ENSSSCG00000016073/ENSSSCG00000038329/ENSSSCG00000008440	PGAP1/PIGK/-	ssc:100620753/ssc:606750/ssc:100524018	3	0		3	ENSSSCG00000016073/ENSSSCG00000038329/ENSSSCG00000008440
ssc00760	Nicotinate and nicotinamide metabolism	3/361	25/5122	0.256523154792871	0.906381813601477	ENSSSCG00000015435/ENSSSCG00000016836/ENSSSCG00000014187	NAMPT/NADK2/NUDT12	ssc:595123/ssc:100515177/ssc:100512459	3	0		3	ENSSSCG00000015435/ENSSSCG00000016836/ENSSSCG00000014187
ssc04962	Vasopressin-regulated water reabsorption	4/361	38/5122	0.278042443755811	0.945865187615803	ENSSSCG00000037653/ENSSSCG00000038383/ENSSSCG00000016520/ENSSSCG00000038895	RAB5A/DYNC2LI1/CREB3L2/DCTN6	ssc:100144499/ssc:100513078/ssc:100520468/ssc:100312966	4	1	ENSSSCG00000016520	3	ENSSSCG00000037653/ENSSSCG00000038383/ENSSSCG00000038895
ssc03008	Ribosome biogenesis in eukaryotes	6/361	63/5122	0.28259708833366	0.945865187615803	ENSSSCG00000007732/ENSSSCG00000022225/ENSSSCG00000022952/ENSSSCG00000028228/ENSSSCG00000014199/ENSSSCG00000010198	SBDS/NOP58/NMD3/XPO1/WDR36/BMS1	ssc:100516003/ssc:100156132/ssc:100738482/ssc:397330/ssc:100627271/ssc:100157879	6	0		6	ENSSSCG00000007732/ENSSSCG00000022225/ENSSSCG00000022952/ENSSSCG00000028228/ENSSSCG00000014199/ENSSSCG00000010198
ssc04914	Progesterone-mediated oocyte maturation	7/361	76/5122	0.286942437885784	0.945865187615803	ENSSSCG00000036256/ENSSSCG00000017308/ENSSSCG00000026969/ENSSSCG00000012163/ENSSSCG00000033057/ENSSSCG00000015407/ENSSSCG00000030413	MAD2L1/CDC27/KRAS/RPS6KA3/ANAPC13/GNAI1/PIK3CA	ssc:100523455/ssc:100517185/ssc:100518251/ssc:100522174/ssc:100415776/ssc:100144419/ssc:100621789	7	0		7	ENSSSCG00000036256/ENSSSCG00000017308/ENSSSCG00000026969/ENSSSCG00000012163/ENSSSCG00000033057/ENSSSCG00000015407/ENSSSCG00000030413
ssc04068	FoxO signaling pathway	10/361	115/5122	0.290845447644914	0.945865187615803	ENSSSCG00000006206/ENSSSCG00000010235/ENSSSCG00000026969/ENSSSCG00000009077/ENSSSCG00000005382/ENSSSCG00000025729/ENSSSCG00000030413/ENSSSCG00000025606/ENSSSCG00000010816/ENSSSCG00000007951	-/SIRT1/KRAS/HSPA4L/TGFBR1/IRS1/PIK3CA/ATM/TGFB2/CREBBP	ssc:100521447/ssc:751859/ssc:100518251/ssc:100517044/ssc:396665/ssc:100512686/ssc:100621789/ssc:100101922/ssc:397084/ssc:100620215	10	2	ENSSSCG00000025729/ENSSSCG00000007951	8	ENSSSCG00000006206/ENSSSCG00000010235/ENSSSCG00000026969/ENSSSCG00000009077/ENSSSCG00000005382/ENSSSCG00000030413/ENSSSCG00000025606/ENSSSCG00000010816
ssc03420	Nucleotide excision repair	4/361	39/5122	0.294215687977401	0.945865187615803	ENSSSCG00000008788/ENSSSCG00000029478/ENSSSCG00000013367/ENSSSCG00000005008	RFC1/CUL4B/GTF2H1/POLE2	ssc:100511271/ssc:100513454/ssc:100525504/ssc:100521651	4	0		4	ENSSSCG00000008788/ENSSSCG00000029478/ENSSSCG00000013367/ENSSSCG00000005008
ssc05203	Viral carcinogenesis	12/361	142/5122	0.298136125729011	0.945865187615803	ENSSSCG00000004432/ENSSSCG00000012252/ENSSSCG00000016916/ENSSSCG00000034012/ENSSSCG00000013367/ENSSSCG00000026969/ENSSSCG00000016520/ENSSSCG00000022155/ENSSSCG00000030413/ENSSSCG00000024777/ENSSSCG00000007951/ENSSSCG00000008388	HDAC2/DDX3X/IL6ST/CASP3/GTF2H1/KRAS/CREB3L2/RBPJ/PIK3CA/HDAC4/CREBBP/REL	ssc:100156170/ssc:100515940/ssc:100037294/ssc:397244/ssc:100525504/ssc:100518251/ssc:100520468/ssc:100518262/ssc:100621789/ssc:100624050/ssc:100620215/ssc:100525104	12	3	ENSSSCG00000016520/ENSSSCG00000024777/ENSSSCG00000007951	9	ENSSSCG00000004432/ENSSSCG00000012252/ENSSSCG00000016916/ENSSSCG00000034012/ENSSSCG00000013367/ENSSSCG00000026969/ENSSSCG00000022155/ENSSSCG00000030413/ENSSSCG00000008388
ssc05200	Pathways in cancer	30/361	385/5122	0.305483320981931	0.945865187615803	ENSSSCG00000025028/ENSSSCG00000007056/ENSSSCG00000032357/ENSSSCG00000005096/ENSSSCG00000002383/ENSSSCG00000008428/ENSSSCG00000024351/ENSSSCG00000027529/ENSSSCG00000004432/ENSSSCG00000016916/ENSSSCG00000003112/ENSSSCG00000021893/ENSSSCG00000034012/ENSSSCG00000026969/ENSSSCG00000005965/ENSSSCG00000005382/ENSSSCG00000010949/ENSSSCG00000015407/ENSSSCG00000015576/ENSSSCG00000011743/ENSSSCG00000032580/…	-/PLCB1/APPL1/HIF1A/FOS/MSH2/MET/BIRC3/HDAC2/IL6ST/-/ROCK1/CASP3/KRAS/MYC/TGFBR1/DAPK1/GNAI1/TPR/MECOM/MGST1/PIK3CA/GNG11/CXCL8/NOTCH2/TGFB2/CREBBP/JAK2/BMP2/KITLG	ssc:100037300/ssc:100152679/ssc:100188978/ssc:396696/ssc:100144486/ssc:100337661/ssc:654328/ssc:100622590/ssc:100156170/ssc:100037294/ssc:100517403/ssc:397447/ssc:397244/ssc:100518251/ssc:448810/ssc:396665/ssc:100516103/ssc:100144419/ssc:100520507/ssc:100518275/ssc:397567/ssc:100621789/ssc:100522202/ssc:396880/ssc:100153369/ssc:397084/ssc:100620215/ssc:397201/ssc:100157103/ssc:397509	30	6	ENSSSCG00000002383/ENSSSCG00000005965/ENSSSCG00000010949/ENSSSCG00000008953/ENSSSCG00000006709/ENSSSCG00000007951	24	ENSSSCG00000025028/ENSSSCG00000007056/ENSSSCG00000032357/ENSSSCG00000005096/ENSSSCG00000008428/ENSSSCG00000024351/ENSSSCG00000027529/ENSSSCG00000004432/ENSSSCG00000016916/ENSSSCG00000003112/ENSSSCG00000021893/ENSSSCG00000034012/ENSSSCG00000026969/ENSSSCG00000005382/ENSSSCG00000015407/ENSSSCG00000015576/ENSSSCG00000011743/ENSSSCG00000032580/ENSSSCG00000030413/ENSSSCG00000015324/ENSSSCG00000010816/…
ssc05146	Amoebiasis	6/361	65/5122	0.307675428265867	0.945865187615803	ENSSSCG00000007056/ENSSSCG00000037653/ENSSSCG00000034012/ENSSSCG00000030413/ENSSSCG00000008953/ENSSSCG00000010816	PLCB1/RAB5A/CASP3/PIK3CA/CXCL8/TGFB2	ssc:100152679/ssc:100144499/ssc:397244/ssc:100621789/ssc:396880/ssc:397084	6	1	ENSSSCG00000008953	5	ENSSSCG00000007056/ENSSSCG00000037653/ENSSSCG00000034012/ENSSSCG00000030413/ENSSSCG00000010816
ssc03410	Base excision repair	3/361	28/5122	0.315672213286751	0.945865187615803	ENSSSCG00000009327/ENSSSCG00000000847/ENSSSCG00000005008	-/TDG/POLE2	ssc:445521/ssc:100155184/ssc:100521651	3	0		3	ENSSSCG00000009327/ENSSSCG00000000847/ENSSSCG00000005008
ssc04960	Aldosterone-regulated sodium reabsorption	3/361	28/5122	0.315672213286751	0.945865187615803	ENSSSCG00000026969/ENSSSCG00000025729/ENSSSCG00000030413	KRAS/IRS1/PIK3CA	ssc:100518251/ssc:100512686/ssc:100621789	3	1	ENSSSCG00000025729	2	ENSSSCG00000026969/ENSSSCG00000030413
ssc04120	Ubiquitin mediated proteolysis	10/361	118/5122	0.318867900071926	0.945865187615803	ENSSSCG00000025028/ENSSSCG00000016918/ENSSSCG00000027529/ENSSSCG00000038913/ENSSSCG00000029478/ENSSSCG00000008513/ENSSSCG00000029198/ENSSSCG00000017308/ENSSSCG00000033057/ENSSSCG00000011506	-/MAP3K1/BIRC3/HERC4/CUL4B/BIRC6/CUL5/CDC27/ANAPC13/-	ssc:100037300/ssc:396617/ssc:100622590/ssc:102167519/ssc:100513454/ssc:100049694/ssc:100525708/ssc:100517185/ssc:100415776/ssc:100153428	10	0		10	ENSSSCG00000025028/ENSSSCG00000016918/ENSSSCG00000027529/ENSSSCG00000038913/ENSSSCG00000029478/ENSSSCG00000008513/ENSSSCG00000029198/ENSSSCG00000017308/ENSSSCG00000033057/ENSSSCG00000011506
ssc04912	GnRH signaling pathway	6/361	66/5122	0.320360082481771	0.945865187615803	ENSSSCG00000016918/ENSSSCG00000007056/ENSSSCG00000026969/ENSSSCG00000012298/ENSSSCG00000011455/ENSSSCG00000030354	MAP3K1/PLCB1/KRAS/CACNA1F/CACNA1D/MAP3K2	ssc:396617/ssc:100152679/ssc:100518251/ssc:100514745/ssc:100511102/ssc:100621234	6	0		6	ENSSSCG00000016918/ENSSSCG00000007056/ENSSSCG00000026969/ENSSSCG00000012298/ENSSSCG00000011455/ENSSSCG00000030354
ssc03050	Proteasome	4/361	41/5122	0.326880261270582	0.945865187615803	ENSSSCG00000013391/ENSSSCG00000005072/ENSSSCG00000039582/ENSSSCG00000005038	-/PSMA3/-/PSMC6	ssc:100516779/ssc:100154408/ssc:100620420/ssc:100154148	4	0		4	ENSSSCG00000013391/ENSSSCG00000005072/ENSSSCG00000039582/ENSSSCG00000005038
ssc05030	Cocaine addiction	4/361	41/5122	0.326880261270582	0.945865187615803	ENSSSCG00000015407/ENSSSCG00000016520/ENSSSCG00000020671/ENSSSCG00000003133	GNAI1/CREB3L2/SLC18A2/GRIN2D	ssc:100144419/ssc:100520468/ssc:100154950/ssc:100521797	4	2	ENSSSCG00000016520/ENSSSCG00000003133	2	ENSSSCG00000015407/ENSSSCG00000020671
ssc05134	Legionellosis	4/361	41/5122	0.326880261270582	0.945865187615803	ENSSSCG00000016095/ENSSSCG00000004169/ENSSSCG00000034012/ENSSSCG00000008953	CLK1/HBS1L/CASP3/CXCL8	ssc:100141471/ssc:100158211/ssc:397244/ssc:396880	4	1	ENSSSCG00000008953	3	ENSSSCG00000016095/ENSSSCG00000004169/ENSSSCG00000034012
ssc04260	Cardiac muscle contraction	5/361	54/5122	0.331530096704747	0.945865187615803	ENSSSCG00000015402/ENSSSCG00000012298/ENSSSCG00000018078/ENSSSCG00000011455/ENSSSCG00000011040	CACNA2D1/CACNA1F/COX2/CACNA1D/CACNB2	ssc:397377/ssc:100514745/ssc:808504/ssc:100511102/ssc:100524101	5	0		5	ENSSSCG00000015402/ENSSSCG00000012298/ENSSSCG00000018078/ENSSSCG00000011455/ENSSSCG00000011040
ssc04724	Glutamatergic synapse	7/361	80/5122	0.333060249309021	0.945865187615803	ENSSSCG00000007056/ENSSSCG00000016056/ENSSSCG00000015407/ENSSSCG00000015324/ENSSSCG00000011455/ENSSSCG00000011681/ENSSSCG00000003133	PLCB1/GLS/GNAI1/GNG11/CACNA1D/TRPC1/GRIN2D	ssc:100152679/ssc:399525/ssc:100144419/ssc:100522202/ssc:100511102/ssc:100156938/ssc:100521797	7	1	ENSSSCG00000003133	6	ENSSSCG00000007056/ENSSSCG00000016056/ENSSSCG00000015407/ENSSSCG00000015324/ENSSSCG00000011455/ENSSSCG00000011681
ssc04713	Circadian entrainment	6/361	67/5122	0.333120824223288	0.945865187615803	ENSSSCG00000007056/ENSSSCG00000002383/ENSSSCG00000015407/ENSSSCG00000015324/ENSSSCG00000011455/ENSSSCG00000003133	PLCB1/FOS/GNAI1/GNG11/CACNA1D/GRIN2D	ssc:100152679/ssc:100144486/ssc:100144419/ssc:100522202/ssc:100511102/ssc:100521797	6	2	ENSSSCG00000002383/ENSSSCG00000003133	4	ENSSSCG00000007056/ENSSSCG00000015407/ENSSSCG00000015324/ENSSSCG00000011455
ssc04130	SNARE interactions in vesicular transport	3/361	29/5122	0.335514443909002	0.945865187615803	ENSSSCG00000038735/ENSSSCG00000004190/ENSSSCG00000029615	SNAP23/STX7/VAMP7	ssc:100512755/ssc:100153196/ssc:100627083	3	0		3	ENSSSCG00000038735/ENSSSCG00000004190/ENSSSCG00000029615
ssc00220	Arginine biosynthesis	2/361	17/5122	0.339317945010974	0.946439083198851	ENSSSCG00000016056/ENSSSCG00000005701	GLS/ASS1	ssc:399525/ssc:414411	2	0		2	ENSSSCG00000016056/ENSSSCG00000005701
ssc04114	Oocyte meiosis	8/361	94/5122	0.342860950894678	0.946439083198851	ENSSSCG00000010625/ENSSSCG00000036256/ENSSSCG00000008540/ENSSSCG00000009828/ENSSSCG00000017308/ENSSSCG00000012163/ENSSSCG00000010606/ENSSSCG00000033057	SMC3/MAD2L1/PPP1CB/PPP1CC/CDC27/RPS6KA3/SLK/ANAPC13	ssc:100151864/ssc:100523455/ssc:397378/ssc:733612/ssc:100517185/ssc:100522174/ssc:100156642/ssc:100415776	8	0		8	ENSSSCG00000010625/ENSSSCG00000036256/ENSSSCG00000008540/ENSSSCG00000009828/ENSSSCG00000017308/ENSSSCG00000012163/ENSSSCG00000010606/ENSSSCG00000033057
ssc04270	Vascular smooth muscle contraction	7/361	82/5122	0.356528456804602	0.952794295768858	ENSSSCG00000007056/ENSSSCG00000016535/ENSSSCG00000008540/ENSSSCG00000009828/ENSSSCG00000021893/ENSSSCG00000012298/ENSSSCG00000011455	PLCB1/CALD1/PPP1CB/PPP1CC/ROCK1/CACNA1F/CACNA1D	ssc:100152679/ssc:100524227/ssc:397378/ssc:733612/ssc:397447/ssc:100514745/ssc:100511102	7	0		7	ENSSSCG00000007056/ENSSSCG00000016535/ENSSSCG00000008540/ENSSSCG00000009828/ENSSSCG00000021893/ENSSSCG00000012298/ENSSSCG00000011455
ssc04925	Aldosterone synthesis and secretion	6/361	69/5122	0.358809143645344	0.952794295768858	ENSSSCG00000007056/ENSSSCG00000027898/ENSSSCG00000008495/ENSSSCG00000012298/ENSSSCG00000016520/ENSSSCG00000011455	PLCB1/ATP2B1/PRKD3/CACNA1F/CREB3L2/CACNA1D	ssc:100152679/ssc:397636/ssc:100523181/ssc:100514745/ssc:100520468/ssc:100511102	6	1	ENSSSCG00000016520	5	ENSSSCG00000007056/ENSSSCG00000027898/ENSSSCG00000008495/ENSSSCG00000012298/ENSSSCG00000011455
ssc04911	Insulin secretion	5/361	56/5122	0.360175630217516	0.952794295768858	ENSSSCG00000007056/ENSSSCG00000020927/ENSSSCG00000012298/ENSSSCG00000016520/ENSSSCG00000011455	PLCB1/SLC2A2/CACNA1F/CREB3L2/CACNA1D	ssc:100152679/ssc:397429/ssc:100514745/ssc:100520468/ssc:100511102	5	1	ENSSSCG00000016520	4	ENSSSCG00000007056/ENSSSCG00000020927/ENSSSCG00000012298/ENSSSCG00000011455
ssc00100	Steroid biosynthesis	2/361	18/5122	0.36559318352323	0.952794295768858	ENSSSCG00000028517/ENSSSCG00000008857	SC5D/MSMO1	ssc:100520925/ssc:396590	2	0		2	ENSSSCG00000028517/ENSSSCG00000008857
ssc00770	Pantothenate and CoA biosynthesis	2/361	18/5122	0.36559318352323	0.952794295768858	ENSSSCG00000004179/ENSSSCG00000017014	VNN2/PANK3	ssc:100153984/ssc:100512746	2	0		2	ENSSSCG00000004179/ENSSSCG00000017014
ssc04910	Insulin signaling pathway	10/361	123/5122	0.366735917616692	0.952794295768858	ENSSSCG00000008540/ENSSSCG00000009828/ENSSSCG00000011745/ENSSSCG00000026969/ENSSSCG00000032332/ENSSSCG00000025729/ENSSSCG00000028420/ENSSSCG00000031261/ENSSSCG00000022797/ENSSSCG00000030413	PPP1CB/PPP1CC/PRKCI/KRAS/SOCS4/IRS1/EIF4E/RHOQ/PPP1R3B/PIK3CA	ssc:397378/ssc:733612/ssc:100174945/ssc:100518251/ssc:100302366/ssc:100512686/ssc:100038030/ssc:100523840/ssc:100515931/ssc:100621789	10	2	ENSSSCG00000025729/ENSSSCG00000022797	8	ENSSSCG00000008540/ENSSSCG00000009828/ENSSSCG00000011745/ENSSSCG00000026969/ENSSSCG00000032332/ENSSSCG00000028420/ENSSSCG00000031261/ENSSSCG00000030413
ssc04151	PI3K-Akt signaling pathway	19/361	246/5122	0.371981504589136	0.954344741716228	ENSSSCG00000015375/ENSSSCG00000006206/ENSSSCG00000024351/ENSSSCG00000006530/ENSSSCG00000026969/ENSSSCG00000033185/ENSSSCG00000031498/ENSSSCG00000005965/ENSSSCG00000007807/ENSSSCG00000025729/ENSSSCG00000016520/ENSSSCG00000028420/ENSSSCG00000030413/ENSSSCG00000038185/ENSSSCG00000023611/ENSSSCG00000015324/ENSSSCG00000017990/ENSSSCG00000005215/ENSSSCG00000035495	ITGB8/-/MET/EFNA1/KRAS/PPP2R3A/PPP2R3C/MYC/CD19/IRS1/CREB3L2/EIF4E/PIK3CA/EREG/-/GNG11/PIK3R6/JAK2/KITLG	ssc:100037284/ssc:100521447/ssc:654328/ssc:100144501/ssc:100518251/ssc:102160080/ssc:110261574/ssc:448810/ssc:397669/ssc:100512686/ssc:100520468/ssc:100038030/ssc:100621789/ssc:100620969/ssc:445520/ssc:100522202/ssc:100034246/ssc:397201/ssc:397509	19	5	ENSSSCG00000005965/ENSSSCG00000007807/ENSSSCG00000025729/ENSSSCG00000016520/ENSSSCG00000023611	14	ENSSSCG00000015375/ENSSSCG00000006206/ENSSSCG00000024351/ENSSSCG00000006530/ENSSSCG00000026969/ENSSSCG00000033185/ENSSSCG00000031498/ENSSSCG00000028420/ENSSSCG00000030413/ENSSSCG00000038185/ENSSSCG00000015324/ENSSSCG00000017990/ENSSSCG00000005215/ENSSSCG00000035495
ssc04972	Pancreatic secretion	5/361	57/5122	0.374535294862218	0.954344741716228	ENSSSCG00000007056/ENSSSCG00000027898/ENSSSCG00000032595/ENSSSCG00000014255/ENSSSCG00000011681	PLCB1/ATP2B1/RAP1B/SLC12A2/TRPC1	ssc:100152679/ssc:397636/ssc:100152555/ssc:100516960/ssc:100156938	5	0		5	ENSSSCG00000007056/ENSSSCG00000027898/ENSSSCG00000032595/ENSSSCG00000014255/ENSSSCG00000011681
ssc04727	GABAergic synapse	5/361	58/5122	0.388893247762359	0.968426063449239	ENSSSCG00000016056/ENSSSCG00000012298/ENSSSCG00000015407/ENSSSCG00000015324/ENSSSCG00000011455	GLS/CACNA1F/GNAI1/GNG11/CACNA1D	ssc:399525/ssc:100514745/ssc:100144419/ssc:100522202/ssc:100511102	5	0		5	ENSSSCG00000016056/ENSSSCG00000012298/ENSSSCG00000015407/ENSSSCG00000015324/ENSSSCG00000011455
ssc03430	Mismatch repair	2/361	19/5122	0.391457190084771	0.968426063449239	ENSSSCG00000008788/ENSSSCG00000008428	RFC1/MSH2	ssc:100511271/ssc:100337661	2	0		2	ENSSSCG00000008788/ENSSSCG00000008428
ssc05145	Toxoplasmosis	7/361	85/5122	0.391982021048772	0.968426063449239	ENSSSCG00000025028/ENSSSCG00000027529/ENSSSCG00000034012/ENSSSCG00000015407/ENSSSCG00000017990/ENSSSCG00000010816/ENSSSCG00000005215	-/BIRC3/CASP3/GNAI1/PIK3R6/TGFB2/JAK2	ssc:100037300/ssc:100622590/ssc:397244/ssc:100144419/ssc:100034246/ssc:397084/ssc:397201	7	0		7	ENSSSCG00000025028/ENSSSCG00000027529/ENSSSCG00000034012/ENSSSCG00000015407/ENSSSCG00000017990/ENSSSCG00000010816/ENSSSCG00000005215
ssc05216	Thyroid cancer	3/361	32/5122	0.394679301330256	0.968426063449239	ENSSSCG00000026969/ENSSSCG00000005965/ENSSSCG00000015576	KRAS/MYC/TPR	ssc:100518251/ssc:448810/ssc:100520507	3	1	ENSSSCG00000005965	2	ENSSSCG00000026969/ENSSSCG00000015576
ssc04014	Ras signaling pathway	13/361	168/5122	0.404624820382489	0.976257119602847	ENSSSCG00000024351/ENSSSCG00000037653/ENSSSCG00000032595/ENSSSCG00000006530/ENSSSCG00000026969/ENSSSCG00000030413/ENSSSCG00000038948/ENSSSCG00000015324/ENSSSCG00000031103/ENSSSCG00000017753/ENSSSCG00000010628/ENSSSCG00000008388/ENSSSCG00000035495	MET/RAB5A/RAP1B/EFNA1/KRAS/PIK3CA/ETS2/GNG11/TBK1/KSR1/SHOC2/REL/KITLG	ssc:654328/ssc:100144499/ssc:100152555/ssc:100144501/ssc:100518251/ssc:100621789/ssc:100154449/ssc:100522202/ssc:100125828/ssc:100511282/ssc:100155918/ssc:100525104/ssc:397509	13	1	ENSSSCG00000017753	12	ENSSSCG00000024351/ENSSSCG00000037653/ENSSSCG00000032595/ENSSSCG00000006530/ENSSSCG00000026969/ENSSSCG00000030413/ENSSSCG00000038948/ENSSSCG00000015324/ENSSSCG00000031103/ENSSSCG00000010628/ENSSSCG00000008388/ENSSSCG00000035495
ssc04060	Cytokine-cytokine receptor interaction	11/361	141/5122	0.408573560577873	0.976257119602847	ENSSSCG00000024351/ENSSSCG00000021206/ENSSSCG00000016916/ENSSSCG00000010360/ENSSSCG00000032474/ENSSSCG00000005382/ENSSSCG00000017723/ENSSSCG00000008953/ENSSSCG00000010816/ENSSSCG00000039442/ENSSSCG00000035495	MET/IL1RAP/IL6ST/BMPR1A/CXCL10/TGFBR1/CCL2/CXCL8/TGFB2/BMP2/KITLG	ssc:654328/ssc:100628318/ssc:100037294/ssc:100169652/ssc:494019/ssc:396665/ssc:397422/ssc:396880/ssc:397084/ssc:100157103/ssc:397509	11	3	ENSSSCG00000032474/ENSSSCG00000017723/ENSSSCG00000008953	8	ENSSSCG00000024351/ENSSSCG00000021206/ENSSSCG00000016916/ENSSSCG00000010360/ENSSSCG00000005382/ENSSSCG00000010816/ENSSSCG00000039442/ENSSSCG00000035495
ssc04927	Cortisol synthesis and secretion	4/361	46/5122	0.408922793494023	0.976257119602847	ENSSSCG00000007056/ENSSSCG00000012298/ENSSSCG00000016520/ENSSSCG00000011455	PLCB1/CACNA1F/CREB3L2/CACNA1D	ssc:100152679/ssc:100514745/ssc:100520468/ssc:100511102	4	1	ENSSSCG00000016520	3	ENSSSCG00000007056/ENSSSCG00000012298/ENSSSCG00000011455
ssc00514	Other types of O-glycan biosynthesis	2/361	20/5122	0.416837446746769	0.979161564463131	ENSSSCG00000031701/ENSSSCG00000030217	GXYLT1/COLGALT2	ssc:110260763/ssc:100624924	2	1	ENSSSCG00000030217	1	ENSSSCG00000031701
ssc04662	B cell receptor signaling pathway	5/361	60/5122	0.417529270884278	0.979161564463131	ENSSSCG00000002383/ENSSSCG00000026969/ENSSSCG00000007807/ENSSSCG00000004856/ENSSSCG00000030413	FOS/KRAS/CD19/NFATC1/PIK3CA	ssc:100144486/ssc:100518251/ssc:397669/ssc:397318/ssc:100621789	5	3	ENSSSCG00000002383/ENSSSCG00000007807/ENSSSCG00000004856	2	ENSSSCG00000026969/ENSSSCG00000030413
ssc04210	Apoptosis	9/361	115/5122	0.422675489954626	0.982535130157684	ENSSSCG00000025028/ENSSSCG00000002383/ENSSSCG00000027529/ENSSSCG00000003112/ENSSSCG00000034012/ENSSSCG00000026969/ENSSSCG00000040751/ENSSSCG00000030413/ENSSSCG00000025606	-/FOS/BIRC3/-/CASP3/KRAS/DDIT3/PIK3CA/ATM	ssc:100037300/ssc:100144486/ssc:100622590/ssc:100517403/ssc:397244/ssc:100518251/ssc:100240743/ssc:100621789/ssc:100101922	9	1	ENSSSCG00000002383	8	ENSSSCG00000025028/ENSSSCG00000027529/ENSSSCG00000003112/ENSSSCG00000034012/ENSSSCG00000026969/ENSSSCG00000040751/ENSSSCG00000030413/ENSSSCG00000025606
ssc05160	Hepatitis C	8/361	103/5122	0.441547727861883	0.98834921236538	ENSSSCG00000010452/ENSSSCG00000026969/ENSSSCG00000015801/ENSSSCG00000007718/ENSSSCG00000006033/ENSSSCG00000030413/ENSSSCG00000031103/ENSSSCG00000008953	IFIT1/KRAS/TLR3/CLDN4/EIF3E/PIK3CA/TBK1/CXCL8	ssc:100153038/ssc:100518251/ssc:100037937/ssc:733578/ssc:100156671/ssc:100621789/ssc:100125828/ssc:396880	8	2	ENSSSCG00000010452/ENSSSCG00000008953	6	ENSSSCG00000026969/ENSSSCG00000015801/ENSSSCG00000007718/ENSSSCG00000006033/ENSSSCG00000030413/ENSSSCG00000031103
ssc00512	Mucin type O-glycan biosynthesis	2/361	21/5122	0.44167364253126	0.98834921236538	ENSSSCG00000003743/ENSSSCG00000015907	GALNT1/GALNT3	ssc:100738545/ssc:100515629	2	0		2	ENSSSCG00000003743/ENSSSCG00000015907
ssc04620	Toll-like receptor signaling pathway	6/361	76/5122	0.448948714915608	0.98834921236538	ENSSSCG00000002383/ENSSSCG00000015801/ENSSSCG00000032474/ENSSSCG00000030413/ENSSSCG00000031103/ENSSSCG00000008953	FOS/TLR3/CXCL10/PIK3CA/TBK1/CXCL8	ssc:100144486/ssc:100037937/ssc:494019/ssc:100621789/ssc:100125828/ssc:396880	6	3	ENSSSCG00000002383/ENSSSCG00000032474/ENSSSCG00000008953	3	ENSSSCG00000015801/ENSSSCG00000030413/ENSSSCG00000031103
ssc04668	TNF signaling pathway	7/361	90/5122	0.451014256481425	0.98834921236538	ENSSSCG00000002383/ENSSSCG00000027529/ENSSSCG00000034012/ENSSSCG00000032474/ENSSSCG00000017723/ENSSSCG00000016520/ENSSSCG00000030413	FOS/BIRC3/CASP3/CXCL10/CCL2/CREB3L2/PIK3CA	ssc:100144486/ssc:100622590/ssc:397244/ssc:494019/ssc:397422/ssc:100520468/ssc:100621789	7	4	ENSSSCG00000002383/ENSSSCG00000032474/ENSSSCG00000017723/ENSSSCG00000016520	3	ENSSSCG00000027529/ENSSSCG00000034012/ENSSSCG00000030413
ssc00071	Fatty acid degradation	3/361	35/5122	0.452390898052438	0.98834921236538	ENSSSCG00000003776/ENSSSCG00000016223/ENSSSCG00000012583	ACADM/ACSL3/ACSL4	ssc:397104/ssc:100233169/ssc:448980	3	0		3	ENSSSCG00000003776/ENSSSCG00000016223/ENSSSCG00000012583
ssc05164	Influenza A	9/361	118/5122	0.45355091105476	0.98834921236538	ENSSSCG00000028228/ENSSSCG00000015801/ENSSSCG00000032474/ENSSSCG00000017723/ENSSSCG00000030413/ENSSSCG00000031103/ENSSSCG00000008953/ENSSSCG00000007951/ENSSSCG00000005215	XPO1/TLR3/CXCL10/CCL2/PIK3CA/TBK1/CXCL8/CREBBP/JAK2	ssc:397330/ssc:100037937/ssc:494019/ssc:397422/ssc:100621789/ssc:100125828/ssc:396880/ssc:100620215/ssc:397201	9	4	ENSSSCG00000032474/ENSSSCG00000017723/ENSSSCG00000008953/ENSSSCG00000007951	5	ENSSSCG00000028228/ENSSSCG00000015801/ENSSSCG00000030413/ENSSSCG00000031103/ENSSSCG00000005215
ssc04723	Retrograde endocannabinoid signaling	8/361	105/5122	0.463384401246223	0.98834921236538	ENSSSCG00000018069/ENSSSCG00000018084/ENSSSCG00000007056/ENSSSCG00000037869/ENSSSCG00000012298/ENSSSCG00000015407/ENSSSCG00000015324/ENSSSCG00000011455	ND2/ND3/PLCB1/-/CACNA1F/GNAI1/GNG11/CACNA1D	ssc:808502/ssc:808508/ssc:100152679/ssc:100525371/ssc:100514745/ssc:100144419/ssc:100522202/ssc:100511102	8	0		8	ENSSSCG00000018069/ENSSSCG00000018084/ENSSSCG00000007056/ENSSSCG00000037869/ENSSSCG00000012298/ENSSSCG00000015407/ENSSSCG00000015324/ENSSSCG00000011455
ssc04510	Focal adhesion	11/361	148/5122	0.473342774052278	0.98834921236538	ENSSSCG00000025028/ENSSSCG00000015375/ENSSSCG00000024351/ENSSSCG00000027529/ENSSSCG00000032595/ENSSSCG00000008540/ENSSSCG00000009828/ENSSSCG00000021893/ENSSSCG00000001966/ENSSSCG00000030413/ENSSSCG00000023611	-/ITGB8/MET/BIRC3/RAP1B/PPP1CB/PPP1CC/ROCK1/ARHGAP5/PIK3CA/-	ssc:100037300/ssc:100037284/ssc:654328/ssc:100622590/ssc:100152555/ssc:397378/ssc:733612/ssc:397447/ssc:100520849/ssc:100621789/ssc:445520	11	1	ENSSSCG00000023611	10	ENSSSCG00000025028/ENSSSCG00000015375/ENSSSCG00000024351/ENSSSCG00000027529/ENSSSCG00000032595/ENSSSCG00000008540/ENSSSCG00000009828/ENSSSCG00000021893/ENSSSCG00000001966/ENSSSCG00000030413
ssc05168	Herpes simplex infection	10/361	134/5122	0.473698024753295	0.98834921236538	ENSSSCG00000002383/ENSSSCG00000008540/ENSSSCG00000009828/ENSSSCG00000010452/ENSSSCG00000034012/ENSSSCG00000015801/ENSSSCG00000017723/ENSSSCG00000031103/ENSSSCG00000007951/ENSSSCG00000005215	FOS/PPP1CB/PPP1CC/IFIT1/CASP3/TLR3/CCL2/TBK1/CREBBP/JAK2	ssc:100144486/ssc:397378/ssc:733612/ssc:100153038/ssc:397244/ssc:100037937/ssc:397422/ssc:100125828/ssc:100620215/ssc:397201	10	4	ENSSSCG00000002383/ENSSSCG00000010452/ENSSSCG00000017723/ENSSSCG00000007951	6	ENSSSCG00000008540/ENSSSCG00000009828/ENSSSCG00000034012/ENSSSCG00000015801/ENSSSCG00000031103/ENSSSCG00000005215
ssc04916	Melanogenesis	6/361	78/5122	0.474329772759651	0.98834921236538	ENSSSCG00000007056/ENSSSCG00000026969/ENSSSCG00000015407/ENSSSCG00000016520/ENSSSCG00000007951/ENSSSCG00000035495	PLCB1/KRAS/GNAI1/CREB3L2/CREBBP/KITLG	ssc:100152679/ssc:100518251/ssc:100144419/ssc:100520468/ssc:100620215/ssc:397509	6	2	ENSSSCG00000016520/ENSSSCG00000007951	4	ENSSSCG00000007056/ENSSSCG00000026969/ENSSSCG00000015407/ENSSSCG00000035495
ssc04217	Necroptosis	8/361	107/5122	0.485048733994297	0.98834921236538	ENSSSCG00000025028/ENSSSCG00000004636/ENSSSCG00000027529/ENSSSCG00000009327/ENSSSCG00000004893/ENSSSCG00000015801/ENSSSCG00000010995/ENSSSCG00000005215	-/TRPM7/BIRC3/-/VPS4B/TLR3/CHMP5/JAK2	ssc:100037300/ssc:100169932/ssc:100622590/ssc:445521/ssc:100625338/ssc:100037937/ssc:100513035/ssc:397201	8	0		8	ENSSSCG00000025028/ENSSSCG00000004636/ENSSSCG00000027529/ENSSSCG00000009327/ENSSSCG00000004893/ENSSSCG00000015801/ENSSSCG00000010995/ENSSSCG00000005215
ssc04926	Relaxin signaling pathway	8/361	107/5122	0.485048733994297	0.98834921236538	ENSSSCG00000007056/ENSSSCG00000002383/ENSSSCG00000026969/ENSSSCG00000005382/ENSSSCG00000015407/ENSSSCG00000016520/ENSSSCG00000030413/ENSSSCG00000015324	PLCB1/FOS/KRAS/TGFBR1/GNAI1/CREB3L2/PIK3CA/GNG11	ssc:100152679/ssc:100144486/ssc:100518251/ssc:396665/ssc:100144419/ssc:100520468/ssc:100621789/ssc:100522202	8	2	ENSSSCG00000002383/ENSSSCG00000016520	6	ENSSSCG00000007056/ENSSSCG00000026969/ENSSSCG00000005382/ENSSSCG00000015407/ENSSSCG00000030413/ENSSSCG00000015324
ssc04922	Glucagon signaling pathway	6/361	79/5122	0.486898454478732	0.98834921236538	ENSSSCG00000007056/ENSSSCG00000008398/ENSSSCG00000020927/ENSSSCG00000010235/ENSSSCG00000016520/ENSSSCG00000007951	PLCB1/PPP4R3B/SLC2A2/SIRT1/CREB3L2/CREBBP	ssc:100152679/ssc:100512224/ssc:397429/ssc:751859/ssc:100520468/ssc:100620215	6	2	ENSSSCG00000016520/ENSSSCG00000007951	4	ENSSSCG00000007056/ENSSSCG00000008398/ENSSSCG00000020927/ENSSSCG00000010235
ssc01521	EGFR tyrosine kinase inhibitor resistance	5/361	66/5122	0.501591291035449	0.98834921236538	ENSSSCG00000024351/ENSSSCG00000026969/ENSSSCG00000028420/ENSSSCG00000030413/ENSSSCG00000005215	MET/KRAS/EIF4E/PIK3CA/JAK2	ssc:654328/ssc:100518251/ssc:100038030/ssc:100621789/ssc:397201	5	0		5	ENSSSCG00000024351/ENSSSCG00000026969/ENSSSCG00000028420/ENSSSCG00000030413/ENSSSCG00000005215
ssc00310	Lysine degradation	4/361	52/5122	0.504280731376735	0.98834921236538	ENSSSCG00000011689/ENSSSCG00000029082/ENSSSCG00000001755/ENSSSCG00000030217	PLOD2/KMT2E/HYKK/COLGALT2	ssc:641354/ssc:100628131/ssc:100155220/ssc:100624924	4	1	ENSSSCG00000030217	3	ENSSSCG00000011689/ENSSSCG00000029082/ENSSSCG00000001755
ssc04072	Phospholipase D signaling pathway	8/361	109/5122	0.506483515331605	0.98834921236538	ENSSSCG00000007056/ENSSSCG00000015755/ENSSSCG00000026969/ENSSSCG00000039548/ENSSSCG00000030413/ENSSSCG00000017990/ENSSSCG00000008953/ENSSSCG00000035495	PLCB1/AGPAT5/KRAS/PTGFR/PIK3CA/PIK3R6/CXCL8/KITLG	ssc:100152679/ssc:100233172/ssc:100518251/ssc:397126/ssc:100621789/ssc:100034246/ssc:396880/ssc:397509	8	1	ENSSSCG00000008953	7	ENSSSCG00000007056/ENSSSCG00000015755/ENSSSCG00000026969/ENSSSCG00000039548/ENSSSCG00000030413/ENSSSCG00000017990/ENSSSCG00000035495
ssc04623	Cytosolic DNA-sensing pathway	3/361	38/5122	0.507720582366322	0.98834921236538	ENSSSCG00000032474/ENSSSCG00000026233/ENSSSCG00000031103	CXCL10/POLR3G/TBK1	ssc:494019/ssc:100519356/ssc:100125828	3	1	ENSSSCG00000032474	2	ENSSSCG00000026233/ENSSSCG00000031103
ssc05016	Huntington's disease	12/361	167/5122	0.516571065708477	0.98834921236538	ENSSSCG00000007056/ENSSSCG00000004432/ENSSSCG00000011941/ENSSSCG00000003112/ENSSSCG00000040185/ENSSSCG00000034012/ENSSSCG00000037869/ENSSSCG00000018081/ENSSSCG00000016520/ENSSSCG00000018078/ENSSSCG00000039469/ENSSSCG00000007951	PLCB1/HDAC2/IFT57/-/TFAM/CASP3/-/ATP6/CREB3L2/COX2/DNAL1/CREBBP	ssc:100152679/ssc:100156170/ssc:100519335/ssc:100517403/ssc:397279/ssc:397244/ssc:100525371/ssc:808506/ssc:100520468/ssc:808504/ssc:100156521/ssc:100620215	12	2	ENSSSCG00000016520/ENSSSCG00000007951	10	ENSSSCG00000007056/ENSSSCG00000004432/ENSSSCG00000011941/ENSSSCG00000003112/ENSSSCG00000040185/ENSSSCG00000034012/ENSSSCG00000037869/ENSSSCG00000018081/ENSSSCG00000018078/ENSSSCG00000039469
ssc05205	Proteoglycans in cancer	12/361	167/5122	0.516571065708477	0.98834921236538	ENSSSCG00000005096/ENSSSCG00000024351/ENSSSCG00000008540/ENSSSCG00000009828/ENSSSCG00000021893/ENSSSCG00000034012/ENSSSCG00000026969/ENSSSCG00000005965/ENSSSCG00000010627/ENSSSCG00000030413/ENSSSCG00000010816/ENSSSCG00000011884	HIF1A/MET/PPP1CB/PPP1CC/ROCK1/CASP3/KRAS/MYC/PDCD4/PIK3CA/TGFB2/HCLS1	ssc:396696/ssc:654328/ssc:397378/ssc:733612/ssc:397447/ssc:397244/ssc:100518251/ssc:448810/ssc:100157112/ssc:100621789/ssc:397084/ssc:100521992	12	2	ENSSSCG00000005965/ENSSSCG00000011884	10	ENSSSCG00000005096/ENSSSCG00000024351/ENSSSCG00000008540/ENSSSCG00000009828/ENSSSCG00000021893/ENSSSCG00000034012/ENSSSCG00000026969/ENSSSCG00000010627/ENSSSCG00000030413/ENSSSCG00000010816
ssc00533	Glycosaminoglycan biosynthesis - keratan sulfate	1/361	10/5122	0.518832384713877	0.98834921236538	ENSSSCG00000008374	B3GNT2	ssc:100524195	1	0		1	ENSSSCG00000008374
ssc04066	HIF-1 signaling pathway	6/361	82/5122	0.523993507862272	0.98834921236538	ENSSSCG00000005096/ENSSSCG00000015958/ENSSSCG00000011848/ENSSSCG00000028420/ENSSSCG00000030413/ENSSSCG00000007951	HIF1A/-/TFRC/EIF4E/PIK3CA/CREBBP	ssc:396696/ssc:100286871/ssc:397062/ssc:100038030/ssc:100621789/ssc:100620215	6	1	ENSSSCG00000007951	5	ENSSSCG00000005096/ENSSSCG00000015958/ENSSSCG00000011848/ENSSSCG00000028420/ENSSSCG00000030413
ssc04670	Leukocyte transendothelial migration	6/361	82/5122	0.523993507862272	0.98834921236538	ENSSSCG00000032595/ENSSSCG00000021893/ENSSSCG00000007718/ENSSSCG00000001966/ENSSSCG00000015407/ENSSSCG00000030413	RAP1B/ROCK1/CLDN4/ARHGAP5/GNAI1/PIK3CA	ssc:100152555/ssc:397447/ssc:733578/ssc:100520849/ssc:100144419/ssc:100621789	6	0		6	ENSSSCG00000032595/ENSSSCG00000021893/ENSSSCG00000007718/ENSSSCG00000001966/ENSSSCG00000015407/ENSSSCG00000030413
ssc05012	Parkinson's disease	9/361	125/5122	0.524330603964837	0.98834921236538	ENSSSCG00000018069/ENSSSCG00000018084/ENSSSCG00000034012/ENSSSCG00000037869/ENSSSCG00000018081/ENSSSCG00000015407/ENSSSCG00000020671/ENSSSCG00000018078/ENSSSCG00000000784	ND2/ND3/CASP3/-/ATP6/GNAI1/SLC18A2/COX2/LRRK2	ssc:808502/ssc:808508/ssc:397244/ssc:100525371/ssc:808506/ssc:100144419/ssc:100154950/ssc:808504/ssc:780403	9	0		9	ENSSSCG00000018069/ENSSSCG00000018084/ENSSSCG00000034012/ENSSSCG00000037869/ENSSSCG00000018081/ENSSSCG00000015407/ENSSSCG00000020671/ENSSSCG00000018078/ENSSSCG00000000784
ssc05014	Amyotrophic lateral sclerosis (ALS)	3/361	39/5122	0.525512656898732	0.98834921236538	ENSSSCG00000037653/ENSSSCG00000034012/ENSSSCG00000003133	RAB5A/CASP3/GRIN2D	ssc:100144499/ssc:397244/ssc:100521797	3	1	ENSSSCG00000003133	2	ENSSSCG00000037653/ENSSSCG00000034012
ssc04658	Th1 and Th2 cell differentiation	5/361	68/5122	0.528608998883835	0.98834921236538	ENSSSCG00000002383/ENSSSCG00000004856/ENSSSCG00000022155/ENSSSCG00000006709/ENSSSCG00000005215	FOS/NFATC1/RBPJ/NOTCH2/JAK2	ssc:100144486/ssc:397318/ssc:100518262/ssc:100153369/ssc:397201	5	3	ENSSSCG00000002383/ENSSSCG00000004856/ENSSSCG00000006709	2	ENSSSCG00000022155/ENSSSCG00000005215
ssc05100	Bacterial invasion of epithelial cells	5/361	68/5122	0.528608998883835	0.98834921236538	ENSSSCG00000030197/ENSSSCG00000024351/ENSSSCG00000000040/ENSSSCG00000030413/ENSSSCG00000011884	CD2AP/MET/SEPT3/PIK3CA/HCLS1	ssc:100154585/ssc:654328/ssc:100157034/ssc:100621789/ssc:100521992	5	2	ENSSSCG00000000040/ENSSSCG00000011884	3	ENSSSCG00000030197/ENSSSCG00000024351/ENSSSCG00000030413
ssc05010	Alzheimer's disease	10/361	141/5122	0.540170904976733	0.98834921236538	ENSSSCG00000007056/ENSSSCG00000004595/ENSSSCG00000034012/ENSSSCG00000037869/ENSSSCG00000018081/ENSSSCG00000010470/ENSSSCG00000012298/ENSSSCG00000018078/ENSSSCG00000011455/ENSSSCG00000003133	PLCB1/ADAM10/CASP3/-/ATP6/IDE/CACNA1F/COX2/CACNA1D/GRIN2D	ssc:100152679/ssc:397345/ssc:397244/ssc:100525371/ssc:808506/ssc:100155309/ssc:100514745/ssc:808504/ssc:100511102/ssc:100521797	10	1	ENSSSCG00000003133	9	ENSSSCG00000007056/ENSSSCG00000004595/ENSSSCG00000034012/ENSSSCG00000037869/ENSSSCG00000018081/ENSSSCG00000010470/ENSSSCG00000012298/ENSSSCG00000018078/ENSSSCG00000011455
ssc04630	Jak-STAT signaling pathway	8/361	113/5122	0.548455712572265	0.98834921236538	ENSSSCG00000016399/ENSSSCG00000016916/ENSSSCG00000032332/ENSSSCG00000005965/ENSSSCG00000030413/ENSSSCG00000008437/ENSSSCG00000007951/ENSSSCG00000005215	STAM2/IL6ST/SOCS4/MYC/PIK3CA/SOCS5/CREBBP/JAK2	ssc:100157042/ssc:100037294/ssc:100302366/ssc:448810/ssc:100621789/ssc:100302367/ssc:100620215/ssc:397201	8	2	ENSSSCG00000005965/ENSSSCG00000007951	6	ENSSSCG00000016399/ENSSSCG00000016916/ENSSSCG00000032332/ENSSSCG00000030413/ENSSSCG00000008437/ENSSSCG00000005215
ssc05418	Fluid shear stress and atherosclerosis	8/361	113/5122	0.548455712572265	0.98834921236538	ENSSSCG00000002383/ENSSSCG00000010360/ENSSSCG00000005453/ENSSSCG00000017723/ENSSSCG00000032580/ENSSSCG00000007115/ENSSSCG00000030413/ENSSSCG00000005701	FOS/BMPR1A/-/CCL2/MGST1/THBD/PIK3CA/ASS1	ssc:100144486/ssc:100169652/ssc:397581/ssc:397422/ssc:397567/ssc:100157642/ssc:100621789/ssc:414411	8	3	ENSSSCG00000002383/ENSSSCG00000017723/ENSSSCG00000007115	5	ENSSSCG00000010360/ENSSSCG00000005453/ENSSSCG00000032580/ENSSSCG00000030413/ENSSSCG00000005701
ssc03020	RNA polymerase	2/361	26/5122	0.556277344197757	0.98834921236538	ENSSSCG00000025298/ENSSSCG00000026233	TWISTNB/POLR3G	ssc:100517907/ssc:100519356	2	0		2	ENSSSCG00000025298/ENSSSCG00000026233
ssc04923	Regulation of lipolysis in adipocytes	3/361	41/5122	0.560003409935645	0.98834921236538	ENSSSCG00000025729/ENSSSCG00000015407/ENSSSCG00000030413	IRS1/GNAI1/PIK3CA	ssc:100512686/ssc:100144419/ssc:100621789	3	1	ENSSSCG00000025729	2	ENSSSCG00000015407/ENSSSCG00000030413
ssc04920	Adipocytokine signaling pathway	4/361	56/5122	0.563946109461382	0.98834921236538	ENSSSCG00000016223/ENSSSCG00000012583/ENSSSCG00000025729/ENSSSCG00000005215	ACSL3/ACSL4/IRS1/JAK2	ssc:100233169/ssc:448980/ssc:100512686/ssc:397201	4	1	ENSSSCG00000025729	3	ENSSSCG00000016223/ENSSSCG00000012583/ENSSSCG00000005215
ssc05133	Pertussis	4/361	56/5122	0.563946109461382	0.98834921236538	ENSSSCG00000002383/ENSSSCG00000034012/ENSSSCG00000015407/ENSSSCG00000008953	FOS/CASP3/GNAI1/CXCL8	ssc:100144486/ssc:397244/ssc:100144419/ssc:396880	4	2	ENSSSCG00000002383/ENSSSCG00000008953	2	ENSSSCG00000034012/ENSSSCG00000015407
ssc04750	Inflammatory mediator regulation of TRP channels	5/361	71/5122	0.567869309586925	0.98834921236538	ENSSSCG00000007056/ENSSSCG00000021206/ENSSSCG00000008540/ENSSSCG00000009828/ENSSSCG00000030413	PLCB1/IL1RAP/PPP1CB/PPP1CC/PIK3CA	ssc:100152679/ssc:100628318/ssc:397378/ssc:733612/ssc:100621789	5	0		5	ENSSSCG00000007056/ENSSSCG00000021206/ENSSSCG00000008540/ENSSSCG00000009828/ENSSSCG00000030413
ssc04730	Long-term depression	3/361	42/5122	0.576672457990163	0.98834921236538	ENSSSCG00000007056/ENSSSCG00000026969/ENSSSCG00000015407	PLCB1/KRAS/GNAI1	ssc:100152679/ssc:100518251/ssc:100144419	3	0		3	ENSSSCG00000007056/ENSSSCG00000026969/ENSSSCG00000015407
ssc05222	Small cell lung cancer	5/361	73/5122	0.593091128864935	0.98834921236538	ENSSSCG00000025028/ENSSSCG00000027529/ENSSSCG00000034012/ENSSSCG00000005965/ENSSSCG00000030413	-/BIRC3/CASP3/MYC/PIK3CA	ssc:100037300/ssc:100622590/ssc:397244/ssc:448810/ssc:100621789	5	1	ENSSSCG00000005965	4	ENSSSCG00000025028/ENSSSCG00000027529/ENSSSCG00000034012/ENSSSCG00000030413
ssc00240	Pyrimidine metabolism	6/361	88/5122	0.594649173901103	0.98834921236538	ENSSSCG00000025298/ENSSSCG00000006294/ENSSSCG00000026055/ENSSSCG00000031882/ENSSSCG00000005008/ENSSSCG00000026233	TWISTNB/NME7/PRIM1/PNPT1/POLE2/POLR3G	ssc:100517907/ssc:100152763/ssc:100157576/ssc:100642182/ssc:100521651/ssc:100519356	6	0		6	ENSSSCG00000025298/ENSSSCG00000006294/ENSSSCG00000026055/ENSSSCG00000031882/ENSSSCG00000005008/ENSSSCG00000026233
ssc04071	Sphingolipid signaling pathway	7/361	103/5122	0.596600144670757	0.98834921236538	ENSSSCG00000007056/ENSSSCG00000021893/ENSSSCG00000026969/ENSSSCG00000033185/ENSSSCG00000031498/ENSSSCG00000015407/ENSSSCG00000030413	PLCB1/ROCK1/KRAS/PPP2R3A/PPP2R3C/GNAI1/PIK3CA	ssc:100152679/ssc:397447/ssc:100518251/ssc:102160080/ssc:110261574/ssc:100144419/ssc:100621789	7	0		7	ENSSSCG00000007056/ENSSSCG00000021893/ENSSSCG00000026969/ENSSSCG00000033185/ENSSSCG00000031498/ENSSSCG00000015407/ENSSSCG00000030413
ssc00020	Citrate cycle (TCA cycle)	2/361	28/5122	0.597221858940638	0.98834921236538	ENSSSCG00000009405/ENSSSCG00000015443	SUCLA2/DLD	ssc:399540/ssc:397129	2	0		2	ENSSSCG00000009405/ENSSSCG00000015443
ssc00500	Starch and sucrose metabolism	2/361	28/5122	0.597221858940638	0.98834921236538	ENSSSCG00000012000/ENSSSCG00000011735	GBE1/SI	ssc:100156209/ssc:100623884	2	0		2	ENSSSCG00000012000/ENSSSCG00000011735
ssc04146	Peroxisome	5/361	74/5122	0.605393510939173	0.98834921236538	ENSSSCG00000023983/ENSSSCG00000016223/ENSSSCG00000012583/ENSSSCG00000021170/ENSSSCG00000014187	AGPS/ACSL3/ACSL4/FAR1/NUDT12	ssc:100627169/ssc:100233169/ssc:448980/ssc:100625473/ssc:100512459	5	0		5	ENSSSCG00000023983/ENSSSCG00000016223/ENSSSCG00000012583/ENSSSCG00000021170/ENSSSCG00000014187
ssc05323	Rheumatoid arthritis	4/361	59/5122	0.606015148054624	0.98834921236538	ENSSSCG00000002383/ENSSSCG00000017723/ENSSSCG00000008953/ENSSSCG00000010816	FOS/CCL2/CXCL8/TGFB2	ssc:100144486/ssc:397422/ssc:396880/ssc:397084	4	3	ENSSSCG00000002383/ENSSSCG00000017723/ENSSSCG00000008953	1	ENSSSCG00000010816
ssc04140	Autophagy - animal	8/361	119/5122	0.608499318317031	0.98834921236538	ENSSSCG00000005096/ENSSSCG00000009327/ENSSSCG00000003749/ENSSSCG00000026969/ENSSSCG00000004370/ENSSSCG00000010949/ENSSSCG00000025729/ENSSSCG00000030413	HIF1A/-/PIK3C3/KRAS/ATG5/DAPK1/IRS1/PIK3CA	ssc:396696/ssc:445521/ssc:503700/ssc:100518251/ssc:100739102/ssc:100516103/ssc:100512686/ssc:100621789	8	2	ENSSSCG00000010949/ENSSSCG00000025729	6	ENSSSCG00000005096/ENSSSCG00000009327/ENSSSCG00000003749/ENSSSCG00000026969/ENSSSCG00000004370/ENSSSCG00000030413
ssc00450	Selenocompound metabolism	1/361	13/5122	0.613757932542978	0.98834921236538	ENSSSCG00000034494	MARS2	ssc:110257078	1	1	ENSSSCG00000034494	0
ssc04614	Renin-angiotensin system	1/361	13/5122	0.613757932542978	0.98834921236538	ENSSSCG00000014173	LNPEP	ssc:100125826	1	0		1	ENSSSCG00000014173
ssc05032	Morphine addiction	4/361	60/5122	0.619478424995363	0.98834921236538	ENSSSCG00000016929/ENSSSCG00000015407/ENSSSCG00000023924/ENSSSCG00000015324	PDE4D/GNAI1/PDE1A/GNG11	ssc:100037967/ssc:100144419/ssc:100152819/ssc:100522202	4	0		4	ENSSSCG00000016929/ENSSSCG00000015407/ENSSSCG00000023924/ENSSSCG00000015324
ssc00280	Valine, leucine and isoleucine degradation	3/361	45/5122	0.624245344176772	0.98834921236538	ENSSSCG00000003776/ENSSSCG00000015443/ENSSSCG00000006866	ACADM/DLD/DBT	ssc:397104/ssc:397129/ssc:100156530	3	0		3	ENSSSCG00000003776/ENSSSCG00000015443/ENSSSCG00000006866
ssc01212	Fatty acid metabolism	3/361	45/5122	0.624245344176772	0.98834921236538	ENSSSCG00000003776/ENSSSCG00000016223/ENSSSCG00000012583	ACADM/ACSL3/ACSL4	ssc:397104/ssc:100233169/ssc:448980	3	0		3	ENSSSCG00000003776/ENSSSCG00000016223/ENSSSCG00000012583
ssc05152	Tuberculosis	9/361	136/5122	0.628258097553563	0.98834921236538	ENSSSCG00000037653/ENSSSCG00000003749/ENSSSCG00000034012/novel.1326/ENSSSCG00000000844/ENSSSCG00000017753/ENSSSCG00000010816/ENSSSCG00000007951/ENSSSCG00000005215	RAB5A/PIK3C3/CASP3/-/NFYB/KSR1/TGFB2/CREBBP/JAK2	ssc:100144499/ssc:503700/ssc:397244/ssc:100153403/ssc:100157587/ssc:100511282/ssc:397084/ssc:100620215/ssc:397201	9	2	ENSSSCG00000017753/ENSSSCG00000007951	7	ENSSSCG00000037653/ENSSSCG00000003749/ENSSSCG00000034012/novel.1326/ENSSSCG00000000844/ENSSSCG00000010816/ENSSSCG00000005215
ssc05169	Epstein-Barr virus infection	11/361	166/5122	0.630451711509731	0.98834921236538	ENSSSCG00000004432/ENSSSCG00000028228/ENSSSCG00000005965/ENSSSCG00000007807/ENSSSCG00000005038/ENSSSCG00000026233/ENSSSCG00000022155/ENSSSCG00000030413/ENSSSCG00000031103/ENSSSCG00000024777/ENSSSCG00000007951	HDAC2/XPO1/MYC/CD19/PSMC6/POLR3G/RBPJ/PIK3CA/TBK1/HDAC4/CREBBP	ssc:100156170/ssc:397330/ssc:448810/ssc:397669/ssc:100154148/ssc:100519356/ssc:100518262/ssc:100621789/ssc:100125828/ssc:100624050/ssc:100620215	11	4	ENSSSCG00000005965/ENSSSCG00000007807/ENSSSCG00000024777/ENSSSCG00000007951	7	ENSSSCG00000004432/ENSSSCG00000028228/ENSSSCG00000005038/ENSSSCG00000026233/ENSSSCG00000022155/ENSSSCG00000030413/ENSSSCG00000031103
ssc04520	Adherens junction	4/361	61/5122	0.632650817435666	0.98834921236538	ENSSSCG00000024351/ENSSSCG00000031942/ENSSSCG00000005382/ENSSSCG00000007951	MET/YES1/TGFBR1/CREBBP	ssc:654328/ssc:100627112/ssc:396665/ssc:100620215	4	1	ENSSSCG00000007951	3	ENSSSCG00000024351/ENSSSCG00000031942/ENSSSCG00000005382
ssc04152	AMPK signaling pathway	7/361	107/5122	0.637333412124741	0.98834921236538	ENSSSCG00000016266/ENSSSCG00000010235/ENSSSCG00000033185/ENSSSCG00000031498/ENSSSCG00000025729/ENSSSCG00000016520/ENSSSCG00000030413	CAB39/SIRT1/PPP2R3A/PPP2R3C/IRS1/CREB3L2/PIK3CA	ssc:100620726/ssc:751859/ssc:102160080/ssc:110261574/ssc:100512686/ssc:100520468/ssc:100621789	7	2	ENSSSCG00000025729/ENSSSCG00000016520	5	ENSSSCG00000016266/ENSSSCG00000010235/ENSSSCG00000033185/ENSSSCG00000031498/ENSSSCG00000030413
ssc04971	Gastric acid secretion	3/361	46/5122	0.639267847712778	0.98834921236538	ENSSSCG00000007056/ENSSSCG00000039947/ENSSSCG00000015407	PLCB1/KCNJ2/GNAI1	ssc:100152679/ssc:397293/ssc:100144419	3	1	ENSSSCG00000039947	2	ENSSSCG00000007056/ENSSSCG00000015407
ssc04136	Autophagy - other	2/361	31/5122	0.653215587934484	0.98834921236538	ENSSSCG00000003749/ENSSSCG00000004370	PIK3C3/ATG5	ssc:503700/ssc:100739102	2	0		2	ENSSSCG00000003749/ENSSSCG00000004370
ssc00983	Drug metabolism - other enzymes	3/361	47/5122	0.65386552617028	0.98834921236538	ENSSSCG00000001073/ENSSSCG00000006294/ENSSSCG00000032580	TPMT/NME7/MGST1	ssc:100157630/ssc:100152763/ssc:397567	3	0		3	ENSSSCG00000001073/ENSSSCG00000006294/ENSSSCG00000032580
ssc04810	Regulation of actin cytoskeleton	10/361	154/5122	0.654157842381867	0.98834921236538	ENSSSCG00000015375/ENSSSCG00000016019/ENSSSCG00000008540/ENSSSCG00000009828/ENSSSCG00000021893/ENSSSCG00000026969/ENSSSCG00000009448/ENSSSCG00000033291/ENSSSCG00000030413/ENSSSCG00000012474	ITGB8/NCKAP1/PPP1CB/PPP1CC/ROCK1/KRAS/DIAPH3/PIP4K2B/PIK3CA/DIAPH2	ssc:100037284/ssc:100158033/ssc:397378/ssc:733612/ssc:397447/ssc:100518251/ssc:100737986/ssc:100623031/ssc:100621789/ssc:100155257	10	1	ENSSSCG00000033291	9	ENSSSCG00000015375/ENSSSCG00000016019/ENSSSCG00000008540/ENSSSCG00000009828/ENSSSCG00000021893/ENSSSCG00000026969/ENSSSCG00000009448/ENSSSCG00000030413/ENSSSCG00000012474
ssc04150	mTOR signaling pathway	8/361	125/5122	0.664204505151221	0.98834921236538	ENSSSCG00000016266/ENSSSCG00000026969/ENSSSCG00000012163/ENSSSCG00000009793/ENSSSCG00000025729/ENSSSCG00000028420/ENSSSCG00000030413/ENSSSCG00000016853	CAB39/KRAS/RPS6KA3/CLIP1/IRS1/EIF4E/PIK3CA/RICTOR	ssc:100620726/ssc:100518251/ssc:100522174/ssc:100153677/ssc:100512686/ssc:100038030/ssc:100621789/ssc:100519575	8	1	ENSSSCG00000025729	7	ENSSSCG00000016266/ENSSSCG00000026969/ENSSSCG00000012163/ENSSSCG00000009793/ENSSSCG00000028420/ENSSSCG00000030413/ENSSSCG00000016853
ssc04978	Mineral absorption	2/361	32/5122	0.670451340374766	0.98834921236538	ENSSSCG00000004636/ENSSSCG00000026414	TRPM7/ATOX1	ssc:100169932/ssc:100312962	2	0		2	ENSSSCG00000004636/ENSSSCG00000026414
ssc04020	Calcium signaling pathway	8/361	126/5122	0.673017581432374	0.98834921236538	ENSSSCG00000007056/ENSSSCG00000027898/ENSSSCG00000039548/ENSSSCG00000012298/ENSSSCG00000023924/ENSSSCG00000007424/ENSSSCG00000011455/ENSSSCG00000003133	PLCB1/ATP2B1/PTGFR/CACNA1F/PDE1A/TNNC2/CACNA1D/GRIN2D	ssc:100152679/ssc:397636/ssc:397126/ssc:100514745/ssc:100152819/ssc:414905/ssc:100511102/ssc:100521797	8	2	ENSSSCG00000007424/ENSSSCG00000003133	6	ENSSSCG00000007056/ENSSSCG00000027898/ENSSSCG00000039548/ENSSSCG00000012298/ENSSSCG00000023924/ENSSSCG00000011455
ssc04970	Salivary secretion	3/361	49/5122	0.681780240758431	0.98834921236538	ENSSSCG00000007056/ENSSSCG00000027898/ENSSSCG00000014255	PLCB1/ATP2B1/SLC12A2	ssc:100152679/ssc:397636/ssc:100516960	3	0		3	ENSSSCG00000007056/ENSSSCG00000027898/ENSSSCG00000014255
ssc05218	Melanoma	3/361	49/5122	0.681780240758431	0.98834921236538	ENSSSCG00000024351/ENSSSCG00000026969/ENSSSCG00000030413	MET/KRAS/PIK3CA	ssc:654328/ssc:100518251/ssc:100621789	3	0		3	ENSSSCG00000024351/ENSSSCG00000026969/ENSSSCG00000030413
ssc00534	Glycosaminoglycan biosynthesis - heparan sulfate / heparin	1/361	16/5122	0.689997925677819	0.98834921236538	ENSSSCG00000039318	-	ssc:100737777	1	1	ENSSSCG00000039318	0
ssc04744	Phototransduction	1/361	16/5122	0.689997925677819	0.98834921236538	ENSSSCG00000011675	GRK7	ssc:397114	1	0		1	ENSSSCG00000011675
ssc04722	Neurotrophin signaling pathway	6/361	98/5122	0.698813320192869	0.98834921236538	ENSSSCG00000016918/ENSSSCG00000032595/ENSSSCG00000026969/ENSSSCG00000012163/ENSSSCG00000025729/ENSSSCG00000030413	MAP3K1/RAP1B/KRAS/RPS6KA3/IRS1/PIK3CA	ssc:396617/ssc:100152555/ssc:100518251/ssc:100522174/ssc:100512686/ssc:100621789	6	1	ENSSSCG00000025729	5	ENSSSCG00000016918/ENSSSCG00000032595/ENSSSCG00000026969/ENSSSCG00000012163/ENSSSCG00000030413
ssc00250	Alanine, aspartate and glutamate metabolism	2/361	34/5122	0.702838848515051	0.98834921236538	ENSSSCG00000016056/ENSSSCG00000005701	GLS/ASS1	ssc:399525/ssc:414411	2	0		2	ENSSSCG00000016056/ENSSSCG00000005701
ssc04540	Gap junction	4/361	67/5122	0.705361443350659	0.98834921236538	ENSSSCG00000007056/ENSSSCG00000026969/ENSSSCG00000015407/ENSSSCG00000030354	PLCB1/KRAS/GNAI1/MAP3K2	ssc:100152679/ssc:100518251/ssc:100144419/ssc:100621234	4	0		4	ENSSSCG00000007056/ENSSSCG00000026969/ENSSSCG00000015407/ENSSSCG00000030354
ssc05212	Pancreatic cancer	4/361	67/5122	0.705361443350659	0.98834921236538	ENSSSCG00000026969/ENSSSCG00000005382/ENSSSCG00000030413/ENSSSCG00000010816	KRAS/TGFBR1/PIK3CA/TGFB2	ssc:100518251/ssc:396665/ssc:100621789/ssc:397084	4	0		4	ENSSSCG00000026969/ENSSSCG00000005382/ENSSSCG00000030413/ENSSSCG00000010816
ssc04932	Non-alcoholic fatty liver disease (NAFLD)	8/361	130/5122	0.706843599673042	0.98834921236538	ENSSSCG00000034012/ENSSSCG00000040751/ENSSSCG00000037869/ENSSSCG00000025729/ENSSSCG00000030413/ENSSSCG00000018078/ENSSSCG00000009794/ENSSSCG00000008953	CASP3/DDIT3/-/IRS1/PIK3CA/COX2/MLXIP/CXCL8	ssc:397244/ssc:100240743/ssc:100525371/ssc:100512686/ssc:100621789/ssc:808504/ssc:100156510/ssc:396880	8	3	ENSSSCG00000025729/ENSSSCG00000009794/ENSSSCG00000008953	5	ENSSSCG00000034012/ENSSSCG00000040751/ENSSSCG00000037869/ENSSSCG00000030413/ENSSSCG00000018078
ssc05213	Endometrial cancer	3/361	51/5122	0.707990855782012	0.98834921236538	ENSSSCG00000026969/ENSSSCG00000005965/ENSSSCG00000030413	KRAS/MYC/PIK3CA	ssc:100518251/ssc:448810/ssc:100621789	3	1	ENSSSCG00000005965	2	ENSSSCG00000026969/ENSSSCG00000030413
ssc00511	Other glycan degradation	1/361	17/5122	0.711915424469497	0.98834921236538	ENSSSCG00000021638	NEU3	ssc:100739223	1	1	ENSSSCG00000021638	0
ssc04915	Estrogen signaling pathway	6/361	101/5122	0.726307083126096	0.98834921236538	ENSSSCG00000007056/ENSSSCG00000002383/ENSSSCG00000026969/ENSSSCG00000015407/ENSSSCG00000016520/ENSSSCG00000030413	PLCB1/FOS/KRAS/GNAI1/CREB3L2/PIK3CA	ssc:100152679/ssc:100144486/ssc:100518251/ssc:100144419/ssc:100520468/ssc:100621789	6	2	ENSSSCG00000002383/ENSSSCG00000016520	4	ENSSSCG00000007056/ENSSSCG00000026969/ENSSSCG00000015407/ENSSSCG00000030413
ssc04964	Proximal tubule bicarbonate reclamation	1/361	18/5122	0.732287320995748	0.98834921236538	ENSSSCG00000016056	GLS	ssc:399525	1	0		1	ENSSSCG00000016056
ssc04512	ECM-receptor interaction	3/361	53/5122	0.732517938515743	0.98834921236538	ENSSSCG00000017022/ENSSSCG00000015375/ENSSSCG00000023611	HMMR/ITGB8/-	ssc:100515063/ssc:100037284/ssc:445520	3	1	ENSSSCG00000023611	2	ENSSSCG00000017022/ENSSSCG00000015375
ssc03320	PPAR signaling pathway	3/361	54/5122	0.744160940110657	0.98834921236538	ENSSSCG00000003776/ENSSSCG00000016223/ENSSSCG00000012583	ACADM/ACSL3/ACSL4	ssc:397104/ssc:100233169/ssc:448980	3	0		3	ENSSSCG00000003776/ENSSSCG00000016223/ENSSSCG00000012583
ssc05140	Leishmaniasis	3/361	54/5122	0.744160940110657	0.98834921236538	ENSSSCG00000002383/ENSSSCG00000010816/ENSSSCG00000005215	FOS/TGFB2/JAK2	ssc:100144486/ssc:397084/ssc:397201	3	1	ENSSSCG00000002383	2	ENSSSCG00000010816/ENSSSCG00000005215
ssc04064	NF-kappa B signaling pathway	4/361	71/5122	0.747716691219952	0.98834921236538	ENSSSCG00000025028/ENSSSCG00000027529/ENSSSCG00000025606/ENSSSCG00000008953	-/BIRC3/ATM/CXCL8	ssc:100037300/ssc:100622590/ssc:100101922/ssc:396880	4	1	ENSSSCG00000008953	3	ENSSSCG00000025028/ENSSSCG00000027529/ENSSSCG00000025606
ssc04650	Natural killer cell mediated cytotoxicity	4/361	71/5122	0.747716691219952	0.98834921236538	ENSSSCG00000034012/ENSSSCG00000026969/ENSSSCG00000004856/ENSSSCG00000030413	CASP3/KRAS/NFATC1/PIK3CA	ssc:397244/ssc:100518251/ssc:397318/ssc:100621789	4	1	ENSSSCG00000004856	3	ENSSSCG00000034012/ENSSSCG00000026969/ENSSSCG00000030413
ssc04950	Maturity onset diabetes of the young	1/361	19/5122	0.75122232826858	0.98834921236538	ENSSSCG00000020927	SLC2A2	ssc:397429	1	0		1	ENSSSCG00000020927
ssc05033	Nicotine addiction	1/361	20/5122	0.768821532559202	0.98834921236538	ENSSSCG00000003133	GRIN2D	ssc:100521797	1	1	ENSSSCG00000003133	0
ssc05143	African trypanosomiasis	1/361	20/5122	0.768821532559202	0.98834921236538	ENSSSCG00000007056	PLCB1	ssc:100152679	1	0		1	ENSSSCG00000007056
ssc00970	Aminoacyl-tRNA biosynthesis	2/361	39/5122	0.772342027858594	0.98834921236538	ENSSSCG00000017015/ENSSSCG00000034494	RARS/MARS2	ssc:414410/ssc:110257078	2	1	ENSSSCG00000034494	1	ENSSSCG00000017015
ssc05321	Inflammatory bowel disease (IBD)	2/361	39/5122	0.772342027858594	0.98834921236538	ENSSSCG00000004856/ENSSSCG00000010816	NFATC1/TGFB2	ssc:397318/ssc:397084	2	1	ENSSSCG00000004856	1	ENSSSCG00000010816
ssc05221	Acute myeloid leukemia	3/361	57/5122	0.776678614489332	0.98834921236538	ENSSSCG00000026969/ENSSSCG00000005965/ENSSSCG00000030413	KRAS/MYC/PIK3CA	ssc:100518251/ssc:448810/ssc:100621789	3	1	ENSSSCG00000005965	2	ENSSSCG00000026969/ENSSSCG00000030413
ssc04612	Antigen processing and presentation	2/361	40/5122	0.784415523084314	0.98834921236538	ENSSSCG00000014292/ENSSSCG00000000844	HSPA4/NFYB	ssc:100524853/ssc:100157587	2	0		2	ENSSSCG00000014292/ENSSSCG00000000844
ssc05020	Prion diseases	1/361	21/5122	0.785178927060599	0.98834921236538	ENSSSCG00000014336	EGR1	ssc:100520726	1	1	ENSSSCG00000014336	0
ssc04012	ErbB signaling pathway	4/361	76/5122	0.793932220583642	0.98834921236538	ENSSSCG00000026969/ENSSSCG00000005965/ENSSSCG00000030413/ENSSSCG00000038185	KRAS/MYC/PIK3CA/EREG	ssc:100518251/ssc:448810/ssc:100621789/ssc:100620969	4	1	ENSSSCG00000005965	3	ENSSSCG00000026969/ENSSSCG00000030413/ENSSSCG00000038185
ssc00510	N-Glycan biosynthesis	2/361	41/5122	0.795923836579118	0.98834921236538	ENSSSCG00000011229/ENSSSCG00000003815	STT3B/ALG6	ssc:100526009/ssc:100521457	2	0		2	ENSSSCG00000011229/ENSSSCG00000003815
ssc00600	Sphingolipid metabolism	2/361	41/5122	0.795923836579118	0.98834921236538	ENSSSCG00000022780/ENSSSCG00000021638	UGCG/NEU3	ssc:100152737/ssc:100739223	2	1	ENSSSCG00000021638	1	ENSSSCG00000022780
ssc04340	Hedgehog signaling pathway	2/361	41/5122	0.795923836579118	0.98834921236538	ENSSSCG00000014283/ENSSSCG00000032198	KIF3A/SPOPL	ssc:100525739/ssc:100156406	2	0		2	ENSSSCG00000014283/ENSSSCG00000032198
ssc00601	Glycosphingolipid biosynthesis - lacto and neolacto series	1/361	22/5122	0.800381908305673	0.98834921236538	ENSSSCG00000008374	B3GNT2	ssc:100524195	1	0		1	ENSSSCG00000008374
ssc00860	Porphyrin and chlorophyll metabolism	1/361	22/5122	0.800381908305673	0.98834921236538	ENSSSCG00000011700	CP	ssc:406870	1	0		1	ENSSSCG00000011700
ssc04640	Hematopoietic cell lineage	3/361	60/5122	0.805731638774183	0.98834921236538	ENSSSCG00000011848/ENSSSCG00000007807/ENSSSCG00000035495	TFRC/CD19/KITLG	ssc:397062/ssc:397669/ssc:397509	3	1	ENSSSCG00000007807	2	ENSSSCG00000011848/ENSSSCG00000035495
ssc04380	Osteoclast differentiation	5/361	95/5122	0.810083358785834	0.98834921236538	ENSSSCG00000002383/ENSSSCG00000005382/ENSSSCG00000004856/ENSSSCG00000030413/ENSSSCG00000010816	FOS/TGFBR1/NFATC1/PIK3CA/TGFB2	ssc:100144486/ssc:396665/ssc:397318/ssc:100621789/ssc:397084	5	2	ENSSSCG00000002383/ENSSSCG00000004856	3	ENSSSCG00000005382/ENSSSCG00000030413/ENSSSCG00000010816
ssc01522	Endocrine resistance	4/361	78/5122	0.810415234196856	0.98834921236538	ENSSSCG00000002383/ENSSSCG00000026969/ENSSSCG00000030413/ENSSSCG00000006709	FOS/KRAS/PIK3CA/NOTCH2	ssc:100144486/ssc:100518251/ssc:100621789/ssc:100153369	4	2	ENSSSCG00000002383/ENSSSCG00000006709	2	ENSSSCG00000026969/ENSSSCG00000030413
ssc00230	Purine metabolism	8/361	145/5122	0.812610302865144	0.98834921236538	ENSSSCG00000016929/ENSSSCG00000025298/ENSSSCG00000006294/ENSSSCG00000026055/ENSSSCG00000031882/ENSSSCG00000023924/ENSSSCG00000005008/ENSSSCG00000026233	PDE4D/TWISTNB/NME7/PRIM1/PNPT1/PDE1A/POLE2/POLR3G	ssc:100037967/ssc:100517907/ssc:100152763/ssc:100157576/ssc:100642182/ssc:100152819/ssc:100521651/ssc:100519356	8	0		8	ENSSSCG00000016929/ENSSSCG00000025298/ENSSSCG00000006294/ENSSSCG00000026055/ENSSSCG00000031882/ENSSSCG00000023924/ENSSSCG00000005008/ENSSSCG00000026233
ssc04392	Hippo signaling pathway - multiple species	1/361	23/5122	0.814511737933448	0.98834921236538	ENSSSCG00000039221	MOB1A	ssc:100738341	1	0		1	ENSSSCG00000039221
ssc05340	Primary immunodeficiency	1/361	23/5122	0.814511737933448	0.98834921236538	ENSSSCG00000007807	CD19	ssc:397669	1	1	ENSSSCG00000007807	0
ssc00590	Arachidonic acid metabolism	2/361	43/5122	0.817322741654469	0.98834921236538	ENSSSCG00000028488/ENSSSCG00000026554	LTC4S/FAM213B	ssc:100520063/ssc:100134955	2	0		2	ENSSSCG00000028488/ENSSSCG00000026554
ssc05132	Salmonella infection	3/361	62/5122	0.823285287666045	0.98834921236538	ENSSSCG00000002383/ENSSSCG00000021893/ENSSSCG00000008953	FOS/ROCK1/CXCL8	ssc:100144486/ssc:397447/ssc:396880	3	2	ENSSSCG00000002383/ENSSSCG00000008953	1	ENSSSCG00000021893
ssc04740	Olfactory transduction	2/361	44/5122	0.827252324644055	0.98834921236538	ENSSSCG00000023924/ENSSSCG00000034974	PDE1A/-	ssc:100152819/ssc:100155689	2	0		2	ENSSSCG00000023924/ENSSSCG00000034974
ssc05226	Gastric cancer	6/361	115/5122	0.831161070152612	0.98834921236538	ENSSSCG00000024351/ENSSSCG00000026969/ENSSSCG00000005965/ENSSSCG00000005382/ENSSSCG00000030413/ENSSSCG00000010816	MET/KRAS/MYC/TGFBR1/PIK3CA/TGFB2	ssc:654328/ssc:100518251/ssc:448810/ssc:396665/ssc:100621789/ssc:397084	6	1	ENSSSCG00000005965	5	ENSSSCG00000024351/ENSSSCG00000026969/ENSSSCG00000005382/ENSSSCG00000030413/ENSSSCG00000010816
ssc05215	Prostate cancer	4/361	81/5122	0.833110876110759	0.98834921236538	ENSSSCG00000026969/ENSSSCG00000016520/ENSSSCG00000030413/ENSSSCG00000007951	KRAS/CREB3L2/PIK3CA/CREBBP	ssc:100518251/ssc:100520468/ssc:100621789/ssc:100620215	4	2	ENSSSCG00000016520/ENSSSCG00000007951	2	ENSSSCG00000026969/ENSSSCG00000030413
ssc00520	Amino sugar and nucleotide sugar metabolism	2/361	45/5122	0.836694509782068	0.98834921236538	ENSSSCG00000008808/ENSSSCG00000003783	GNPDA2/FPGT	ssc:100516092/ssc:100513664	2	0		2	ENSSSCG00000008808/ENSSSCG00000003783
ssc05225	Hepatocellular carcinoma	7/361	133/5122	0.838446290745953	0.98834921236538	ENSSSCG00000024351/ENSSSCG00000026969/ENSSSCG00000005965/ENSSSCG00000005382/ENSSSCG00000032580/ENSSSCG00000030413/ENSSSCG00000010816	MET/KRAS/MYC/TGFBR1/MGST1/PIK3CA/TGFB2	ssc:654328/ssc:100518251/ssc:448810/ssc:396665/ssc:397567/ssc:100621789/ssc:397084	7	1	ENSSSCG00000005965	6	ENSSSCG00000024351/ENSSSCG00000026969/ENSSSCG00000005382/ENSSSCG00000032580/ENSSSCG00000030413/ENSSSCG00000010816
ssc05231	Choline metabolism in cancer	4/361	82/5122	0.840156419917508	0.98834921236538	ENSSSCG00000005096/ENSSSCG00000002383/ENSSSCG00000026969/ENSSSCG00000030413	HIF1A/FOS/KRAS/PIK3CA	ssc:396696/ssc:100144486/ssc:100518251/ssc:100621789	4	1	ENSSSCG00000002383	3	ENSSSCG00000005096/ENSSSCG00000026969/ENSSSCG00000030413
ssc03010	Ribosome	6/361	117/5122	0.843133349627365	0.98834921236538	ENSSSCG00000008990/ENSSSCG00000036114/ENSSSCG00000009019/ENSSSCG00000028850/ENSSSCG00000039046/ENSSSCG00000014910	MRPL1/-/RPS3A/RPL26/RPL36A-HNRNPH2/-	ssc:100513028/ssc:100627256/ssc:414390/ssc:100627662/ssc:100627401/ssc:100519675	6	0		6	ENSSSCG00000008990/ENSSSCG00000036114/ENSSSCG00000009019/ENSSSCG00000028850/ENSSSCG00000039046/ENSSSCG00000014910
ssc00330	Arginine and proline metabolism	2/361	46/5122	0.845668448967036	0.98834921236538	ENSSSCG00000012173/ENSSSCG00000010292	SAT1/P4HA1	ssc:397645/ssc:100037299	2	0		2	ENSSSCG00000012173/ENSSSCG00000010292
ssc04370	VEGF signaling pathway	2/361	46/5122	0.845668448967036	0.98834921236538	ENSSSCG00000026969/ENSSSCG00000030413	KRAS/PIK3CA	ssc:100518251/ssc:100621789	2	0		2	ENSSSCG00000026969/ENSSSCG00000030413
ssc00052	Galactose metabolism	1/361	26/5122	0.851191722285836	0.98834921236538	ENSSSCG00000011735	SI	ssc:100623884	1	0		1	ENSSSCG00000011735
ssc00630	Glyoxylate and dicarboxylate metabolism	1/361	26/5122	0.851191722285836	0.98834921236538	ENSSSCG00000015443	DLD	ssc:397129	1	0		1	ENSSSCG00000015443
ssc04660	T cell receptor signaling pathway	4/361	84/5122	0.853501938792842	0.98834921236538	ENSSSCG00000002383/ENSSSCG00000026969/ENSSSCG00000004856/ENSSSCG00000030413	FOS/KRAS/NFATC1/PIK3CA	ssc:100144486/ssc:100518251/ssc:397318/ssc:100621789	4	2	ENSSSCG00000002383/ENSSSCG00000004856	2	ENSSSCG00000026969/ENSSSCG00000030413
ssc00982	Drug metabolism - cytochrome P450	1/361	27/5122	0.86173328199047	0.98834921236538	ENSSSCG00000032580	MGST1	ssc:397567	1	0		1	ENSSSCG00000032580
ssc04721	Synaptic vesicle cycle	2/361	49/5122	0.869967915825482	0.98834921236538	ENSSSCG00000020671/ENSSSCG00000013880	SLC18A2/UNC13A	ssc:100154950/ssc:100627038	2	1	ENSSSCG00000013880	1	ENSSSCG00000020671
ssc04710	Circadian rhythm	1/361	28/5122	0.871530001362686	0.98834921236538	ENSSSCG00000009472	FBXL3	ssc:100152980	1	0		1	ENSSSCG00000009472
ssc00051	Fructose and mannose metabolism	1/361	29/5122	0.880634373076088	0.98834921236538	ENSSSCG00000003783	FPGT	ssc:100513664	1	0		1	ENSSSCG00000003783
ssc00410	beta-Alanine metabolism	1/361	29/5122	0.880634373076088	0.98834921236538	ENSSSCG00000003776	ACADM	ssc:397104	1	0		1	ENSSSCG00000003776
ssc04664	Fc epsilon RI signaling pathway	2/361	52/5122	0.89071088166577	0.98834921236538	ENSSSCG00000026969/ENSSSCG00000030413	KRAS/PIK3CA	ssc:100518251/ssc:100621789	2	0		2	ENSSSCG00000026969/ENSSSCG00000030413
ssc04714	Thermogenesis	10/361	195/5122	0.891336713219744	0.98834921236538	ENSSSCG00000018069/ENSSSCG00000018084/ENSSSCG00000016223/ENSSSCG00000012583/ENSSSCG00000026969/ENSSSCG00000012163/ENSSSCG00000037869/ENSSSCG00000018081/ENSSSCG00000016520/ENSSSCG00000018078	ND2/ND3/ACSL3/ACSL4/KRAS/RPS6KA3/-/ATP6/CREB3L2/COX2	ssc:808502/ssc:808508/ssc:100233169/ssc:448980/ssc:100518251/ssc:100522174/ssc:100525371/ssc:808506/ssc:100520468/ssc:808504	10	1	ENSSSCG00000016520	9	ENSSSCG00000018069/ENSSSCG00000018084/ENSSSCG00000016223/ENSSSCG00000012583/ENSSSCG00000026969/ENSSSCG00000012163/ENSSSCG00000037869/ENSSSCG00000018081/ENSSSCG00000018078
ssc05224	Breast cancer	5/361	109/5122	0.892063802649599	0.98834921236538	ENSSSCG00000002383/ENSSSCG00000026969/ENSSSCG00000005965/ENSSSCG00000030413/ENSSSCG00000006709	FOS/KRAS/MYC/PIK3CA/NOTCH2	ssc:100144486/ssc:100518251/ssc:448810/ssc:100621789/ssc:100153369	5	3	ENSSSCG00000002383/ENSSSCG00000005965/ENSSSCG00000006709	2	ENSSSCG00000026969/ENSSSCG00000030413
ssc00140	Steroid hormone biosynthesis	1/361	31/5122	0.896957853694137	0.98834921236538	ENSSSCG00000039341	-	ssc:397052	1	0		1	ENSSSCG00000039341
ssc04742	Taste transduction	1/361	31/5122	0.896957853694137	0.98834921236538	ENSSSCG00000023924	PDE1A	ssc:100152819	1	0		1	ENSSSCG00000023924
ssc05162	Measles	4/361	93/5122	0.902432568217611	0.98834921236538	ENSSSCG00000003112/ENSSSCG00000030413/ENSSSCG00000031103/ENSSSCG00000005215	-/PIK3CA/TBK1/JAK2	ssc:100517403/ssc:100621789/ssc:100125828/ssc:397201	4	0		4	ENSSSCG00000003112/ENSSSCG00000030413/ENSSSCG00000031103/ENSSSCG00000005215
ssc04918	Thyroid hormone synthesis	2/361	54/5122	0.902789664433049	0.98834921236538	ENSSSCG00000007056/ENSSSCG00000016520	PLCB1/CREB3L2	ssc:100152679/ssc:100520468	2	1	ENSSSCG00000016520	1	ENSSSCG00000007056
ssc00830	Retinol metabolism	1/361	32/5122	0.904264515414116	0.98834921236538	ENSSSCG00000028996	ALDH1A1	ssc:100517137	1	0		1	ENSSSCG00000028996
ssc05223	Non-small cell lung cancer	2/361	55/5122	0.908351626748087	0.98834921236538	ENSSSCG00000026969/ENSSSCG00000030413	KRAS/PIK3CA	ssc:100518251/ssc:100621789	2	0		2	ENSSSCG00000026969/ENSSSCG00000030413
ssc00620	Pyruvate metabolism	1/361	33/5122	0.911054399487889	0.98834921236538	ENSSSCG00000015443	DLD	ssc:397129	1	0		1	ENSSSCG00000015443
ssc00980	Metabolism of xenobiotics by cytochrome P450	1/361	33/5122	0.911054399487889	0.98834921236538	ENSSSCG00000032580	MGST1	ssc:397567	1	0		1	ENSSSCG00000032580
ssc02010	ABC transporters	1/361	34/5122	0.917363961638581	0.98834921236538	ENSSSCG00000017255	ABCA5	ssc:100520049	1	0		1	ENSSSCG00000017255
ssc04961	Endocrine and other factor-regulated calcium reabsorption	1/361	34/5122	0.917363961638581	0.98834921236538	ENSSSCG00000007056	PLCB1	ssc:100152679	1	0		1	ENSSSCG00000007056
ssc05214	Glioma	2/361	57/5122	0.918594735440578	0.98834921236538	ENSSSCG00000026969/ENSSSCG00000030413	KRAS/PIK3CA	ssc:100518251/ssc:100621789	2	0		2	ENSSSCG00000026969/ENSSSCG00000030413
ssc00565	Ether lipid metabolism	1/361	35/5122	0.923227092505026	0.98834921236538	ENSSSCG00000023983	AGPS	ssc:100627169	1	0		1	ENSSSCG00000023983
ssc00190	Oxidative phosphorylation	5/361	117/5122	0.923609218010476	0.98834921236538	ENSSSCG00000018069/ENSSSCG00000018084/ENSSSCG00000037869/ENSSSCG00000018081/ENSSSCG00000018078	ND2/ND3/-/ATP6/COX2	ssc:808502/ssc:808508/ssc:100525371/ssc:808506/ssc:808504	5	0		5	ENSSSCG00000018069/ENSSSCG00000018084/ENSSSCG00000037869/ENSSSCG00000018081/ENSSSCG00000018078
ssc04310	Wnt signaling pathway	5/361	117/5122	0.923609218010476	0.98834921236538	ENSSSCG00000007056/ENSSSCG00000005965/ENSSSCG00000004856/ENSSSCG00000011760/ENSSSCG00000007951	PLCB1/MYC/NFATC1/TBL1XR1/CREBBP	ssc:100152679/ssc:448810/ssc:397318/ssc:100522831/ssc:100620215	5	3	ENSSSCG00000005965/ENSSSCG00000004856/ENSSSCG00000007951	2	ENSSSCG00000007056/ENSSSCG00000011760
ssc00260	Glycine, serine and threonine metabolism	1/361	36/5122	0.928675297656527	0.98834921236538	ENSSSCG00000015443	DLD	ssc:397129	1	0		1	ENSSSCG00000015443
ssc03022	Basal transcription factors	1/361	36/5122	0.928675297656527	0.98834921236538	ENSSSCG00000013367	GTF2H1	ssc:100525504	1	0		1	ENSSSCG00000013367
ssc04514	Cell adhesion molecules (CAMs)	3/361	83/5122	0.9391516046183	0.991357287609113	ENSSSCG00000015375/ENSSSCG00000007718/ENSSSCG00000014136	ITGB8/CLDN4/VCAN	ssc:100037284/ssc:733578/ssc:100514895	3	0		3	ENSSSCG00000015375/ENSSSCG00000007718/ENSSSCG00000014136
ssc00480	Glutathione metabolism	1/361	40/5122	0.946874548585958	0.991357287609113	ENSSSCG00000032580	MGST1	ssc:397567	1	0		1	ENSSSCG00000032580
ssc05204	Chemical carcinogenesis	1/361	40/5122	0.946874548585958	0.991357287609113	ENSSSCG00000032580	MGST1	ssc:397567	1	0		1	ENSSSCG00000032580
ssc04145	Phagosome	4/361	106/5122	0.947679614327802	0.991357287609113	ENSSSCG00000037653/ENSSSCG00000004190/ENSSSCG00000003749/ENSSSCG00000011848	RAB5A/STX7/PIK3C3/TFRC	ssc:100144499/ssc:100153196/ssc:503700/ssc:397062	4	0		4	ENSSSCG00000037653/ENSSSCG00000004190/ENSSSCG00000003749/ENSSSCG00000011848
ssc01200	Carbon metabolism	4/361	107/5122	0.950206607746093	0.991357287609113	ENSSSCG00000003776/ENSSSCG00000009405/ENSSSCG00000015443/ENSSSCG00000009407	ACADM/SUCLA2/DLD/ESD	ssc:397104/ssc:399540/ssc:397129/ssc:397127	4	0		4	ENSSSCG00000003776/ENSSSCG00000009405/ENSSSCG00000015443/ENSSSCG00000009407
ssc05416	Viral myocarditis	1/361	42/5122	0.954154704456314	0.99157253600362	ENSSSCG00000034012	CASP3	ssc:397244	1	0		1	ENSSSCG00000034012
ssc05322	Systemic lupus erythematosus	1/361	44/5122	0.960439591674141	0.992323585827548	ENSSSCG00000038945	HIST1H3E	ssc:100154511	1	0		1	ENSSSCG00000038945
ssc04610	Complement and coagulation cascades	1/361	46/5122	0.965864947253004	0.992323585827548	ENSSSCG00000007115	THBD	ssc:100157642	1	1	ENSSSCG00000007115	0
ssc00561	Glycerolipid metabolism	1/361	49/5122	0.97264345983776	0.992323585827548	ENSSSCG00000015755	AGPAT5	ssc:100233172	1	0		1	ENSSSCG00000015755
ssc00564	Glycerophospholipid metabolism	2/361	75/5122	0.972936377737706	0.992323585827548	ENSSSCG00000039397/ENSSSCG00000015755	ETNK1/AGPAT5	ssc:110260724/ssc:100233172	2	0		2	ENSSSCG00000039397/ENSSSCG00000015755
ssc05217	Basal cell carcinoma	1/361	51/5122	0.976398725872035	0.992323585827548	ENSSSCG00000039442	BMP2	ssc:100157103	1	0		1	ENSSSCG00000039442
ssc00010	Glycolysis / Gluconeogenesis	1/361	52/5122	0.978078879680001	0.992323585827548	ENSSSCG00000015443	DLD	ssc:397129	1	0		1	ENSSSCG00000015443
ssc04976	Bile secretion	1/361	54/5122	0.98108973391252	0.992323585827548	ENSSSCG00000000584	SLCO1A2	ssc:397534	1	0		1	ENSSSCG00000000584
ssc01230	Biosynthesis of amino acids	1/361	65/5122	0.991618549919526	0.999038465626792	ENSSSCG00000005701	ASS1	ssc:414411	1	0		1	ENSSSCG00000005701
ssc04666	Fc gamma R-mediated phagocytosis	1/361	74/5122	0.99569872283924	0.999038465626792	ENSSSCG00000030413	PIK3CA	ssc:100621789	1	0		1	ENSSSCG00000030413
ssc04080	Neuroactive ligand-receptor interaction	2/361	126/5122	0.999038465626792	0.999038465626792	ENSSSCG00000039548/ENSSSCG00000003133	PTGFR/GRIN2D	ssc:397126/ssc:100521797	2	1	ENSSSCG00000003133	1	ENSSSCG00000039548
