# Supplementary material for: Transcriptomic analysis reveals impact of gE/gI/TK deletions on host response to PRV infection
Source: Virol J. 2023 Dec 19;20:303. doi: 10.1186/s12985-023-02265-y (PMC10731697; doi:10.1186/s12985-023-02265-y)
Supplement: Supplementary file 4 — Supplementary Material 4: RSD2017vsSD2017_all_GOenrich Supplementary [file 12985_2023_2265_MOESM4_ESM.xls]

Category	GOID	Description	GeneRatio	BgRatio	pvalue	padj	geneID	geneName	Count	Up	Up_Gene_id	Down	Down_Gene_id
BP	GO:0070098	chemokine-mediated signaling pathway	8/174	33/10903	3.5388582254127e-08	9.48060118588061e-05	ENSSSCG00000008954/ENSSSCG00000016254/ENSSSCG00000008959/ENSSSCG00000008953/ENSSSCG00000032474/ENSSSCG00000017723/ENSSSCG00000017705/ENSSSCG00000017466	-/CCL20/CXCL2/CXCL8/CXCL10/CCL2/CCL5/CCR7	8	8	ENSSSCG00000008954/ENSSSCG00000016254/ENSSSCG00000008959/ENSSSCG00000008953/ENSSSCG00000032474/ENSSSCG00000017723/ENSSSCG00000017705/ENSSSCG00000017466	0
BP	GO:0002687	positive regulation of leukocyte migration	10/174	69/10903	1.24790117044573e-07	0.000111437574520803	ENSSSCG00000008954/ENSSSCG00000016254/ENSSSCG00000008959/ENSSSCG00000008953/ENSSSCG00000032474/ENSSSCG00000013655/ENSSSCG00000017705/ENSSSCG00000037449/ENSSSCG00000033520/ENSSSCG00000017466	-/CCL20/CXCL2/CXCL8/CXCL10/ICAM1/CCL5/CSF1/IL23A/CCR7	10	10	ENSSSCG00000008954/ENSSSCG00000016254/ENSSSCG00000008959/ENSSSCG00000008953/ENSSSCG00000032474/ENSSSCG00000013655/ENSSSCG00000017705/ENSSSCG00000037449/ENSSSCG00000033520/ENSSSCG00000017466	0
BP	GO:0097530	granulocyte migration	10/174	69/10903	1.24790117044573e-07	0.000111437574520803	ENSSSCG00000008954/ENSSSCG00000016254/ENSSSCG00000008959/ENSSSCG00000008953/ENSSSCG00000017723/ENSSSCG00000017705/ENSSSCG00000037449/ENSSSCG00000033520/ENSSSCG00000003755/ENSSSCG00000017466	-/CCL20/CXCL2/CXCL8/CCL2/CCL5/CSF1/IL23A/MCOLN2/CCR7	10	9	ENSSSCG00000008954/ENSSSCG00000016254/ENSSSCG00000008959/ENSSSCG00000008953/ENSSSCG00000017723/ENSSSCG00000017705/ENSSSCG00000037449/ENSSSCG00000033520/ENSSSCG00000017466	1	ENSSSCG00000003755
BP	GO:0050900	leukocyte migration	15/174	181/10903	1.87627990153875e-07	0.000121096096353694	ENSSSCG00000008954/ENSSSCG00000016254/ENSSSCG00000008959/ENSSSCG00000008953/ENSSSCG00000032474/ENSSSCG00000001404/ENSSSCG00000013655/ENSSSCG00000017723/ENSSSCG00000027074/ENSSSCG00000017705/ENSSSCG00000037449/ENSSSCG00000033520/ENSSSCG00000003755/ENSSSCG00000006862/ENSSSCG00000017466	-/CCL20/CXCL2/CXCL8/CXCL10/TNF/ICAM1/CCL2/FER/CCL5/CSF1/IL23A/MCOLN2/VCAM1/CCR7	15	14	ENSSSCG00000008954/ENSSSCG00000016254/ENSSSCG00000008959/ENSSSCG00000008953/ENSSSCG00000032474/ENSSSCG00000001404/ENSSSCG00000013655/ENSSSCG00000017723/ENSSSCG00000027074/ENSSSCG00000017705/ENSSSCG00000037449/ENSSSCG00000033520/ENSSSCG00000006862/ENSSSCG00000017466	1	ENSSSCG00000003755
BP	GO:0071621	granulocyte chemotaxis	9/174	57/10903	2.5437982407736e-07	0.000121096096353694	ENSSSCG00000008954/ENSSSCG00000016254/ENSSSCG00000008959/ENSSSCG00000008953/ENSSSCG00000017723/ENSSSCG00000017705/ENSSSCG00000037449/ENSSSCG00000033520/ENSSSCG00000017466	-/CCL20/CXCL2/CXCL8/CCL2/CCL5/CSF1/IL23A/CCR7	9	9	ENSSSCG00000008954/ENSSSCG00000016254/ENSSSCG00000008959/ENSSSCG00000008953/ENSSSCG00000017723/ENSSSCG00000017705/ENSSSCG00000037449/ENSSSCG00000033520/ENSSSCG00000017466	0
BP	GO:0071622	regulation of granulocyte chemotaxis	7/174	29/10903	2.71211861934365e-07	0.000121096096353694	ENSSSCG00000008954/ENSSSCG00000008959/ENSSSCG00000008953/ENSSSCG00000017705/ENSSSCG00000037449/ENSSSCG00000033520/ENSSSCG00000017466	-/CXCL2/CXCL8/CCL5/CSF1/IL23A/CCR7	7	7	ENSSSCG00000008954/ENSSSCG00000008959/ENSSSCG00000008953/ENSSSCG00000017705/ENSSSCG00000037449/ENSSSCG00000033520/ENSSSCG00000017466	0
BP	GO:0009617	response to bacterium	17/174	243/10903	3.23010355742513e-07	0.000123620677576313	ENSSSCG00000008954/ENSSSCG00000024592/ENSSSCG00000008959/ENSSSCG00000008953/ENSSSCG00000001952/ENSSSCG00000005423/ENSSSCG00000032474/ENSSSCG00000001404/ENSSSCG00000004154/ENSSSCG00000025560/ENSSSCG00000017723/ENSSSCG00000027074/ENSSSCG00000011510/ENSSSCG00000017705/ENSSSCG00000033520/ENSSSCG00000013767/ENSSSCG00000017466	-/ANKRD17/CXCL2/CXCL8/NFKBIA/ABCA1/CXCL10/TNF/TNFAIP3/PGLYRP2/CCL2/FER/TMF1/CCL5/IL23A/PALM3/CCR7	17	14	ENSSSCG00000008954/ENSSSCG00000008959/ENSSSCG00000008953/ENSSSCG00000001952/ENSSSCG00000032474/ENSSSCG00000001404/ENSSSCG00000004154/ENSSSCG00000025560/ENSSSCG00000017723/ENSSSCG00000027074/ENSSSCG00000011510/ENSSSCG00000017705/ENSSSCG00000033520/ENSSSCG00000017466	3	ENSSSCG00000024592/ENSSSCG00000005423/ENSSSCG00000013767
BP	GO:0097529	myeloid leukocyte migration	11/174	99/10903	4.65780534019327e-07	0.000141768480857986	ENSSSCG00000008954/ENSSSCG00000016254/ENSSSCG00000008959/ENSSSCG00000008953/ENSSSCG00000032474/ENSSSCG00000017723/ENSSSCG00000017705/ENSSSCG00000037449/ENSSSCG00000033520/ENSSSCG00000003755/ENSSSCG00000017466	-/CCL20/CXCL2/CXCL8/CXCL10/CCL2/CCL5/CSF1/IL23A/MCOLN2/CCR7	11	10	ENSSSCG00000008954/ENSSSCG00000016254/ENSSSCG00000008959/ENSSSCG00000008953/ENSSSCG00000032474/ENSSSCG00000017723/ENSSSCG00000017705/ENSSSCG00000037449/ENSSSCG00000033520/ENSSSCG00000017466	1	ENSSSCG00000003755
BP	GO:0032496	response to lipopolysaccharide	13/174	144/10903	4.7626589313993e-07	0.000141768480857986	ENSSSCG00000008954/ENSSSCG00000008959/ENSSSCG00000008953/ENSSSCG00000001952/ENSSSCG00000005423/ENSSSCG00000032474/ENSSSCG00000001404/ENSSSCG00000004154/ENSSSCG00000017723/ENSSSCG00000027074/ENSSSCG00000017705/ENSSSCG00000013767/ENSSSCG00000017466	-/CXCL2/CXCL8/NFKBIA/ABCA1/CXCL10/TNF/TNFAIP3/CCL2/FER/CCL5/PALM3/CCR7	13	11	ENSSSCG00000008954/ENSSSCG00000008959/ENSSSCG00000008953/ENSSSCG00000001952/ENSSSCG00000032474/ENSSSCG00000001404/ENSSSCG00000004154/ENSSSCG00000017723/ENSSSCG00000027074/ENSSSCG00000017705/ENSSSCG00000017466	2	ENSSSCG00000005423/ENSSSCG00000013767
BP	GO:0019221	cytokine-mediated signaling pathway	16/174	231/10903	8.34972197648212e-07	0.000217296719824574	ENSSSCG00000008954/ENSSSCG00000016254/ENSSSCG00000008959/ENSSSCG00000008953/ENSSSCG00000001952/ENSSSCG00000032474/ENSSSCG00000001404/ENSSSCG00000017723/ENSSSCG00000016916/ENSSSCG00000027074/ENSSSCG00000017705/ENSSSCG00000014277/ENSSSCG00000037449/ENSSSCG00000013767/ENSSSCG00000017466/ENSSSCG00000015085	-/CCL20/CXCL2/CXCL8/NFKBIA/CXCL10/TNF/CCL2/IL6ST/FER/CCL5/IRF1/CSF1/PALM3/CCR7/IL10RA	16	15	ENSSSCG00000008954/ENSSSCG00000016254/ENSSSCG00000008959/ENSSSCG00000008953/ENSSSCG00000001952/ENSSSCG00000032474/ENSSSCG00000001404/ENSSSCG00000017723/ENSSSCG00000016916/ENSSSCG00000027074/ENSSSCG00000017705/ENSSSCG00000014277/ENSSSCG00000037449/ENSSSCG00000017466/ENSSSCG00000015085	1	ENSSSCG00000013767
BP	GO:0002685	regulation of leukocyte migration	11/174	106/10903	9.32755231641079e-07	0.000217296719824574	ENSSSCG00000008954/ENSSSCG00000016254/ENSSSCG00000008959/ENSSSCG00000008953/ENSSSCG00000032474/ENSSSCG00000013655/ENSSSCG00000017723/ENSSSCG00000017705/ENSSSCG00000037449/ENSSSCG00000033520/ENSSSCG00000017466	-/CCL20/CXCL2/CXCL8/CXCL10/ICAM1/CCL2/CCL5/CSF1/IL23A/CCR7	11	11	ENSSSCG00000008954/ENSSSCG00000016254/ENSSSCG00000008959/ENSSSCG00000008953/ENSSSCG00000032474/ENSSSCG00000013655/ENSSSCG00000017723/ENSSSCG00000017705/ENSSSCG00000037449/ENSSSCG00000033520/ENSSSCG00000017466	0
BP	GO:0030155	regulation of cell adhesion	21/174	390/10903	1.00913536470789e-06	0.000217296719824574	ENSSSCG00000003654/ENSSSCG00000010912/ENSSSCG00000008953/ENSSSCG00000038562/ENSSSCG00000004540/ENSSSCG00000017748/ENSSSCG00000021576/ENSSSCG00000005385/ENSSSCG00000001404/ENSSSCG00000015136/ENSSSCG00000013655/ENSSSCG00000016916/ENSSSCG00000002917/ENSSSCG00000010312/ENSSSCG00000017705/ENSSSCG00000014277/ENSSSCG00000037449/ENSSSCG00000033520/ENSSSCG00000006862/ENSSSCG00000010816/ENSSSCG00000017466	MACF1/KIF14/CXCL8/RND1/ONECUT2/NF1/CD83/NR4A3/TNF/UBASH3B/ICAM1/IL6ST/NFKBID/PLAU/CCL5/IRF1/CSF1/IL23A/VCAM1/TGFB2/CCR7	21	15	ENSSSCG00000008953/ENSSSCG00000038562/ENSSSCG00000021576/ENSSSCG00000005385/ENSSSCG00000001404/ENSSSCG00000013655/ENSSSCG00000016916/ENSSSCG00000002917/ENSSSCG00000010312/ENSSSCG00000017705/ENSSSCG00000014277/ENSSSCG00000037449/ENSSSCG00000033520/ENSSSCG00000006862/ENSSSCG00000017466	6	ENSSSCG00000003654/ENSSSCG00000010912/ENSSSCG00000004540/ENSSSCG00000017748/ENSSSCG00000015136/ENSSSCG00000010816
BP	GO:0002688	regulation of leukocyte chemotaxis	9/174	67/10903	1.05444470239621e-06	0.000217296719824574	ENSSSCG00000008954/ENSSSCG00000008959/ENSSSCG00000008953/ENSSSCG00000032474/ENSSSCG00000017723/ENSSSCG00000017705/ENSSSCG00000037449/ENSSSCG00000033520/ENSSSCG00000017466	-/CXCL2/CXCL8/CXCL10/CCL2/CCL5/CSF1/IL23A/CCR7	9	9	ENSSSCG00000008954/ENSSSCG00000008959/ENSSSCG00000008953/ENSSSCG00000032474/ENSSSCG00000017723/ENSSSCG00000017705/ENSSSCG00000037449/ENSSSCG00000033520/ENSSSCG00000017466	0
BP	GO:0002690	positive regulation of leukocyte chemotaxis	8/174	51/10903	1.27078670600332e-06	0.000243174113241635	ENSSSCG00000008954/ENSSSCG00000008959/ENSSSCG00000008953/ENSSSCG00000032474/ENSSSCG00000017705/ENSSSCG00000037449/ENSSSCG00000033520/ENSSSCG00000017466	-/CXCL2/CXCL8/CXCL10/CCL5/CSF1/IL23A/CCR7	8	8	ENSSSCG00000008954/ENSSSCG00000008959/ENSSSCG00000008953/ENSSSCG00000032474/ENSSSCG00000017705/ENSSSCG00000037449/ENSSSCG00000033520/ENSSSCG00000017466	0
BP	GO:0002237	response to molecule of bacterial origin	13/174	159/10903	1.48149057107993e-06	0.000262012221057669	ENSSSCG00000008954/ENSSSCG00000008959/ENSSSCG00000008953/ENSSSCG00000001952/ENSSSCG00000005423/ENSSSCG00000032474/ENSSSCG00000001404/ENSSSCG00000004154/ENSSSCG00000017723/ENSSSCG00000027074/ENSSSCG00000017705/ENSSSCG00000013767/ENSSSCG00000017466	-/CXCL2/CXCL8/NFKBIA/ABCA1/CXCL10/TNF/TNFAIP3/CCL2/FER/CCL5/PALM3/CCR7	13	11	ENSSSCG00000008954/ENSSSCG00000008959/ENSSSCG00000008953/ENSSSCG00000001952/ENSSSCG00000032474/ENSSSCG00000001404/ENSSSCG00000004154/ENSSSCG00000017723/ENSSSCG00000027074/ENSSSCG00000017705/ENSSSCG00000017466	2	ENSSSCG00000005423/ENSSSCG00000013767
BP	GO:0006954	inflammatory response	17/174	272/10903	1.56483596003087e-06	0.000262012221057669	ENSSSCG00000008954/ENSSSCG00000026239/ENSSSCG00000016254/ENSSSCG00000008959/ENSSSCG00000008953/ENSSSCG00000013551/ENSSSCG00000001952/ENSSSCG00000001404/ENSSSCG00000011951/ENSSSCG00000023165/ENSSSCG00000004154/ENSSSCG00000025560/ENSSSCG00000017723/ENSSSCG00000021569/ENSSSCG00000017705/ENSSSCG00000033520/ENSSSCG00000017466	-/VPS35/CCL20/CXCL2/CXCL8/C3/NFKBIA/TNF/NFKBIZ/SEMA7A/TNFAIP3/PGLYRP2/CCL2/MMP25/CCL5/IL23A/CCR7	17	16	ENSSSCG00000008954/ENSSSCG00000016254/ENSSSCG00000008959/ENSSSCG00000008953/ENSSSCG00000013551/ENSSSCG00000001952/ENSSSCG00000001404/ENSSSCG00000011951/ENSSSCG00000023165/ENSSSCG00000004154/ENSSSCG00000025560/ENSSSCG00000017723/ENSSSCG00000021569/ENSSSCG00000017705/ENSSSCG00000033520/ENSSSCG00000017466	1	ENSSSCG00000026239
BP	GO:1990266	neutrophil migration	8/174	53/10903	1.72144798450152e-06	0.000271279950028209	ENSSSCG00000008954/ENSSSCG00000016254/ENSSSCG00000008959/ENSSSCG00000008953/ENSSSCG00000017723/ENSSSCG00000033520/ENSSSCG00000003755/ENSSSCG00000017466	-/CCL20/CXCL2/CXCL8/CCL2/IL23A/MCOLN2/CCR7	8	7	ENSSSCG00000008954/ENSSSCG00000016254/ENSSSCG00000008959/ENSSSCG00000008953/ENSSSCG00000017723/ENSSSCG00000033520/ENSSSCG00000017466	1	ENSSSCG00000003755
BP	GO:0043207	response to external biotic stimulus	21/174	411/10903	2.33871408619485e-06	0.000348078613162	ENSSSCG00000008954/ENSSSCG00000008619/ENSSSCG00000024592/ENSSSCG00000008959/ENSSSCG00000008953/ENSSSCG00000001952/ENSSSCG00000005423/ENSSSCG00000032474/ENSSSCG00000001404/ENSSSCG00000004154/ENSSSCG00000025560/ENSSSCG00000017723/ENSSSCG00000027074/ENSSSCG00000011510/ENSSSCG00000017705/ENSSSCG00000014277/ENSSSCG00000033520/ENSSSCG00000013767/ENSSSCG00000012144/ENSSSCG00000010452/ENSSSCG00000017466	-/DDX1/ANKRD17/CXCL2/CXCL8/NFKBIA/ABCA1/CXCL10/TNF/TNFAIP3/PGLYRP2/CCL2/FER/TMF1/CCL5/IRF1/IL23A/PALM3/GRPR/IFIT1/CCR7	21	16	ENSSSCG00000008954/ENSSSCG00000008959/ENSSSCG00000008953/ENSSSCG00000001952/ENSSSCG00000032474/ENSSSCG00000001404/ENSSSCG00000004154/ENSSSCG00000025560/ENSSSCG00000017723/ENSSSCG00000027074/ENSSSCG00000011510/ENSSSCG00000017705/ENSSSCG00000014277/ENSSSCG00000033520/ENSSSCG00000010452/ENSSSCG00000017466	5	ENSSSCG00000008619/ENSSSCG00000024592/ENSSSCG00000005423/ENSSSCG00000013767/ENSSSCG00000012144
BP	GO:0090023	positive regulation of neutrophil chemotaxis	5/174	15/10903	2.57857531634782e-06	0.000363579119605043	ENSSSCG00000008954/ENSSSCG00000008959/ENSSSCG00000008953/ENSSSCG00000033520/ENSSSCG00000017466	-/CXCL2/CXCL8/IL23A/CCR7	5	5	ENSSSCG00000008954/ENSSSCG00000008959/ENSSSCG00000008953/ENSSSCG00000033520/ENSSSCG00000017466	0
BP	GO:0030334	regulation of cell migration	22/174	451/10903	2.82481045130565e-06	0.000378383359952391	ENSSSCG00000003654/ENSSSCG00000008954/ENSSSCG00000016254/ENSSSCG00000010912/ENSSSCG00000008959/ENSSSCG00000008953/ENSSSCG00000034581/ENSSSCG00000004540/ENSSSCG00000017748/ENSSSCG00000032474/ENSSSCG00000011867/ENSSSCG00000013655/ENSSSCG00000017723/ENSSSCG00000027074/ENSSSCG00000010312/ENSSSCG00000017705/ENSSSCG00000037449/ENSSSCG00000033520/ENSSSCG00000013320/ENSSSCG00000032613/ENSSSCG00000010816/…	MACF1/-/CCL20/KIF14/CXCL2/CXCL8/LRIG2/ONECUT2/NF1/CXCL10/MYLK/ICAM1/CCL2/FER/PLAU/CCL5/CSF1/IL23A/PAX6/SNAI1/TGFB2/CCR7	22	14	ENSSSCG00000008954/ENSSSCG00000016254/ENSSSCG00000008959/ENSSSCG00000008953/ENSSSCG00000032474/ENSSSCG00000013655/ENSSSCG00000017723/ENSSSCG00000027074/ENSSSCG00000010312/ENSSSCG00000017705/ENSSSCG00000037449/ENSSSCG00000033520/ENSSSCG00000032613/ENSSSCG00000017466	8	ENSSSCG00000003654/ENSSSCG00000010912/ENSSSCG00000034581/ENSSSCG00000004540/ENSSSCG00000017748/ENSSSCG00000011867/ENSSSCG00000013320/ENSSSCG00000010816
BP	GO:0071624	positive regulation of granulocyte chemotaxis	5/174	16/10903	3.70233154932978e-06	0.000470592177314306	ENSSSCG00000008954/ENSSSCG00000008959/ENSSSCG00000008953/ENSSSCG00000033520/ENSSSCG00000017466	-/CXCL2/CXCL8/IL23A/CCR7	5	5	ENSSSCG00000008954/ENSSSCG00000008959/ENSSSCG00000008953/ENSSSCG00000033520/ENSSSCG00000017466	0
BP	GO:0032103	positive regulation of response to external stimulus	12/174	147/10903	3.86451209440639e-06	0.000470592177314306	ENSSSCG00000008954/ENSSSCG00000024592/ENSSSCG00000008959/ENSSSCG00000008953/ENSSSCG00000013551/ENSSSCG00000001952/ENSSSCG00000032474/ENSSSCG00000001404/ENSSSCG00000017705/ENSSSCG00000037449/ENSSSCG00000033520/ENSSSCG00000017466	-/ANKRD17/CXCL2/CXCL8/C3/NFKBIA/CXCL10/TNF/CCL5/CSF1/IL23A/CCR7	12	11	ENSSSCG00000008954/ENSSSCG00000008959/ENSSSCG00000008953/ENSSSCG00000013551/ENSSSCG00000001952/ENSSSCG00000032474/ENSSSCG00000001404/ENSSSCG00000017705/ENSSSCG00000037449/ENSSSCG00000033520/ENSSSCG00000017466	1	ENSSSCG00000024592
BP	GO:0032101	regulation of response to external stimulus	20/174	392/10903	4.2383903854207e-06	0.000477960552832538	ENSSSCG00000008954/ENSSSCG00000026239/ENSSSCG00000024592/ENSSSCG00000008959/ENSSSCG00000008953/ENSSSCG00000034581/ENSSSCG00000013551/ENSSSCG00000001952/ENSSSCG00000032474/ENSSSCG00000001404/ENSSSCG00000015136/ENSSSCG00000023165/ENSSSCG00000004154/ENSSSCG00000025560/ENSSSCG00000017723/ENSSSCG00000010312/ENSSSCG00000017705/ENSSSCG00000037449/ENSSSCG00000033520/ENSSSCG00000017466	-/VPS35/ANKRD17/CXCL2/CXCL8/LRIG2/C3/NFKBIA/CXCL10/TNF/UBASH3B/SEMA7A/TNFAIP3/PGLYRP2/CCL2/PLAU/CCL5/CSF1/IL23A/CCR7	20	16	ENSSSCG00000008954/ENSSSCG00000008959/ENSSSCG00000008953/ENSSSCG00000013551/ENSSSCG00000001952/ENSSSCG00000032474/ENSSSCG00000001404/ENSSSCG00000023165/ENSSSCG00000004154/ENSSSCG00000025560/ENSSSCG00000017723/ENSSSCG00000010312/ENSSSCG00000017705/ENSSSCG00000037449/ENSSSCG00000033520/ENSSSCG00000017466	4	ENSSSCG00000026239/ENSSSCG00000024592/ENSSSCG00000034581/ENSSSCG00000015136
BP	GO:0040017	positive regulation of locomotion	17/174	294/10903	4.50183495137924e-06	0.000477960552832538	ENSSSCG00000008954/ENSSSCG00000026239/ENSSSCG00000016254/ENSSSCG00000008959/ENSSSCG00000008953/ENSSSCG00000004540/ENSSSCG00000032474/ENSSSCG00000011867/ENSSSCG00000013655/ENSSSCG00000027074/ENSSSCG00000010312/ENSSSCG00000017705/ENSSSCG00000037449/ENSSSCG00000033520/ENSSSCG00000032613/ENSSSCG00000010816/ENSSSCG00000017466	-/VPS35/CCL20/CXCL2/CXCL8/ONECUT2/CXCL10/MYLK/ICAM1/FER/PLAU/CCL5/CSF1/IL23A/SNAI1/TGFB2/CCR7	17	13	ENSSSCG00000008954/ENSSSCG00000016254/ENSSSCG00000008959/ENSSSCG00000008953/ENSSSCG00000032474/ENSSSCG00000013655/ENSSSCG00000027074/ENSSSCG00000010312/ENSSSCG00000017705/ENSSSCG00000037449/ENSSSCG00000033520/ENSSSCG00000032613/ENSSSCG00000017466	4	ENSSSCG00000026239/ENSSSCG00000004540/ENSSSCG00000011867/ENSSSCG00000010816
BP	GO:0030335	positive regulation of cell migration	16/174	263/10903	4.5651195874128e-06	0.000477960552832538	ENSSSCG00000008954/ENSSSCG00000016254/ENSSSCG00000008959/ENSSSCG00000008953/ENSSSCG00000004540/ENSSSCG00000032474/ENSSSCG00000011867/ENSSSCG00000013655/ENSSSCG00000027074/ENSSSCG00000010312/ENSSSCG00000017705/ENSSSCG00000037449/ENSSSCG00000033520/ENSSSCG00000032613/ENSSSCG00000010816/ENSSSCG00000017466	-/CCL20/CXCL2/CXCL8/ONECUT2/CXCL10/MYLK/ICAM1/FER/PLAU/CCL5/CSF1/IL23A/SNAI1/TGFB2/CCR7	16	13	ENSSSCG00000008954/ENSSSCG00000016254/ENSSSCG00000008959/ENSSSCG00000008953/ENSSSCG00000032474/ENSSSCG00000013655/ENSSSCG00000027074/ENSSSCG00000010312/ENSSSCG00000017705/ENSSSCG00000037449/ENSSSCG00000033520/ENSSSCG00000032613/ENSSSCG00000017466	3	ENSSSCG00000004540/ENSSSCG00000011867/ENSSSCG00000010816
BP	GO:0030593	neutrophil chemotaxis	7/174	43/10903	4.63866158030832e-06	0.000477960552832538	ENSSSCG00000008954/ENSSSCG00000016254/ENSSSCG00000008959/ENSSSCG00000008953/ENSSSCG00000017723/ENSSSCG00000033520/ENSSSCG00000017466	-/CCL20/CXCL2/CXCL8/CCL2/IL23A/CCR7	7	7	ENSSSCG00000008954/ENSSSCG00000016254/ENSSSCG00000008959/ENSSSCG00000008953/ENSSSCG00000017723/ENSSSCG00000033520/ENSSSCG00000017466	0
BP	GO:1905954	positive regulation of lipid localization	7/174	44/10903	5.44265434188752e-06	0.000539685112720982	ENSSSCG00000013551/ENSSSCG00000001952/ENSSSCG00000005423/ENSSSCG00000001404/ENSSSCG00000026753/ENSSSCG00000011510/ENSSSCG00000034282	C3/NFKBIA/ABCA1/TNF/OSBPL11/TMF1/ABCA12	7	4	ENSSSCG00000013551/ENSSSCG00000001952/ENSSSCG00000001404/ENSSSCG00000011510	3	ENSSSCG00000005423/ENSSSCG00000026753/ENSSSCG00000034282
BP	GO:0006935	chemotaxis	17/174	299/10903	5.64060588136898e-06	0.000539685112720982	ENSSSCG00000008954/ENSSSCG00000037358/ENSSSCG00000016254/ENSSSCG00000008959/ENSSSCG00000008953/ENSSSCG00000032474/ENSSSCG00000005385/ENSSSCG00000023165/ENSSSCG00000017723/ENSSSCG00000027074/ENSSSCG00000017705/ENSSSCG00000037449/ENSSSCG00000033520/ENSSSCG00000013320/ENSSSCG00000009196/ENSSSCG00000015733/ENSSSCG00000017466	-/-/CCL20/CXCL2/CXCL8/CXCL10/NR4A3/SEMA7A/CCL2/FER/CCL5/CSF1/IL23A/PAX6/ATOH1/GLI2/CCR7	17	14	ENSSSCG00000008954/ENSSSCG00000037358/ENSSSCG00000016254/ENSSSCG00000008959/ENSSSCG00000008953/ENSSSCG00000032474/ENSSSCG00000005385/ENSSSCG00000023165/ENSSSCG00000017723/ENSSSCG00000027074/ENSSSCG00000017705/ENSSSCG00000037449/ENSSSCG00000033520/ENSSSCG00000017466	3	ENSSSCG00000013320/ENSSSCG00000009196/ENSSSCG00000015733
BP	GO:0042330	taxis	17/174	300/10903	5.89723496995978e-06	0.000544782499466284	ENSSSCG00000008954/ENSSSCG00000037358/ENSSSCG00000016254/ENSSSCG00000008959/ENSSSCG00000008953/ENSSSCG00000032474/ENSSSCG00000005385/ENSSSCG00000023165/ENSSSCG00000017723/ENSSSCG00000027074/ENSSSCG00000017705/ENSSSCG00000037449/ENSSSCG00000033520/ENSSSCG00000013320/ENSSSCG00000009196/ENSSSCG00000015733/ENSSSCG00000017466	-/-/CCL20/CXCL2/CXCL8/CXCL10/NR4A3/SEMA7A/CCL2/FER/CCL5/CSF1/IL23A/PAX6/ATOH1/GLI2/CCR7	17	14	ENSSSCG00000008954/ENSSSCG00000037358/ENSSSCG00000016254/ENSSSCG00000008959/ENSSSCG00000008953/ENSSSCG00000032474/ENSSSCG00000005385/ENSSSCG00000023165/ENSSSCG00000017723/ENSSSCG00000027074/ENSSSCG00000017705/ENSSSCG00000037449/ENSSSCG00000033520/ENSSSCG00000017466	3	ENSSSCG00000013320/ENSSSCG00000009196/ENSSSCG00000015733
BP	GO:0009607	response to biotic stimulus	21/174	440/10903	6.79527607907466e-06	0.00060026949078091	ENSSSCG00000008954/ENSSSCG00000008619/ENSSSCG00000024592/ENSSSCG00000008959/ENSSSCG00000008953/ENSSSCG00000001952/ENSSSCG00000005423/ENSSSCG00000032474/ENSSSCG00000001404/ENSSSCG00000004154/ENSSSCG00000025560/ENSSSCG00000017723/ENSSSCG00000027074/ENSSSCG00000011510/ENSSSCG00000017705/ENSSSCG00000014277/ENSSSCG00000033520/ENSSSCG00000013767/ENSSSCG00000012144/ENSSSCG00000010452/ENSSSCG00000017466	-/DDX1/ANKRD17/CXCL2/CXCL8/NFKBIA/ABCA1/CXCL10/TNF/TNFAIP3/PGLYRP2/CCL2/FER/TMF1/CCL5/IRF1/IL23A/PALM3/GRPR/IFIT1/CCR7	21	16	ENSSSCG00000008954/ENSSSCG00000008959/ENSSSCG00000008953/ENSSSCG00000001952/ENSSSCG00000032474/ENSSSCG00000001404/ENSSSCG00000004154/ENSSSCG00000025560/ENSSSCG00000017723/ENSSSCG00000027074/ENSSSCG00000011510/ENSSSCG00000017705/ENSSSCG00000014277/ENSSSCG00000033520/ENSSSCG00000010452/ENSSSCG00000017466	5	ENSSSCG00000008619/ENSSSCG00000024592/ENSSSCG00000005423/ENSSSCG00000013767/ENSSSCG00000012144
BP	GO:1902624	positive regulation of neutrophil migration	5/174	18/10903	7.07642252731986e-06	0.00060026949078091	ENSSSCG00000008954/ENSSSCG00000008959/ENSSSCG00000008953/ENSSSCG00000033520/ENSSSCG00000017466	-/CXCL2/CXCL8/IL23A/CCR7	5	5	ENSSSCG00000008954/ENSSSCG00000008959/ENSSSCG00000008953/ENSSSCG00000033520/ENSSSCG00000017466	0
BP	GO:0071345	cellular response to cytokine stimulus	20/174	406/10903	7.17007230496048e-06	0.00060026949078091	ENSSSCG00000008954/ENSSSCG00000037358/ENSSSCG00000016254/ENSSSCG00000008959/ENSSSCG00000008953/ENSSSCG00000001952/ENSSSCG00000032474/ENSSSCG00000001404/ENSSSCG00000013655/ENSSSCG00000017723/ENSSSCG00000016916/ENSSSCG00000027074/ENSSSCG00000017705/ENSSSCG00000014277/ENSSSCG00000037449/ENSSSCG00000013320/ENSSSCG00000013767/ENSSSCG00000010452/ENSSSCG00000017466/ENSSSCG00000015085	-/-/CCL20/CXCL2/CXCL8/NFKBIA/CXCL10/TNF/ICAM1/CCL2/IL6ST/FER/CCL5/IRF1/CSF1/PAX6/PALM3/IFIT1/CCR7/IL10RA	20	18	ENSSSCG00000008954/ENSSSCG00000037358/ENSSSCG00000016254/ENSSSCG00000008959/ENSSSCG00000008953/ENSSSCG00000001952/ENSSSCG00000032474/ENSSSCG00000001404/ENSSSCG00000013655/ENSSSCG00000017723/ENSSSCG00000016916/ENSSSCG00000027074/ENSSSCG00000017705/ENSSSCG00000014277/ENSSSCG00000037449/ENSSSCG00000010452/ENSSSCG00000017466/ENSSSCG00000015085	2	ENSSSCG00000013320/ENSSSCG00000013767
BP	GO:2000145	regulation of cell motility	22/174	479/10903	7.45368531227775e-06	0.000605103725805821	ENSSSCG00000003654/ENSSSCG00000008954/ENSSSCG00000016254/ENSSSCG00000010912/ENSSSCG00000008959/ENSSSCG00000008953/ENSSSCG00000034581/ENSSSCG00000004540/ENSSSCG00000017748/ENSSSCG00000032474/ENSSSCG00000011867/ENSSSCG00000013655/ENSSSCG00000017723/ENSSSCG00000027074/ENSSSCG00000010312/ENSSSCG00000017705/ENSSSCG00000037449/ENSSSCG00000033520/ENSSSCG00000013320/ENSSSCG00000032613/ENSSSCG00000010816/…	MACF1/-/CCL20/KIF14/CXCL2/CXCL8/LRIG2/ONECUT2/NF1/CXCL10/MYLK/ICAM1/CCL2/FER/PLAU/CCL5/CSF1/IL23A/PAX6/SNAI1/TGFB2/CCR7	22	14	ENSSSCG00000008954/ENSSSCG00000016254/ENSSSCG00000008959/ENSSSCG00000008953/ENSSSCG00000032474/ENSSSCG00000013655/ENSSSCG00000017723/ENSSSCG00000027074/ENSSSCG00000010312/ENSSSCG00000017705/ENSSSCG00000037449/ENSSSCG00000033520/ENSSSCG00000032613/ENSSSCG00000017466	8	ENSSSCG00000003654/ENSSSCG00000010912/ENSSSCG00000034581/ENSSSCG00000004540/ENSSSCG00000017748/ENSSSCG00000011867/ENSSSCG00000013320/ENSSSCG00000010816
BP	GO:2000147	positive regulation of cell motility	16/174	274/10903	7.69650151902107e-06	0.000606439046160513	ENSSSCG00000008954/ENSSSCG00000016254/ENSSSCG00000008959/ENSSSCG00000008953/ENSSSCG00000004540/ENSSSCG00000032474/ENSSSCG00000011867/ENSSSCG00000013655/ENSSSCG00000027074/ENSSSCG00000010312/ENSSSCG00000017705/ENSSSCG00000037449/ENSSSCG00000033520/ENSSSCG00000032613/ENSSSCG00000010816/ENSSSCG00000017466	-/CCL20/CXCL2/CXCL8/ONECUT2/CXCL10/MYLK/ICAM1/FER/PLAU/CCL5/CSF1/IL23A/SNAI1/TGFB2/CCR7	16	13	ENSSSCG00000008954/ENSSSCG00000016254/ENSSSCG00000008959/ENSSSCG00000008953/ENSSSCG00000032474/ENSSSCG00000013655/ENSSSCG00000027074/ENSSSCG00000010312/ENSSSCG00000017705/ENSSSCG00000037449/ENSSSCG00000033520/ENSSSCG00000032613/ENSSSCG00000017466	3	ENSSSCG00000004540/ENSSSCG00000011867/ENSSSCG00000010816
BP	GO:0002684	positive regulation of immune system process	22/174	482/10903	8.23013203814984e-06	0.000617158570624727	ENSSSCG00000008954/ENSSSCG00000016254/ENSSSCG00000024592/ENSSSCG00000008959/ENSSSCG00000008953/ENSSSCG00000013551/ENSSSCG00000001952/ENSSSCG00000021576/ENSSSCG00000032474/ENSSSCG00000005385/ENSSSCG00000001404/ENSSSCG00000023165/ENSSSCG00000013655/ENSSSCG00000004154/ENSSSCG00000016916/ENSSSCG00000027074/ENSSSCG00000017705/ENSSSCG00000014277/ENSSSCG00000037449/ENSSSCG00000033520/ENSSSCG00000006862/…	-/CCL20/ANKRD17/CXCL2/CXCL8/C3/NFKBIA/CD83/CXCL10/NR4A3/TNF/SEMA7A/ICAM1/TNFAIP3/IL6ST/FER/CCL5/IRF1/CSF1/IL23A/VCAM1/CCR7	22	21	ENSSSCG00000008954/ENSSSCG00000016254/ENSSSCG00000008959/ENSSSCG00000008953/ENSSSCG00000013551/ENSSSCG00000001952/ENSSSCG00000021576/ENSSSCG00000032474/ENSSSCG00000005385/ENSSSCG00000001404/ENSSSCG00000023165/ENSSSCG00000013655/ENSSSCG00000004154/ENSSSCG00000016916/ENSSSCG00000027074/ENSSSCG00000017705/ENSSSCG00000014277/ENSSSCG00000037449/ENSSSCG00000033520/ENSSSCG00000006862/ENSSSCG00000017466	1	ENSSSCG00000024592
BP	GO:0051707	response to other organism	20/174	410/10903	8.29328426371413e-06	0.000617158570624727	ENSSSCG00000008954/ENSSSCG00000008619/ENSSSCG00000024592/ENSSSCG00000008959/ENSSSCG00000008953/ENSSSCG00000001952/ENSSSCG00000005423/ENSSSCG00000032474/ENSSSCG00000001404/ENSSSCG00000004154/ENSSSCG00000025560/ENSSSCG00000017723/ENSSSCG00000027074/ENSSSCG00000011510/ENSSSCG00000017705/ENSSSCG00000014277/ENSSSCG00000033520/ENSSSCG00000013767/ENSSSCG00000010452/ENSSSCG00000017466	-/DDX1/ANKRD17/CXCL2/CXCL8/NFKBIA/ABCA1/CXCL10/TNF/TNFAIP3/PGLYRP2/CCL2/FER/TMF1/CCL5/IRF1/IL23A/PALM3/IFIT1/CCR7	20	16	ENSSSCG00000008954/ENSSSCG00000008959/ENSSSCG00000008953/ENSSSCG00000001952/ENSSSCG00000032474/ENSSSCG00000001404/ENSSSCG00000004154/ENSSSCG00000025560/ENSSSCG00000017723/ENSSSCG00000027074/ENSSSCG00000011510/ENSSSCG00000017705/ENSSSCG00000014277/ENSSSCG00000033520/ENSSSCG00000010452/ENSSSCG00000017466	4	ENSSSCG00000008619/ENSSSCG00000024592/ENSSSCG00000005423/ENSSSCG00000013767
BP	GO:0051272	positive regulation of cellular component movement	16/174	280/10903	1.01148906751337e-05	0.000732372759964409	ENSSSCG00000008954/ENSSSCG00000016254/ENSSSCG00000008959/ENSSSCG00000008953/ENSSSCG00000004540/ENSSSCG00000032474/ENSSSCG00000011867/ENSSSCG00000013655/ENSSSCG00000027074/ENSSSCG00000010312/ENSSSCG00000017705/ENSSSCG00000037449/ENSSSCG00000033520/ENSSSCG00000032613/ENSSSCG00000010816/ENSSSCG00000017466	-/CCL20/CXCL2/CXCL8/ONECUT2/CXCL10/MYLK/ICAM1/FER/PLAU/CCL5/CSF1/IL23A/SNAI1/TGFB2/CCR7	16	13	ENSSSCG00000008954/ENSSSCG00000016254/ENSSSCG00000008959/ENSSSCG00000008953/ENSSSCG00000032474/ENSSSCG00000013655/ENSSSCG00000027074/ENSSSCG00000010312/ENSSSCG00000017705/ENSSSCG00000037449/ENSSSCG00000033520/ENSSSCG00000032613/ENSSSCG00000017466	3	ENSSSCG00000004540/ENSSSCG00000011867/ENSSSCG00000010816
BP	GO:0090022	regulation of neutrophil chemotaxis	5/174	20/10903	1.24774750764947e-05	0.000879661992892878	ENSSSCG00000008954/ENSSSCG00000008959/ENSSSCG00000008953/ENSSSCG00000033520/ENSSSCG00000017466	-/CXCL2/CXCL8/IL23A/CCR7	5	5	ENSSSCG00000008954/ENSSSCG00000008959/ENSSSCG00000008953/ENSSSCG00000033520/ENSSSCG00000017466	0
BP	GO:0030595	leukocyte chemotaxis	10/174	114/10903	1.34635428482621e-05	0.000924841827961388	ENSSSCG00000008954/ENSSSCG00000016254/ENSSSCG00000008959/ENSSSCG00000008953/ENSSSCG00000032474/ENSSSCG00000017723/ENSSSCG00000017705/ENSSSCG00000037449/ENSSSCG00000033520/ENSSSCG00000017466	-/CCL20/CXCL2/CXCL8/CXCL10/CCL2/CCL5/CSF1/IL23A/CCR7	10	10	ENSSSCG00000008954/ENSSSCG00000016254/ENSSSCG00000008959/ENSSSCG00000008953/ENSSSCG00000032474/ENSSSCG00000017723/ENSSSCG00000017705/ENSSSCG00000037449/ENSSSCG00000033520/ENSSSCG00000017466	0
BP	GO:0050921	positive regulation of chemotaxis	8/174	73/10903	1.99062735891678e-05	0.00133322267363451	ENSSSCG00000008954/ENSSSCG00000008959/ENSSSCG00000008953/ENSSSCG00000032474/ENSSSCG00000017705/ENSSSCG00000037449/ENSSSCG00000033520/ENSSSCG00000017466	-/CXCL2/CXCL8/CXCL10/CCL5/CSF1/IL23A/CCR7	8	8	ENSSSCG00000008954/ENSSSCG00000008959/ENSSSCG00000008953/ENSSSCG00000032474/ENSSSCG00000017705/ENSSSCG00000037449/ENSSSCG00000033520/ENSSSCG00000017466	0
BP	GO:0010469	regulation of receptor activity	13/174	206/10903	2.52112666312371e-05	0.00164734105622157	ENSSSCG00000008954/ENSSSCG00000016254/ENSSSCG00000015115/ENSSSCG00000008959/ENSSSCG00000008953/ENSSSCG00000032474/ENSSSCG00000001404/ENSSSCG00000017723/ENSSSCG00000010312/ENSSSCG00000017705/ENSSSCG00000033520/ENSSSCG00000013887/ENSSSCG00000010816	-/CCL20/CBL/CXCL2/CXCL8/CXCL10/TNF/CCL2/PLAU/CCL5/IL23A/INSL3/TGFB2	13	10	ENSSSCG00000008954/ENSSSCG00000016254/ENSSSCG00000008959/ENSSSCG00000008953/ENSSSCG00000032474/ENSSSCG00000001404/ENSSSCG00000017723/ENSSSCG00000010312/ENSSSCG00000017705/ENSSSCG00000033520	3	ENSSSCG00000015115/ENSSSCG00000013887/ENSSSCG00000010816
BP	GO:1902622	regulation of neutrophil migration	5/174	24/10903	3.24811477686852e-05	0.00204080988519786	ENSSSCG00000008954/ENSSSCG00000008959/ENSSSCG00000008953/ENSSSCG00000033520/ENSSSCG00000017466	-/CXCL2/CXCL8/IL23A/CCR7	5	5	ENSSSCG00000008954/ENSSSCG00000008959/ENSSSCG00000008953/ENSSSCG00000033520/ENSSSCG00000017466	0
BP	GO:0060326	cell chemotaxis	11/174	153/10903	3.27565603073939e-05	0.00204080988519786	ENSSSCG00000008954/ENSSSCG00000037358/ENSSSCG00000016254/ENSSSCG00000008959/ENSSSCG00000008953/ENSSSCG00000032474/ENSSSCG00000017723/ENSSSCG00000017705/ENSSSCG00000037449/ENSSSCG00000033520/ENSSSCG00000017466	-/-/CCL20/CXCL2/CXCL8/CXCL10/CCL2/CCL5/CSF1/IL23A/CCR7	11	11	ENSSSCG00000008954/ENSSSCG00000037358/ENSSSCG00000016254/ENSSSCG00000008959/ENSSSCG00000008953/ENSSSCG00000032474/ENSSSCG00000017723/ENSSSCG00000017705/ENSSSCG00000037449/ENSSSCG00000033520/ENSSSCG00000017466	0
BP	GO:0034097	response to cytokine	20/174	455/10903	3.74604627371076e-05	0.00228083135619798	ENSSSCG00000008954/ENSSSCG00000037358/ENSSSCG00000016254/ENSSSCG00000008959/ENSSSCG00000008953/ENSSSCG00000001952/ENSSSCG00000032474/ENSSSCG00000001404/ENSSSCG00000013655/ENSSSCG00000017723/ENSSSCG00000016916/ENSSSCG00000027074/ENSSSCG00000017705/ENSSSCG00000014277/ENSSSCG00000037449/ENSSSCG00000013320/ENSSSCG00000013767/ENSSSCG00000010452/ENSSSCG00000017466/ENSSSCG00000015085	-/-/CCL20/CXCL2/CXCL8/NFKBIA/CXCL10/TNF/ICAM1/CCL2/IL6ST/FER/CCL5/IRF1/CSF1/PAX6/PALM3/IFIT1/CCR7/IL10RA	20	18	ENSSSCG00000008954/ENSSSCG00000037358/ENSSSCG00000016254/ENSSSCG00000008959/ENSSSCG00000008953/ENSSSCG00000001952/ENSSSCG00000032474/ENSSSCG00000001404/ENSSSCG00000013655/ENSSSCG00000017723/ENSSSCG00000016916/ENSSSCG00000027074/ENSSSCG00000017705/ENSSSCG00000014277/ENSSSCG00000037449/ENSSSCG00000010452/ENSSSCG00000017466/ENSSSCG00000015085	2	ENSSSCG00000013320/ENSSSCG00000013767
BP	GO:0050920	regulation of chemotaxis	9/174	106/10903	4.75546818915894e-05	0.00283108872861262	ENSSSCG00000008954/ENSSSCG00000008959/ENSSSCG00000008953/ENSSSCG00000032474/ENSSSCG00000017723/ENSSSCG00000017705/ENSSSCG00000037449/ENSSSCG00000033520/ENSSSCG00000017466	-/CXCL2/CXCL8/CXCL10/CCL2/CCL5/CSF1/IL23A/CCR7	9	9	ENSSSCG00000008954/ENSSSCG00000008959/ENSSSCG00000008953/ENSSSCG00000032474/ENSSSCG00000017723/ENSSSCG00000017705/ENSSSCG00000037449/ENSSSCG00000033520/ENSSSCG00000017466	0
BP	GO:0007186	G-protein coupled receptor signaling pathway	17/174	361/10903	6.37840052667553e-05	0.00371472500238342	ENSSSCG00000008954/ENSSSCG00000026239/ENSSSCG00000016254/ENSSSCG00000008959/ENSSSCG00000008953/ENSSSCG00000012519/ENSSSCG00000013551/ENSSSCG00000005423/ENSSSCG00000026129/ENSSSCG00000032474/ENSSSCG00000017723/ENSSSCG00000002170/ENSSSCG00000017705/ENSSSCG00000011455/ENSSSCG00000003576/ENSSSCG00000012144/ENSSSCG00000017466	-/VPS35/CCL20/CXCL2/CXCL8/GPRASP1/C3/ABCA1/ADGRL3/CXCL10/CCL2/-/CCL5/CACNA1D/GPR3/GRPR/CCR7	17	10	ENSSSCG00000008954/ENSSSCG00000016254/ENSSSCG00000008959/ENSSSCG00000008953/ENSSSCG00000013551/ENSSSCG00000032474/ENSSSCG00000017723/ENSSSCG00000017705/ENSSSCG00000003576/ENSSSCG00000017466	7	ENSSSCG00000026239/ENSSSCG00000012519/ENSSSCG00000005423/ENSSSCG00000026129/ENSSSCG00000002170/ENSSSCG00000011455/ENSSSCG00000012144
BP	GO:0032370	positive regulation of lipid transport	5/174	29/10903	8.50730949060675e-05	0.00484916640964584	ENSSSCG00000001952/ENSSSCG00000005423/ENSSSCG00000001404/ENSSSCG00000011510/ENSSSCG00000034282	NFKBIA/ABCA1/TNF/TMF1/ABCA12	5	3	ENSSSCG00000001952/ENSSSCG00000001404/ENSSSCG00000011510	2	ENSSSCG00000005423/ENSSSCG00000034282
BP	GO:0071222	cellular response to lipopolysaccharide	8/174	90/10903	9.12055957710655e-05	0.00509041231397259	ENSSSCG00000008953/ENSSSCG00000001952/ENSSSCG00000005423/ENSSSCG00000032474/ENSSSCG00000001404/ENSSSCG00000004154/ENSSSCG00000017723/ENSSSCG00000017705	CXCL8/NFKBIA/ABCA1/CXCL10/TNF/TNFAIP3/CCL2/CCL5	8	7	ENSSSCG00000008953/ENSSSCG00000001952/ENSSSCG00000032474/ENSSSCG00000001404/ENSSSCG00000004154/ENSSSCG00000017723/ENSSSCG00000017705	1	ENSSSCG00000005423
BP	GO:0071219	cellular response to molecule of bacterial origin	8/174	95/10903	0.000133676020512327	0.00730853181535765	ENSSSCG00000008953/ENSSSCG00000001952/ENSSSCG00000005423/ENSSSCG00000032474/ENSSSCG00000001404/ENSSSCG00000004154/ENSSSCG00000017723/ENSSSCG00000017705	CXCL8/NFKBIA/ABCA1/CXCL10/TNF/TNFAIP3/CCL2/CCL5	8	7	ENSSSCG00000008953/ENSSSCG00000001952/ENSSSCG00000032474/ENSSSCG00000001404/ENSSSCG00000004154/ENSSSCG00000017723/ENSSSCG00000017705	1	ENSSSCG00000005423
BP	GO:1905952	regulation of lipid localization	7/174	75/10903	0.000186105799000256	0.00997154871043371	ENSSSCG00000013551/ENSSSCG00000001952/ENSSSCG00000005423/ENSSSCG00000001404/ENSSSCG00000026753/ENSSSCG00000011510/ENSSSCG00000034282	C3/NFKBIA/ABCA1/TNF/OSBPL11/TMF1/ABCA12	7	4	ENSSSCG00000013551/ENSSSCG00000001952/ENSSSCG00000001404/ENSSSCG00000011510	3	ENSSSCG00000005423/ENSSSCG00000026753/ENSSSCG00000034282
BP	GO:0071674	mononuclear cell migration	5/174	35/10903	0.000215237864067683	0.0113063183889671	ENSSSCG00000016254/ENSSSCG00000032474/ENSSSCG00000017723/ENSSSCG00000017705/ENSSSCG00000037449	CCL20/CXCL10/CCL2/CCL5/CSF1	5	5	ENSSSCG00000016254/ENSSSCG00000032474/ENSSSCG00000017723/ENSSSCG00000017705/ENSSSCG00000037449	0
BP	GO:1905517	macrophage migration	4/174	20/10903	0.000248609183139993	0.0128081538775392	ENSSSCG00000017723/ENSSSCG00000017705/ENSSSCG00000037449/ENSSSCG00000003755	CCL2/CCL5/CSF1/MCOLN2	4	3	ENSSSCG00000017723/ENSSSCG00000017705/ENSSSCG00000037449	1	ENSSSCG00000003755
BP	GO:0045670	regulation of osteoclast differentiation	5/174	37/10903	0.000281657811308974	0.0139262496848552	ENSSSCG00000017748/ENSSSCG00000001404/ENSSSCG00000015136/ENSSSCG00000037449/ENSSSCG00000033520	NF1/TNF/UBASH3B/CSF1/IL23A	5	3	ENSSSCG00000001404/ENSSSCG00000037449/ENSSSCG00000033520	2	ENSSSCG00000017748/ENSSSCG00000015136
BP	GO:0007219	Notch signaling pathway	8/174	106/10903	0.00028590658180927	0.0139262496848552	ENSSSCG00000016116/ENSSSCG00000001952/ENSSSCG00000016916/ENSSSCG00000005828/ENSSSCG00000009196/ENSSSCG00000032613/ENSSSCG00000011923/ENSSSCG00000010816	WDR12/NFKBIA/IL6ST/EGFL7/ATOH1/SNAI1/NEPRO/TGFB2	8	4	ENSSSCG00000001952/ENSSSCG00000016916/ENSSSCG00000005828/ENSSSCG00000032613	4	ENSSSCG00000016116/ENSSSCG00000009196/ENSSSCG00000011923/ENSSSCG00000010816
BP	GO:1903039	positive regulation of leukocyte cell-cell adhesion	8/174	106/10903	0.00028590658180927	0.0139262496848552	ENSSSCG00000021576/ENSSSCG00000005385/ENSSSCG00000001404/ENSSSCG00000016916/ENSSSCG00000017705/ENSSSCG00000033520/ENSSSCG00000006862/ENSSSCG00000017466	CD83/NR4A3/TNF/IL6ST/CCL5/IL23A/VCAM1/CCR7	8	8	ENSSSCG00000021576/ENSSSCG00000005385/ENSSSCG00000001404/ENSSSCG00000016916/ENSSSCG00000017705/ENSSSCG00000033520/ENSSSCG00000006862/ENSSSCG00000017466	0
BP	GO:0045596	negative regulation of cell differentiation	16/174	374/10903	0.000315642518843152	0.0151001126425144	ENSSSCG00000024592/ENSSSCG00000034581/ENSSSCG00000001952/ENSSSCG00000017748/ENSSSCG00000032474/ENSSSCG00000011918/ENSSSCG00000001404/ENSSSCG00000015136/ENSSSCG00000025560/ENSSSCG00000002917/ENSSSCG00000014277/ENSSSCG00000013320/ENSSSCG00000015733/ENSSSCG00000032613/ENSSSCG00000011923/ENSSSCG00000003576	ANKRD17/LRIG2/NFKBIA/NF1/CXCL10/USF3/TNF/UBASH3B/PGLYRP2/NFKBID/IRF1/PAX6/GLI2/SNAI1/NEPRO/GPR3	16	8	ENSSSCG00000001952/ENSSSCG00000032474/ENSSSCG00000001404/ENSSSCG00000025560/ENSSSCG00000002917/ENSSSCG00000014277/ENSSSCG00000032613/ENSSSCG00000003576	8	ENSSSCG00000024592/ENSSSCG00000034581/ENSSSCG00000017748/ENSSSCG00000011918/ENSSSCG00000015136/ENSSSCG00000013320/ENSSSCG00000015733/ENSSSCG00000011923
BP	GO:0007159	leukocyte cell-cell adhesion	11/174	201/10903	0.000372671230619919	0.0175155478391362	ENSSSCG00000021576/ENSSSCG00000005385/ENSSSCG00000001404/ENSSSCG00000013655/ENSSSCG00000016916/ENSSSCG00000002917/ENSSSCG00000017705/ENSSSCG00000014277/ENSSSCG00000033520/ENSSSCG00000006862/ENSSSCG00000017466	CD83/NR4A3/TNF/ICAM1/IL6ST/NFKBID/CCL5/IRF1/IL23A/VCAM1/CCR7	11	11	ENSSSCG00000021576/ENSSSCG00000005385/ENSSSCG00000001404/ENSSSCG00000013655/ENSSSCG00000016916/ENSSSCG00000002917/ENSSSCG00000017705/ENSSSCG00000014277/ENSSSCG00000033520/ENSSSCG00000006862/ENSSSCG00000017466	0
BP	GO:0031663	lipopolysaccharide-mediated signaling pathway	5/174	40/10903	0.000409071395462285	0.0188781671976672	ENSSSCG00000001952/ENSSSCG00000001404/ENSSSCG00000004154/ENSSSCG00000017723/ENSSSCG00000017705	NFKBIA/TNF/TNFAIP3/CCL2/CCL5	5	5	ENSSSCG00000001952/ENSSSCG00000001404/ENSSSCG00000004154/ENSSSCG00000017723/ENSSSCG00000017705	0
BP	GO:0071216	cellular response to biotic stimulus	8/174	112/10903	0.000415756575088602	0.0188781671976672	ENSSSCG00000008953/ENSSSCG00000001952/ENSSSCG00000005423/ENSSSCG00000032474/ENSSSCG00000001404/ENSSSCG00000004154/ENSSSCG00000017723/ENSSSCG00000017705	CXCL8/NFKBIA/ABCA1/CXCL10/TNF/TNFAIP3/CCL2/CCL5	8	7	ENSSSCG00000008953/ENSSSCG00000001952/ENSSSCG00000032474/ENSSSCG00000001404/ENSSSCG00000004154/ENSSSCG00000017723/ENSSSCG00000017705	1	ENSSSCG00000005423
BP	GO:0002922	positive regulation of humoral immune response	3/174	10/10903	0.000441452077548047	0.0197108352625203	ENSSSCG00000013551/ENSSSCG00000001404/ENSSSCG00000017466	C3/TNF/CCR7	3	3	ENSSSCG00000013551/ENSSSCG00000001404/ENSSSCG00000017466	0
BP	GO:0048660	regulation of smooth muscle cell proliferation	5/174	42/10903	0.00051541560756409	0.0218144010858743	ENSSSCG00000005385/ENSSSCG00000001404/ENSSSCG00000004154/ENSSSCG00000017705/ENSSSCG00000031538	NR4A3/TNF/TNFAIP3/CCL5/ANG	5	5	ENSSSCG00000005385/ENSSSCG00000001404/ENSSSCG00000004154/ENSSSCG00000017705/ENSSSCG00000031538	0
BP	GO:0021537	telencephalon development	9/174	145/10903	0.00051643015931576	0.0218144010858743	ENSSSCG00000006231/ENSSSCG00000010912/ENSSSCG00000012585/ENSSSCG00000017748/ENSSSCG00000005385/ENSSSCG00000023165/ENSSSCG00000003669/ENSSSCG00000013320/ENSSSCG00000009196	CHD7/KIF14/DCX/NF1/NR4A3/SEMA7A/MFSD2A/PAX6/ATOH1	9	3	ENSSSCG00000005385/ENSSSCG00000023165/ENSSSCG00000003669	6	ENSSSCG00000006231/ENSSSCG00000010912/ENSSSCG00000012585/ENSSSCG00000017748/ENSSSCG00000013320/ENSSSCG00000009196
BP	GO:0048566	embryonic digestive tract development	4/174	24/10903	0.000518749988307806	0.0218144010858743	ENSSSCG00000008953/ENSSSCG00000001404/ENSSSCG00000015733/ENSSSCG00000010816	CXCL8/TNF/GLI2/TGFB2	4	2	ENSSSCG00000008953/ENSSSCG00000001404	2	ENSSSCG00000015733/ENSSSCG00000010816
BP	GO:0008284	positive regulation of cell proliferation	18/174	471/10903	0.000521135374951832	0.0218144010858743	ENSSSCG00000040746/ENSSSCG00000010912/ENSSSCG00000008508/ENSSSCG00000017748/ENSSSCG00000005385/ENSSSCG00000001404/ENSSSCG00000004154/ENSSSCG00000016916/ENSSSCG00000027074/ENSSSCG00000017705/ENSSSCG00000031538/ENSSSCG00000037449/ENSSSCG00000033520/ENSSSCG00000006862/ENSSSCG00000013320/ENSSSCG00000005828/ENSSSCG00000015733/ENSSSCG00000010816	LRP2/KIF14/FAM98A/NF1/NR4A3/TNF/TNFAIP3/IL6ST/FER/CCL5/ANG/CSF1/IL23A/VCAM1/PAX6/EGFL7/GLI2/TGFB2	18	11	ENSSSCG00000005385/ENSSSCG00000001404/ENSSSCG00000004154/ENSSSCG00000016916/ENSSSCG00000027074/ENSSSCG00000017705/ENSSSCG00000031538/ENSSSCG00000037449/ENSSSCG00000033520/ENSSSCG00000006862/ENSSSCG00000005828	7	ENSSSCG00000040746/ENSSSCG00000010912/ENSSSCG00000008508/ENSSSCG00000017748/ENSSSCG00000013320/ENSSSCG00000015733/ENSSSCG00000010816
BP	GO:0030900	forebrain development	11/174	211/10903	0.000561757872286394	0.0230013611847665	ENSSSCG00000040746/ENSSSCG00000006231/ENSSSCG00000010912/ENSSSCG00000012585/ENSSSCG00000017748/ENSSSCG00000005385/ENSSSCG00000023165/ENSSSCG00000003669/ENSSSCG00000013320/ENSSSCG00000009196/ENSSSCG00000015733	LRP2/CHD7/KIF14/DCX/NF1/NR4A3/SEMA7A/MFSD2A/PAX6/ATOH1/GLI2	11	3	ENSSSCG00000005385/ENSSSCG00000023165/ENSSSCG00000003669	8	ENSSSCG00000040746/ENSSSCG00000006231/ENSSSCG00000010912/ENSSSCG00000012585/ENSSSCG00000017748/ENSSSCG00000013320/ENSSSCG00000009196/ENSSSCG00000015733
BP	GO:0098609	cell-cell adhesion	17/174	434/10903	0.000566662873532881	0.0230013611847665	ENSSSCG00000021576/ENSSSCG00000026129/ENSSSCG00000005385/ENSSSCG00000010426/ENSSSCG00000013653/ENSSSCG00000001404/ENSSSCG00000015136/ENSSSCG00000013655/ENSSSCG00000016916/ENSSSCG00000027074/ENSSSCG00000002917/ENSSSCG00000017705/ENSSSCG00000014277/ENSSSCG00000033520/ENSSSCG00000006862/ENSSSCG00000013654/ENSSSCG00000017466	CD83/ADGRL3/NR4A3/PCDH15/ICAM5/TNF/UBASH3B/ICAM1/IL6ST/FER/NFKBID/CCL5/IRF1/IL23A/VCAM1/-/CCR7	17	14	ENSSSCG00000021576/ENSSSCG00000005385/ENSSSCG00000013653/ENSSSCG00000001404/ENSSSCG00000013655/ENSSSCG00000016916/ENSSSCG00000027074/ENSSSCG00000002917/ENSSSCG00000017705/ENSSSCG00000014277/ENSSSCG00000033520/ENSSSCG00000006862/ENSSSCG00000013654/ENSSSCG00000017466	3	ENSSSCG00000026129/ENSSSCG00000010426/ENSSSCG00000015136
BP	GO:0001816	cytokine production	16/174	395/10903	0.000575541912137552	0.023013086307709	ENSSSCG00000024592/ENSSSCG00000040607/ENSSSCG00000013551/ENSSSCG00000021576/ENSSSCG00000005423/ENSSSCG00000005385/ENSSSCG00000001404/ENSSSCG00000023165/ENSSSCG00000004154/ENSSSCG00000025560/ENSSSCG00000011510/ENSSSCG00000014277/ENSSSCG00000033520/ENSSSCG00000003755/ENSSSCG00000010816/ENSSSCG00000017466	ANKRD17/MAF/C3/CD83/ABCA1/NR4A3/TNF/SEMA7A/TNFAIP3/PGLYRP2/TMF1/IRF1/IL23A/MCOLN2/TGFB2/CCR7	16	11	ENSSSCG00000013551/ENSSSCG00000021576/ENSSSCG00000005385/ENSSSCG00000001404/ENSSSCG00000023165/ENSSSCG00000004154/ENSSSCG00000025560/ENSSSCG00000011510/ENSSSCG00000014277/ENSSSCG00000033520/ENSSSCG00000017466	5	ENSSSCG00000024592/ENSSSCG00000040607/ENSSSCG00000005423/ENSSSCG00000003755/ENSSSCG00000010816
BP	GO:0002548	monocyte chemotaxis	4/174	25/10903	0.000609925262879321	0.0237488015963678	ENSSSCG00000016254/ENSSSCG00000032474/ENSSSCG00000017723/ENSSSCG00000017705	CCL20/CXCL10/CCL2/CCL5	4	4	ENSSSCG00000016254/ENSSSCG00000032474/ENSSSCG00000017723/ENSSSCG00000017705	0
BP	GO:1903037	regulation of leukocyte cell-cell adhesion	10/174	180/10903	0.000611671261720559	0.0237488015963678	ENSSSCG00000021576/ENSSSCG00000005385/ENSSSCG00000001404/ENSSSCG00000016916/ENSSSCG00000002917/ENSSSCG00000017705/ENSSSCG00000014277/ENSSSCG00000033520/ENSSSCG00000006862/ENSSSCG00000017466	CD83/NR4A3/TNF/IL6ST/NFKBID/CCL5/IRF1/IL23A/VCAM1/CCR7	10	10	ENSSSCG00000021576/ENSSSCG00000005385/ENSSSCG00000001404/ENSSSCG00000016916/ENSSSCG00000002917/ENSSSCG00000017705/ENSSSCG00000014277/ENSSSCG00000033520/ENSSSCG00000006862/ENSSSCG00000017466	0
BP	GO:0048659	smooth muscle cell proliferation	5/174	44/10903	0.000641309545738657	0.0245438324719123	ENSSSCG00000005385/ENSSSCG00000001404/ENSSSCG00000004154/ENSSSCG00000017705/ENSSSCG00000031538	NR4A3/TNF/TNFAIP3/CCL5/ANG	5	5	ENSSSCG00000005385/ENSSSCG00000001404/ENSSSCG00000004154/ENSSSCG00000017705/ENSSSCG00000031538	0
BP	GO:0022409	positive regulation of cell-cell adhesion	8/174	120/10903	0.000659667162287665	0.0248908215178684	ENSSSCG00000021576/ENSSSCG00000005385/ENSSSCG00000001404/ENSSSCG00000016916/ENSSSCG00000017705/ENSSSCG00000033520/ENSSSCG00000006862/ENSSSCG00000017466	CD83/NR4A3/TNF/IL6ST/CCL5/IL23A/VCAM1/CCR7	8	8	ENSSSCG00000021576/ENSSSCG00000005385/ENSSSCG00000001404/ENSSSCG00000016916/ENSSSCG00000017705/ENSSSCG00000033520/ENSSSCG00000006862/ENSSSCG00000017466	0
BP	GO:0060322	head development	16/174	401/10903	0.000677277606555003	0.0252003709439008	ENSSSCG00000040746/ENSSSCG00000030053/ENSSSCG00000006231/ENSSSCG00000010912/ENSSSCG00000004561/ENSSSCG00000012585/ENSSSCG00000017748/ENSSSCG00000005385/ENSSSCG00000023165/ENSSSCG00000003669/ENSSSCG00000011264/ENSSSCG00000013320/ENSSSCG00000009196/ENSSSCG00000015733/ENSSSCG00000007336/ENSSSCG00000002669	LRP2/ARCN1/CHD7/KIF14/HERC1/DCX/NF1/NR4A3/SEMA7A/MFSD2A/CSRNP1/PAX6/ATOH1/GLI2/NNAT/CRISPLD2	16	5	ENSSSCG00000005385/ENSSSCG00000023165/ENSSSCG00000003669/ENSSSCG00000011264/ENSSSCG00000002669	11	ENSSSCG00000040746/ENSSSCG00000030053/ENSSSCG00000006231/ENSSSCG00000010912/ENSSSCG00000004561/ENSSSCG00000012585/ENSSSCG00000017748/ENSSSCG00000013320/ENSSSCG00000009196/ENSSSCG00000015733/ENSSSCG00000007336
BP	GO:0048247	lymphocyte chemotaxis	4/174	26/10903	0.000711914352630088	0.0261262815163836	ENSSSCG00000016254/ENSSSCG00000032474/ENSSSCG00000017723/ENSSSCG00000017705	CCL20/CXCL10/CCL2/CCL5	4	4	ENSSSCG00000016254/ENSSSCG00000032474/ENSSSCG00000017723/ENSSSCG00000017705	0
BP	GO:1903706	regulation of hemopoiesis	11/174	218/10903	0.000737148513320152	0.0266867684754687	ENSSSCG00000001952/ENSSSCG00000017748/ENSSSCG00000021576/ENSSSCG00000001404/ENSSSCG00000015136/ENSSSCG00000025560/ENSSSCG00000002917/ENSSSCG00000014277/ENSSSCG00000037449/ENSSSCG00000033520/ENSSSCG00000000816	NFKBIA/NF1/CD83/TNF/UBASH3B/PGLYRP2/NFKBID/IRF1/CSF1/IL23A/SENP1	11	8	ENSSSCG00000001952/ENSSSCG00000021576/ENSSSCG00000001404/ENSSSCG00000025560/ENSSSCG00000002917/ENSSSCG00000014277/ENSSSCG00000037449/ENSSSCG00000033520	3	ENSSSCG00000017748/ENSSSCG00000015136/ENSSSCG00000000816
BP	GO:0002861	regulation of inflammatory response to antigenic stimulus	3/174	12/10903	0.000790498457418196	0.0274028513588224	ENSSSCG00000013551/ENSSSCG00000001404/ENSSSCG00000017466	C3/TNF/CCR7	3	3	ENSSSCG00000013551/ENSSSCG00000001404/ENSSSCG00000017466	0
BP	GO:0010875	positive regulation of cholesterol efflux	3/174	12/10903	0.000790498457418196	0.0274028513588224	ENSSSCG00000001952/ENSSSCG00000005423/ENSSSCG00000034282	NFKBIA/ABCA1/ABCA12	3	1	ENSSSCG00000001952	2	ENSSSCG00000005423/ENSSSCG00000034282
BP	GO:2000010	positive regulation of protein localization to cell surface	3/174	12/10903	0.000790498457418196	0.0274028513588224	ENSSSCG00000034581/ENSSSCG00000001404/ENSSSCG00000034282	LRIG2/TNF/ABCA12	3	1	ENSSSCG00000001404	2	ENSSSCG00000034581/ENSSSCG00000034282
BP	GO:1902105	regulation of leukocyte differentiation	9/174	154/10903	0.000797843376628649	0.0274028513588224	ENSSSCG00000017748/ENSSSCG00000021576/ENSSSCG00000001404/ENSSSCG00000015136/ENSSSCG00000025560/ENSSSCG00000002917/ENSSSCG00000014277/ENSSSCG00000037449/ENSSSCG00000033520	NF1/CD83/TNF/UBASH3B/PGLYRP2/NFKBID/IRF1/CSF1/IL23A	9	7	ENSSSCG00000021576/ENSSSCG00000001404/ENSSSCG00000025560/ENSSSCG00000002917/ENSSSCG00000014277/ENSSSCG00000037449/ENSSSCG00000033520	2	ENSSSCG00000017748/ENSSSCG00000015136
BP	GO:0030816	positive regulation of cAMP metabolic process	4/174	27/10903	0.000825404432547416	0.0276407309349316	ENSSSCG00000017748/ENSSSCG00000005423/ENSSSCG00000032474/ENSSSCG00000003576	NF1/ABCA1/CXCL10/GPR3	4	2	ENSSSCG00000032474/ENSSSCG00000003576	2	ENSSSCG00000017748/ENSSSCG00000005423
BP	GO:0045123	cellular extravasation	4/174	27/10903	0.000825404432547416	0.0276407309349316	ENSSSCG00000001404/ENSSSCG00000013655/ENSSSCG00000027074/ENSSSCG00000006862	TNF/ICAM1/FER/VCAM1	4	4	ENSSSCG00000001404/ENSSSCG00000013655/ENSSSCG00000027074/ENSSSCG00000006862	0
BP	GO:0050865	regulation of cell activation	13/174	295/10903	0.000884766884260937	0.029262845468334	ENSSSCG00000021576/ENSSSCG00000005385/ENSSSCG00000015136/ENSSSCG00000004154/ENSSSCG00000025560/ENSSSCG00000016916/ENSSSCG00000027074/ENSSSCG00000002917/ENSSSCG00000017705/ENSSSCG00000014277/ENSSSCG00000033520/ENSSSCG00000006862/ENSSSCG00000017466	CD83/NR4A3/UBASH3B/TNFAIP3/PGLYRP2/IL6ST/FER/NFKBID/CCL5/IRF1/IL23A/VCAM1/CCR7	13	12	ENSSSCG00000021576/ENSSSCG00000005385/ENSSSCG00000004154/ENSSSCG00000025560/ENSSSCG00000016916/ENSSSCG00000027074/ENSSSCG00000002917/ENSSSCG00000017705/ENSSSCG00000014277/ENSSSCG00000033520/ENSSSCG00000006862/ENSSSCG00000017466	1	ENSSSCG00000015136
BP	GO:0008347	glial cell migration	4/174	28/10903	0.000951085095938763	0.0310032951066217	ENSSSCG00000012585/ENSSSCG00000017723/ENSSSCG00000037449/ENSSSCG00000010816	DCX/CCL2/CSF1/TGFB2	4	2	ENSSSCG00000017723/ENSSSCG00000037449	2	ENSSSCG00000012585/ENSSSCG00000010816
BP	GO:0071347	cellular response to interleukin-1	5/174	48/10903	0.000960535085423518	0.0310032951066217	ENSSSCG00000037358/ENSSSCG00000016254/ENSSSCG00000008953/ENSSSCG00000017723/ENSSSCG00000017705	-/CCL20/CXCL8/CCL2/CCL5	5	5	ENSSSCG00000037358/ENSSSCG00000016254/ENSSSCG00000008953/ENSSSCG00000017723/ENSSSCG00000017705	0
BP	GO:1901623	regulation of lymphocyte chemotaxis	3/174	13/10903	0.00101563608472982	0.0323829561185646	ENSSSCG00000032474/ENSSSCG00000017723/ENSSSCG00000017705	CXCL10/CCL2/CCL5	3	3	ENSSSCG00000032474/ENSSSCG00000017723/ENSSSCG00000017705	0
BP	GO:0022407	regulation of cell-cell adhesion	11/174	227/10903	0.00102745474806942	0.0323829561185646	ENSSSCG00000021576/ENSSSCG00000005385/ENSSSCG00000001404/ENSSSCG00000015136/ENSSSCG00000016916/ENSSSCG00000002917/ENSSSCG00000017705/ENSSSCG00000014277/ENSSSCG00000033520/ENSSSCG00000006862/ENSSSCG00000017466	CD83/NR4A3/TNF/UBASH3B/IL6ST/NFKBID/CCL5/IRF1/IL23A/VCAM1/CCR7	11	10	ENSSSCG00000021576/ENSSSCG00000005385/ENSSSCG00000001404/ENSSSCG00000016916/ENSSSCG00000002917/ENSSSCG00000017705/ENSSSCG00000014277/ENSSSCG00000033520/ENSSSCG00000006862/ENSSSCG00000017466	1	ENSSSCG00000015136
BP	GO:0021543	pallium development	7/174	100/10903	0.00107560279516051	0.0335062777701745	ENSSSCG00000010912/ENSSSCG00000012585/ENSSSCG00000017748/ENSSSCG00000005385/ENSSSCG00000003669/ENSSSCG00000013320/ENSSSCG00000009196	KIF14/DCX/NF1/NR4A3/MFSD2A/PAX6/ATOH1	7	2	ENSSSCG00000005385/ENSSSCG00000003669	5	ENSSSCG00000010912/ENSSSCG00000012585/ENSSSCG00000017748/ENSSSCG00000013320/ENSSSCG00000009196
BP	GO:0033993	response to lipid	15/174	380/10903	0.00111142100490513	0.0342241019786303	ENSSSCG00000008954/ENSSSCG00000008959/ENSSSCG00000008953/ENSSSCG00000001952/ENSSSCG00000005423/ENSSSCG00000032474/ENSSSCG00000005385/ENSSSCG00000001404/ENSSSCG00000004154/ENSSSCG00000017723/ENSSSCG00000027074/ENSSSCG00000017705/ENSSSCG00000013767/ENSSSCG00000010816/ENSSSCG00000017466	-/CXCL2/CXCL8/NFKBIA/ABCA1/CXCL10/NR4A3/TNF/TNFAIP3/CCL2/FER/CCL5/PALM3/TGFB2/CCR7	15	12	ENSSSCG00000008954/ENSSSCG00000008959/ENSSSCG00000008953/ENSSSCG00000001952/ENSSSCG00000032474/ENSSSCG00000005385/ENSSSCG00000001404/ENSSSCG00000004154/ENSSSCG00000017723/ENSSSCG00000027074/ENSSSCG00000017705/ENSSSCG00000017466	3	ENSSSCG00000005423/ENSSSCG00000013767/ENSSSCG00000010816
BP	GO:0051962	positive regulation of nervous system development	11/174	231/10903	0.0011838729049047	0.0357104990556399	ENSSSCG00000003654/ENSSSCG00000040746/ENSSSCG00000016974/ENSSSCG00000026129/ENSSSCG00000023165/ENSSSCG00000016916/ENSSSCG00000037449/ENSSSCG00000012724/ENSSSCG00000013320/ENSSSCG00000009196/ENSSSCG00000015733	MACF1/LRP2/MAP1B/ADGRL3/SEMA7A/IL6ST/CSF1/SLITRK2/PAX6/ATOH1/GLI2	11	3	ENSSSCG00000023165/ENSSSCG00000016916/ENSSSCG00000037449	8	ENSSSCG00000003654/ENSSSCG00000040746/ENSSSCG00000016974/ENSSSCG00000026129/ENSSSCG00000012724/ENSSSCG00000013320/ENSSSCG00000009196/ENSSSCG00000015733
BP	GO:0008544	epidermis development	9/174	163/10903	0.00119335806728952	0.0357104990556399	ENSSSCG00000017748/ENSSSCG00000010426/ENSSSCG00000001404/ENSSSCG00000030165/ENSSSCG00000034282/ENSSSCG00000013320/ENSSSCG00000009196/ENSSSCG00000032613/ENSSSCG00000010816	NF1/PCDH15/TNF/MAFF/ABCA12/PAX6/ATOH1/SNAI1/TGFB2	9	3	ENSSSCG00000001404/ENSSSCG00000030165/ENSSSCG00000032613	6	ENSSSCG00000017748/ENSSSCG00000010426/ENSSSCG00000034282/ENSSSCG00000013320/ENSSSCG00000009196/ENSSSCG00000010816
BP	GO:0016337	single organismal cell-cell adhesion	13/174	305/10903	0.00119968081933841	0.0357104990556399	ENSSSCG00000021576/ENSSSCG00000005385/ENSSSCG00000001404/ENSSSCG00000015136/ENSSSCG00000013655/ENSSSCG00000016916/ENSSSCG00000027074/ENSSSCG00000002917/ENSSSCG00000017705/ENSSSCG00000014277/ENSSSCG00000033520/ENSSSCG00000006862/ENSSSCG00000017466	CD83/NR4A3/TNF/UBASH3B/ICAM1/IL6ST/FER/NFKBID/CCL5/IRF1/IL23A/VCAM1/CCR7	13	12	ENSSSCG00000021576/ENSSSCG00000005385/ENSSSCG00000001404/ENSSSCG00000013655/ENSSSCG00000016916/ENSSSCG00000027074/ENSSSCG00000002917/ENSSSCG00000017705/ENSSSCG00000014277/ENSSSCG00000033520/ENSSSCG00000006862/ENSSSCG00000017466	1	ENSSSCG00000015136
BP	GO:0071346	cellular response to interferon-gamma	4/174	30/10903	0.00124178067652904	0.0362747384426326	ENSSSCG00000016254/ENSSSCG00000017723/ENSSSCG00000017705/ENSSSCG00000014277	CCL20/CCL2/CCL5/IRF1	4	4	ENSSSCG00000016254/ENSSSCG00000017723/ENSSSCG00000017705/ENSSSCG00000014277	0
BP	GO:0021761	limbic system development	5/174	51/10903	0.00126800307531922	0.0362747384426326	ENSSSCG00000010912/ENSSSCG00000012585/ENSSSCG00000017748/ENSSSCG00000005385/ENSSSCG00000003669	KIF14/DCX/NF1/NR4A3/MFSD2A	5	2	ENSSSCG00000005385/ENSSSCG00000003669	3	ENSSSCG00000010912/ENSSSCG00000012585/ENSSSCG00000017748
BP	GO:0002675	positive regulation of acute inflammatory response	3/174	14/10903	0.00127752984007662	0.0362747384426326	ENSSSCG00000013551/ENSSSCG00000001404/ENSSSCG00000017466	C3/TNF/CCR7	3	3	ENSSSCG00000013551/ENSSSCG00000001404/ENSSSCG00000017466	0
BP	GO:2000406	positive regulation of T cell migration	3/174	14/10903	0.00127752984007662	0.0362747384426326	ENSSSCG00000016254/ENSSSCG00000032474/ENSSSCG00000017705	CCL20/CXCL10/CCL5	3	3	ENSSSCG00000016254/ENSSSCG00000032474/ENSSSCG00000017705	0
BP	GO:0002252	immune effector process	14/174	346/10903	0.00128633824264655	0.0362747384426326	ENSSSCG00000024592/ENSSSCG00000013551/ENSSSCG00000032474/ENSSSCG00000005385/ENSSSCG00000001404/ENSSSCG00000023165/ENSSSCG00000013655/ENSSSCG00000025560/ENSSSCG00000027074/ENSSSCG00000014277/ENSSSCG00000033520/ENSSSCG00000010151/ENSSSCG00000010816/ENSSSCG00000010452	ANKRD17/C3/CXCL10/NR4A3/TNF/SEMA7A/ICAM1/PGLYRP2/FER/IRF1/IL23A/LYST/TGFB2/IFIT1	14	11	ENSSSCG00000013551/ENSSSCG00000032474/ENSSSCG00000005385/ENSSSCG00000001404/ENSSSCG00000023165/ENSSSCG00000013655/ENSSSCG00000025560/ENSSSCG00000027074/ENSSSCG00000014277/ENSSSCG00000033520/ENSSSCG00000010452	3	ENSSSCG00000024592/ENSSSCG00000010151/ENSSSCG00000010816
BP	GO:0001819	positive regulation of cytokine production	11/174	234/10903	0.00131365366678512	0.0366591476387223	ENSSSCG00000024592/ENSSSCG00000013551/ENSSSCG00000021576/ENSSSCG00000005385/ENSSSCG00000001404/ENSSSCG00000023165/ENSSSCG00000011510/ENSSSCG00000014277/ENSSSCG00000033520/ENSSSCG00000003755/ENSSSCG00000017466	ANKRD17/C3/CD83/NR4A3/TNF/SEMA7A/TMF1/IRF1/IL23A/MCOLN2/CCR7	11	9	ENSSSCG00000013551/ENSSSCG00000021576/ENSSSCG00000005385/ENSSSCG00000001404/ENSSSCG00000023165/ENSSSCG00000011510/ENSSSCG00000014277/ENSSSCG00000033520/ENSSSCG00000017466	2	ENSSSCG00000024592/ENSSSCG00000003755
BP	GO:0051928	positive regulation of calcium ion transport	5/174	52/10903	0.00138503589045568	0.0381063908389236	ENSSSCG00000032474/ENSSSCG00000011867/ENSSSCG00000017723/ENSSSCG00000017705/ENSSSCG00000011455	CXCL10/MYLK/CCL2/CCL5/CACNA1D	5	3	ENSSSCG00000032474/ENSSSCG00000017723/ENSSSCG00000017705	2	ENSSSCG00000011867/ENSSSCG00000011455
BP	GO:0060284	regulation of cell development	17/174	471/10903	0.00139826213441148	0.0381063908389236	ENSSSCG00000003654/ENSSSCG00000040746/ENSSSCG00000011363/ENSSSCG00000016974/ENSSSCG00000006231/ENSSSCG00000010912/ENSSSCG00000034581/ENSSSCG00000017748/ENSSSCG00000001404/ENSSSCG00000023165/ENSSSCG00000016916/ENSSSCG00000037449/ENSSSCG00000013320/ENSSSCG00000009196/ENSSSCG00000015733/ENSSSCG00000011923/ENSSSCG00000003576	MACF1/LRP2/PRKAR2A/MAP1B/CHD7/KIF14/LRIG2/NF1/TNF/SEMA7A/IL6ST/CSF1/PAX6/ATOH1/GLI2/NEPRO/GPR3	17	5	ENSSSCG00000001404/ENSSSCG00000023165/ENSSSCG00000016916/ENSSSCG00000037449/ENSSSCG00000003576	12	ENSSSCG00000003654/ENSSSCG00000040746/ENSSSCG00000011363/ENSSSCG00000016974/ENSSSCG00000006231/ENSSSCG00000010912/ENSSSCG00000034581/ENSSSCG00000017748/ENSSSCG00000013320/ENSSSCG00000009196/ENSSSCG00000015733/ENSSSCG00000011923
BP	GO:0022612	gland morphogenesis	6/174	77/10903	0.00140818689550334	0.0381063908389236	ENSSSCG00000001404/ENSSSCG00000004154/ENSSSCG00000037449/ENSSSCG00000013320/ENSSSCG00000015733/ENSSSCG00000010816	TNF/TNFAIP3/CSF1/PAX6/GLI2/TGFB2	6	3	ENSSSCG00000001404/ENSSSCG00000004154/ENSSSCG00000037449	3	ENSSSCG00000013320/ENSSSCG00000015733/ENSSSCG00000010816
BP	GO:1902106	negative regulation of leukocyte differentiation	5/174	53/10903	0.00150984680578407	0.0401388566826051	ENSSSCG00000017748/ENSSSCG00000015136/ENSSSCG00000025560/ENSSSCG00000002917/ENSSSCG00000014277	NF1/UBASH3B/PGLYRP2/NFKBID/IRF1	5	3	ENSSSCG00000025560/ENSSSCG00000002917/ENSSSCG00000014277	2	ENSSSCG00000017748/ENSSSCG00000015136
BP	GO:0098602	single organism cell adhesion	14/174	352/10903	0.00151326036765327	0.0401388566826051	ENSSSCG00000010912/ENSSSCG00000021576/ENSSSCG00000005385/ENSSSCG00000001404/ENSSSCG00000015136/ENSSSCG00000013655/ENSSSCG00000016916/ENSSSCG00000027074/ENSSSCG00000002917/ENSSSCG00000017705/ENSSSCG00000014277/ENSSSCG00000033520/ENSSSCG00000006862/ENSSSCG00000017466	KIF14/CD83/NR4A3/TNF/UBASH3B/ICAM1/IL6ST/FER/NFKBID/CCL5/IRF1/IL23A/VCAM1/CCR7	14	12	ENSSSCG00000021576/ENSSSCG00000005385/ENSSSCG00000001404/ENSSSCG00000013655/ENSSSCG00000016916/ENSSSCG00000027074/ENSSSCG00000002917/ENSSSCG00000017705/ENSSSCG00000014277/ENSSSCG00000033520/ENSSSCG00000006862/ENSSSCG00000017466	2	ENSSSCG00000010912/ENSSSCG00000015136
BP	GO:0000185	activation of MAPKKK activity	3/174	15/10903	0.00157827433587741	0.0409453477224874	ENSSSCG00000035249/ENSSSCG00000001404/ENSSSCG00000022689	GADD45G/TNF/GADD45B	3	3	ENSSSCG00000035249/ENSSSCG00000001404/ENSSSCG00000022689	0
BP	GO:0045672	positive regulation of osteoclast differentiation	3/174	15/10903	0.00157827433587741	0.0409453477224874	ENSSSCG00000001404/ENSSSCG00000037449/ENSSSCG00000033520	TNF/CSF1/IL23A	3	3	ENSSSCG00000001404/ENSSSCG00000037449/ENSSSCG00000033520	0
BP	GO:2000401	regulation of lymphocyte migration	4/174	32/10903	0.0015895170448446	0.0409453477224874	ENSSSCG00000016254/ENSSSCG00000032474/ENSSSCG00000017723/ENSSSCG00000017705	CCL20/CXCL10/CCL2/CCL5	4	4	ENSSSCG00000016254/ENSSSCG00000032474/ENSSSCG00000017723/ENSSSCG00000017705	0
BP	GO:0002694	regulation of leukocyte activation	12/174	277/10903	0.0016095876361635	0.0410674788312573	ENSSSCG00000021576/ENSSSCG00000005385/ENSSSCG00000004154/ENSSSCG00000025560/ENSSSCG00000016916/ENSSSCG00000027074/ENSSSCG00000002917/ENSSSCG00000017705/ENSSSCG00000014277/ENSSSCG00000033520/ENSSSCG00000006862/ENSSSCG00000017466	CD83/NR4A3/TNFAIP3/PGLYRP2/IL6ST/FER/NFKBID/CCL5/IRF1/IL23A/VCAM1/CCR7	12	12	ENSSSCG00000021576/ENSSSCG00000005385/ENSSSCG00000004154/ENSSSCG00000025560/ENSSSCG00000016916/ENSSSCG00000027074/ENSSSCG00000002917/ENSSSCG00000017705/ENSSSCG00000014277/ENSSSCG00000033520/ENSSSCG00000006862/ENSSSCG00000017466	0
BP	GO:0008593	regulation of Notch signaling pathway	5/174	54/10903	0.0016427436091152	0.041518020083204	ENSSSCG00000001952/ENSSSCG00000016916/ENSSSCG00000005828/ENSSSCG00000011923/ENSSSCG00000010816	NFKBIA/IL6ST/EGFL7/NEPRO/TGFB2	5	3	ENSSSCG00000001952/ENSSSCG00000016916/ENSSSCG00000005828	2	ENSSSCG00000011923/ENSSSCG00000010816
BP	GO:0033002	muscle cell proliferation	6/174	80/10903	0.00171609257496363	0.0424482890086852	ENSSSCG00000005385/ENSSSCG00000001404/ENSSSCG00000004154/ENSSSCG00000017705/ENSSSCG00000031538/ENSSSCG00000010816	NR4A3/TNF/TNFAIP3/CCL5/ANG/TGFB2	6	5	ENSSSCG00000005385/ENSSSCG00000001404/ENSSSCG00000004154/ENSSSCG00000017705/ENSSSCG00000031538	1	ENSSSCG00000010816
BP	GO:1903707	negative regulation of hemopoiesis	6/174	80/10903	0.00171609257496363	0.0424482890086852	ENSSSCG00000001952/ENSSSCG00000017748/ENSSSCG00000015136/ENSSSCG00000025560/ENSSSCG00000002917/ENSSSCG00000014277	NFKBIA/NF1/UBASH3B/PGLYRP2/NFKBID/IRF1	6	4	ENSSSCG00000001952/ENSSSCG00000025560/ENSSSCG00000002917/ENSSSCG00000014277	2	ENSSSCG00000017748/ENSSSCG00000015136
BP	GO:0001817	regulation of cytokine production	14/174	357/10903	0.00172708604029365	0.0424482890086852	ENSSSCG00000024592/ENSSSCG00000013551/ENSSSCG00000021576/ENSSSCG00000005385/ENSSSCG00000001404/ENSSSCG00000023165/ENSSSCG00000004154/ENSSSCG00000025560/ENSSSCG00000011510/ENSSSCG00000014277/ENSSSCG00000033520/ENSSSCG00000003755/ENSSSCG00000010816/ENSSSCG00000017466	ANKRD17/C3/CD83/NR4A3/TNF/SEMA7A/TNFAIP3/PGLYRP2/TMF1/IRF1/IL23A/MCOLN2/TGFB2/CCR7	14	11	ENSSSCG00000013551/ENSSSCG00000021576/ENSSSCG00000005385/ENSSSCG00000001404/ENSSSCG00000023165/ENSSSCG00000004154/ENSSSCG00000025560/ENSSSCG00000011510/ENSSSCG00000014277/ENSSSCG00000033520/ENSSSCG00000017466	3	ENSSSCG00000024592/ENSSSCG00000003755/ENSSSCG00000010816
BP	GO:0002699	positive regulation of immune effector process	7/174	109/10903	0.00177653356420637	0.0427321849354509	ENSSSCG00000024592/ENSSSCG00000013551/ENSSSCG00000005385/ENSSSCG00000001404/ENSSSCG00000023165/ENSSSCG00000027074/ENSSSCG00000033520	ANKRD17/C3/NR4A3/TNF/SEMA7A/FER/IL23A	7	6	ENSSSCG00000013551/ENSSSCG00000005385/ENSSSCG00000001404/ENSSSCG00000023165/ENSSSCG00000027074/ENSSSCG00000033520	1	ENSSSCG00000024592
BP	GO:0032368	regulation of lipid transport	5/174	55/10903	0.00178403634469844	0.0427321849354509	ENSSSCG00000001952/ENSSSCG00000005423/ENSSSCG00000001404/ENSSSCG00000011510/ENSSSCG00000034282	NFKBIA/ABCA1/TNF/TMF1/ABCA12	5	3	ENSSSCG00000001952/ENSSSCG00000001404/ENSSSCG00000011510	2	ENSSSCG00000005423/ENSSSCG00000034282
BP	GO:0021695	cerebellar cortex development	4/174	33/10903	0.00178648925448694	0.0427321849354509	ENSSSCG00000030053/ENSSSCG00000010912/ENSSSCG00000004561/ENSSSCG00000015733	ARCN1/KIF14/HERC1/GLI2	4	0		4	ENSSSCG00000030053/ENSSSCG00000010912/ENSSSCG00000004561/ENSSSCG00000015733
BP	GO:0051960	regulation of nervous system development	16/174	441/10903	0.00183232044022901	0.0434405881360487	ENSSSCG00000003654/ENSSSCG00000040746/ENSSSCG00000016974/ENSSSCG00000006231/ENSSSCG00000010912/ENSSSCG00000034581/ENSSSCG00000017748/ENSSSCG00000026129/ENSSSCG00000023165/ENSSSCG00000016916/ENSSSCG00000037449/ENSSSCG00000012724/ENSSSCG00000013320/ENSSSCG00000009196/ENSSSCG00000015733/ENSSSCG00000011923	MACF1/LRP2/MAP1B/CHD7/KIF14/LRIG2/NF1/ADGRL3/SEMA7A/IL6ST/CSF1/SLITRK2/PAX6/ATOH1/GLI2/NEPRO	16	3	ENSSSCG00000023165/ENSSSCG00000016916/ENSSSCG00000037449	13	ENSSSCG00000003654/ENSSSCG00000040746/ENSSSCG00000016974/ENSSSCG00000006231/ENSSSCG00000010912/ENSSSCG00000034581/ENSSSCG00000017748/ENSSSCG00000026129/ENSSSCG00000012724/ENSSSCG00000013320/ENSSSCG00000009196/ENSSSCG00000015733/ENSSSCG00000011923
BP	GO:0032373	positive regulation of sterol transport	3/174	16/10903	0.00191983725216109	0.0447238608568657	ENSSSCG00000001952/ENSSSCG00000005423/ENSSSCG00000034282	NFKBIA/ABCA1/ABCA12	3	1	ENSSSCG00000001952	2	ENSSSCG00000005423/ENSSSCG00000034282
BP	GO:0032376	positive regulation of cholesterol transport	3/174	16/10903	0.00191983725216109	0.0447238608568657	ENSSSCG00000001952/ENSSSCG00000005423/ENSSSCG00000034282	NFKBIA/ABCA1/ABCA12	3	1	ENSSSCG00000001952	2	ENSSSCG00000005423/ENSSSCG00000034282
BP	GO:0042063	gliogenesis	8/174	142/10903	0.00195948618773229	0.0451523167818882	ENSSSCG00000040746/ENSSSCG00000012585/ENSSSCG00000017748/ENSSSCG00000017723/ENSSSCG00000016916/ENSSSCG00000037449/ENSSSCG00000013320/ENSSSCG00000010816	LRP2/DCX/NF1/CCL2/IL6ST/CSF1/PAX6/TGFB2	8	3	ENSSSCG00000017723/ENSSSCG00000016916/ENSSSCG00000037449	5	ENSSSCG00000040746/ENSSSCG00000012585/ENSSSCG00000017748/ENSSSCG00000013320/ENSSSCG00000010816
BP	GO:0051924	regulation of calcium ion transport	7/174	111/10903	0.00197193768700296	0.0451523167818882	ENSSSCG00000006231/ENSSSCG00000032474/ENSSSCG00000015136/ENSSSCG00000011867/ENSSSCG00000017723/ENSSSCG00000017705/ENSSSCG00000011455	CHD7/CXCL10/UBASH3B/MYLK/CCL2/CCL5/CACNA1D	7	3	ENSSSCG00000032474/ENSSSCG00000017723/ENSSSCG00000017705	4	ENSSSCG00000006231/ENSSSCG00000015136/ENSSSCG00000011867/ENSSSCG00000011455
BP	GO:0030316	osteoclast differentiation	5/174	57/10903	0.00209305940295689	0.047120219668248	ENSSSCG00000017748/ENSSSCG00000001404/ENSSSCG00000015136/ENSSSCG00000037449/ENSSSCG00000033520	NF1/TNF/UBASH3B/CSF1/IL23A	5	3	ENSSSCG00000001404/ENSSSCG00000037449/ENSSSCG00000033520	2	ENSSSCG00000017748/ENSSSCG00000015136
BP	GO:0070555	response to interleukin-1	5/174	57/10903	0.00209305940295689	0.047120219668248	ENSSSCG00000037358/ENSSSCG00000016254/ENSSSCG00000008953/ENSSSCG00000017723/ENSSSCG00000017705	-/CCL20/CXCL8/CCL2/CCL5	5	5	ENSSSCG00000037358/ENSSSCG00000016254/ENSSSCG00000008953/ENSSSCG00000017723/ENSSSCG00000017705	0
BP	GO:0002683	negative regulation of immune system process	11/174	249/10903	0.00215043579372328	0.0480084790948723	ENSSSCG00000001952/ENSSSCG00000017748/ENSSSCG00000001404/ENSSSCG00000015136/ENSSSCG00000004154/ENSSSCG00000025560/ENSSSCG00000017723/ENSSSCG00000027074/ENSSSCG00000002917/ENSSSCG00000014277/ENSSSCG00000010816	NFKBIA/NF1/TNF/UBASH3B/TNFAIP3/PGLYRP2/CCL2/FER/NFKBID/IRF1/TGFB2	11	8	ENSSSCG00000001952/ENSSSCG00000001404/ENSSSCG00000004154/ENSSSCG00000025560/ENSSSCG00000017723/ENSSSCG00000027074/ENSSSCG00000002917/ENSSSCG00000014277	3	ENSSSCG00000017748/ENSSSCG00000015136/ENSSSCG00000010816
BP	GO:0050879	multicellular organismal movement	4/174	35/10903	0.0022300323361191	0.0489693166267465	ENSSSCG00000035223/ENSSSCG00000026239/ENSSSCG00000039947/ENSSSCG00000031903	SYNM/VPS35/KCNJ2/TNNT3	4	1	ENSSSCG00000031903	3	ENSSSCG00000035223/ENSSSCG00000026239/ENSSSCG00000039947
BP	GO:0050881	musculoskeletal movement	4/174	35/10903	0.0022300323361191	0.0489693166267465	ENSSSCG00000035223/ENSSSCG00000026239/ENSSSCG00000039947/ENSSSCG00000031903	SYNM/VPS35/KCNJ2/TNNT3	4	1	ENSSSCG00000031903	3	ENSSSCG00000035223/ENSSSCG00000026239/ENSSSCG00000039947
BP	GO:0010874	regulation of cholesterol efflux	3/174	17/10903	0.00230406359927451	0.0493806910596513	ENSSSCG00000001952/ENSSSCG00000005423/ENSSSCG00000034282	NFKBIA/ABCA1/ABCA12	3	1	ENSSSCG00000001952	2	ENSSSCG00000005423/ENSSSCG00000034282
BP	GO:0032735	positive regulation of interleukin-12 production	3/174	17/10903	0.00230406359927451	0.0493806910596513	ENSSSCG00000014277/ENSSSCG00000033520/ENSSSCG00000017466	IRF1/IL23A/CCR7	3	3	ENSSSCG00000014277/ENSSSCG00000033520/ENSSSCG00000017466	0
BP	GO:0061082	myeloid leukocyte cytokine production	3/174	17/10903	0.00230406359927451	0.0493806910596513	ENSSSCG00000005385/ENSSSCG00000023165/ENSSSCG00000010816	NR4A3/SEMA7A/TGFB2	3	2	ENSSSCG00000005385/ENSSSCG00000023165	1	ENSSSCG00000010816
BP	GO:0007420	brain development	14/174	371/10903	0.00246370229045452	0.0523830034613306	ENSSSCG00000040746/ENSSSCG00000030053/ENSSSCG00000006231/ENSSSCG00000010912/ENSSSCG00000004561/ENSSSCG00000012585/ENSSSCG00000017748/ENSSSCG00000005385/ENSSSCG00000023165/ENSSSCG00000003669/ENSSSCG00000013320/ENSSSCG00000009196/ENSSSCG00000015733/ENSSSCG00000007336	LRP2/ARCN1/CHD7/KIF14/HERC1/DCX/NF1/NR4A3/SEMA7A/MFSD2A/PAX6/ATOH1/GLI2/NNAT	14	3	ENSSSCG00000005385/ENSSSCG00000023165/ENSSSCG00000003669	11	ENSSSCG00000040746/ENSSSCG00000030053/ENSSSCG00000006231/ENSSSCG00000010912/ENSSSCG00000004561/ENSSSCG00000012585/ENSSSCG00000017748/ENSSSCG00000013320/ENSSSCG00000009196/ENSSSCG00000015733/ENSSSCG00000007336
BP	GO:0045785	positive regulation of cell adhesion	10/174	217/10903	0.00250395056918812	0.0528195557075195	ENSSSCG00000021576/ENSSSCG00000005385/ENSSSCG00000001404/ENSSSCG00000016916/ENSSSCG00000017705/ENSSSCG00000037449/ENSSSCG00000033520/ENSSSCG00000006862/ENSSSCG00000010816/ENSSSCG00000017466	CD83/NR4A3/TNF/IL6ST/CCL5/CSF1/IL23A/VCAM1/TGFB2/CCR7	10	9	ENSSSCG00000021576/ENSSSCG00000005385/ENSSSCG00000001404/ENSSSCG00000016916/ENSSSCG00000017705/ENSSSCG00000037449/ENSSSCG00000033520/ENSSSCG00000006862/ENSSSCG00000017466	1	ENSSSCG00000010816
BP	GO:0008277	regulation of G-protein coupled receptor protein signaling pathway	5/174	60/10903	0.00262741358869126	0.0549909453445617	ENSSSCG00000026239/ENSSSCG00000008953/ENSSSCG00000012519/ENSSSCG00000013551/ENSSSCG00000017705	VPS35/CXCL8/GPRASP1/C3/CCL5	5	3	ENSSSCG00000008953/ENSSSCG00000013551/ENSSSCG00000017705	2	ENSSSCG00000026239/ENSSSCG00000012519
BP	GO:0002437	inflammatory response to antigenic stimulus	3/174	18/10903	0.00273267986639709	0.055460980015741	ENSSSCG00000013551/ENSSSCG00000001404/ENSSSCG00000017466	C3/TNF/CCR7	3	3	ENSSSCG00000013551/ENSSSCG00000001404/ENSSSCG00000017466	0
BP	GO:0048246	macrophage chemotaxis	3/174	18/10903	0.00273267986639709	0.055460980015741	ENSSSCG00000017723/ENSSSCG00000017705/ENSSSCG00000037449	CCL2/CCL5/CSF1	3	3	ENSSSCG00000017723/ENSSSCG00000017705/ENSSSCG00000037449	0
BP	GO:2000108	positive regulation of leukocyte apoptotic process	3/174	18/10903	0.00273267986639709	0.055460980015741	ENSSSCG00000005385/ENSSSCG00000002917/ENSSSCG00000017705	NR4A3/NFKBID/CCL5	3	3	ENSSSCG00000005385/ENSSSCG00000002917/ENSSSCG00000017705	0
BP	GO:2000403	positive regulation of lymphocyte migration	3/174	18/10903	0.00273267986639709	0.055460980015741	ENSSSCG00000016254/ENSSSCG00000032474/ENSSSCG00000017705	CCL20/CXCL10/CCL5	3	3	ENSSSCG00000016254/ENSSSCG00000032474/ENSSSCG00000017705	0
BP	GO:0032940	secretion by cell	16/174	460/10903	0.00279830125117741	0.0563657823451451	ENSSSCG00000006231/ENSSSCG00000026239/ENSSSCG00000039888/ENSSSCG00000017748/ENSSSCG00000005423/ENSSSCG00000005385/ENSSSCG00000001404/ENSSSCG00000027074/ENSSSCG00000011510/ENSSSCG00000034282/ENSSSCG00000017705/ENSSSCG00000031538/ENSSSCG00000003755/ENSSSCG00000010816/ENSSSCG00000017466/ENSSSCG00000007336	CHD7/VPS35/STXBP5L/NF1/ABCA1/NR4A3/TNF/FER/TMF1/ABCA12/CCL5/ANG/MCOLN2/TGFB2/CCR7/NNAT	16	7	ENSSSCG00000005385/ENSSSCG00000001404/ENSSSCG00000027074/ENSSSCG00000011510/ENSSSCG00000017705/ENSSSCG00000031538/ENSSSCG00000017466	9	ENSSSCG00000006231/ENSSSCG00000026239/ENSSSCG00000039888/ENSSSCG00000017748/ENSSSCG00000005423/ENSSSCG00000034282/ENSSSCG00000003755/ENSSSCG00000010816/ENSSSCG00000007336
BP	GO:0030801	positive regulation of cyclic nucleotide metabolic process	4/174	38/10903	0.00302933190703862	0.0593400746218332	ENSSSCG00000017748/ENSSSCG00000005423/ENSSSCG00000032474/ENSSSCG00000003576	NF1/ABCA1/CXCL10/GPR3	4	2	ENSSSCG00000032474/ENSSSCG00000003576	2	ENSSSCG00000017748/ENSSSCG00000005423
BP	GO:0034341	response to interferon-gamma	4/174	38/10903	0.00302933190703862	0.0593400746218332	ENSSSCG00000016254/ENSSSCG00000017723/ENSSSCG00000017705/ENSSSCG00000014277	CCL20/CCL2/CCL5/IRF1	4	4	ENSSSCG00000016254/ENSSSCG00000017723/ENSSSCG00000017705/ENSSSCG00000014277	0
BP	GO:0048568	embryonic organ development	12/174	299/10903	0.00303203950106486	0.0593400746218332	ENSSSCG00000006231/ENSSSCG00000023324/ENSSSCG00000008953/ENSSSCG00000005385/ENSSSCG00000010426/ENSSSCG00000001404/ENSSSCG00000005584/ENSSSCG00000013320/ENSSSCG00000009196/ENSSSCG00000015733/ENSSSCG00000032613/ENSSSCG00000010816	CHD7/KMT2A/CXCL8/NR4A3/PCDH15/TNF/CRB2/PAX6/ATOH1/GLI2/SNAI1/TGFB2	12	5	ENSSSCG00000008953/ENSSSCG00000005385/ENSSSCG00000001404/ENSSSCG00000005584/ENSSSCG00000032613	7	ENSSSCG00000006231/ENSSSCG00000023324/ENSSSCG00000010426/ENSSSCG00000013320/ENSSSCG00000009196/ENSSSCG00000015733/ENSSSCG00000010816
BP	GO:0060021	palate development	5/174	62/10903	0.00303456148682014	0.0593400746218332	ENSSSCG00000006231/ENSSSCG00000021569/ENSSSCG00000005180/ENSSSCG00000011264/ENSSSCG00000032613	CHD7/MMP25/BNC2/CSRNP1/SNAI1	5	3	ENSSSCG00000021569/ENSSSCG00000011264/ENSSSCG00000032613	2	ENSSSCG00000006231/ENSSSCG00000005180
BP	GO:0050678	regulation of epithelial cell proliferation	9/174	188/10903	0.00316869639190253	0.0610078153141246	ENSSSCG00000017748/ENSSSCG00000005385/ENSSSCG00000001404/ENSSSCG00000004154/ENSSSCG00000017705/ENSSSCG00000031538/ENSSSCG00000013320/ENSSSCG00000005828/ENSSSCG00000010816	NF1/NR4A3/TNF/TNFAIP3/CCL5/ANG/PAX6/EGFL7/TGFB2	9	6	ENSSSCG00000005385/ENSSSCG00000001404/ENSSSCG00000004154/ENSSSCG00000017705/ENSSSCG00000031538/ENSSSCG00000005828	3	ENSSSCG00000017748/ENSSSCG00000013320/ENSSSCG00000010816
BP	GO:0002920	regulation of humoral immune response	3/174	19/10903	0.00320729805856017	0.0610078153141246	ENSSSCG00000013551/ENSSSCG00000001404/ENSSSCG00000017466	C3/TNF/CCR7	3	3	ENSSSCG00000013551/ENSSSCG00000001404/ENSSSCG00000017466	0
BP	GO:0014015	positive regulation of gliogenesis	3/174	19/10903	0.00320729805856017	0.0610078153141246	ENSSSCG00000040746/ENSSSCG00000016916/ENSSSCG00000037449	LRP2/IL6ST/CSF1	3	2	ENSSSCG00000016916/ENSSSCG00000037449	1	ENSSSCG00000040746
BP	GO:0045637	regulation of myeloid cell differentiation	7/174	121/10903	0.00321093764811182	0.0610078153141246	ENSSSCG00000001952/ENSSSCG00000017748/ENSSSCG00000001404/ENSSSCG00000015136/ENSSSCG00000037449/ENSSSCG00000033520/ENSSSCG00000000816	NFKBIA/NF1/TNF/UBASH3B/CSF1/IL23A/SENP1	7	4	ENSSSCG00000001952/ENSSSCG00000001404/ENSSSCG00000037449/ENSSSCG00000033520	3	ENSSSCG00000017748/ENSSSCG00000015136/ENSSSCG00000000816
BP	GO:0007260	tyrosine phosphorylation of STAT protein	4/174	39/10903	0.0033341043724198	0.0629018705191031	ENSSSCG00000016916/ENSSSCG00000027074/ENSSSCG00000017705/ENSSSCG00000033520	IL6ST/FER/CCL5/IL23A	4	4	ENSSSCG00000016916/ENSSSCG00000027074/ENSSSCG00000017705/ENSSSCG00000033520	0
BP	GO:0050727	regulation of inflammatory response	8/174	157/10903	0.00364952268936533	0.0675075349653252	ENSSSCG00000026239/ENSSSCG00000013551/ENSSSCG00000001952/ENSSSCG00000001404/ENSSSCG00000023165/ENSSSCG00000004154/ENSSSCG00000025560/ENSSSCG00000017466	VPS35/C3/NFKBIA/TNF/SEMA7A/TNFAIP3/PGLYRP2/CCR7	8	7	ENSSSCG00000013551/ENSSSCG00000001952/ENSSSCG00000001404/ENSSSCG00000023165/ENSSSCG00000004154/ENSSSCG00000025560/ENSSSCG00000017466	1	ENSSSCG00000026239
BP	GO:0021766	hippocampus development	4/174	40/10903	0.00365910803652619	0.0675075349653252	ENSSSCG00000010912/ENSSSCG00000012585/ENSSSCG00000005385/ENSSSCG00000003669	KIF14/DCX/NR4A3/MFSD2A	4	2	ENSSSCG00000005385/ENSSSCG00000003669	2	ENSSSCG00000010912/ENSSSCG00000012585
BP	GO:0071695	anatomical structure maturation	4/174	40/10903	0.00365910803652619	0.0675075349653252	ENSSSCG00000030053/ENSSSCG00000024592/ENSSSCG00000017748/ENSSSCG00000010816	ARCN1/ANKRD17/NF1/TGFB2	4	0		4	ENSSSCG00000030053/ENSSSCG00000024592/ENSSSCG00000017748/ENSSSCG00000010816
BP	GO:0042472	inner ear morphogenesis	5/174	65/10903	0.00372801228114763	0.0675075349653252	ENSSSCG00000006231/ENSSSCG00000005385/ENSSSCG00000010426/ENSSSCG00000009196/ENSSSCG00000015733	CHD7/NR4A3/PCDH15/ATOH1/GLI2	5	1	ENSSSCG00000005385	4	ENSSSCG00000006231/ENSSSCG00000010426/ENSSSCG00000009196/ENSSSCG00000015733
BP	GO:0045773	positive regulation of axon extension	3/174	20/10903	0.0037294196248108	0.0675075349653252	ENSSSCG00000003654/ENSSSCG00000016974/ENSSSCG00000023165	MACF1/MAP1B/SEMA7A	3	1	ENSSSCG00000023165	2	ENSSSCG00000003654/ENSSSCG00000016974
BP	GO:0048661	positive regulation of smooth muscle cell proliferation	3/174	20/10903	0.0037294196248108	0.0675075349653252	ENSSSCG00000005385/ENSSSCG00000001404/ENSSSCG00000017705	NR4A3/TNF/CCL5	3	3	ENSSSCG00000005385/ENSSSCG00000001404/ENSSSCG00000017705	0
BP	GO:0002697	regulation of immune effector process	9/174	193/10903	0.0037704531648613	0.0677922418031102	ENSSSCG00000024592/ENSSSCG00000013551/ENSSSCG00000005385/ENSSSCG00000001404/ENSSSCG00000023165/ENSSSCG00000025560/ENSSSCG00000027074/ENSSSCG00000033520/ENSSSCG00000010816	ANKRD17/C3/NR4A3/TNF/SEMA7A/PGLYRP2/FER/IL23A/TGFB2	9	7	ENSSSCG00000013551/ENSSSCG00000005385/ENSSSCG00000001404/ENSSSCG00000023165/ENSSSCG00000025560/ENSSSCG00000027074/ENSSSCG00000033520	2	ENSSSCG00000024592/ENSSSCG00000010816
BP	GO:0001952	regulation of cell-matrix adhesion	5/174	66/10903	0.00398249447212946	0.0710549720657524	ENSSSCG00000003654/ENSSSCG00000004540/ENSSSCG00000017748/ENSSSCG00000010312/ENSSSCG00000037449	MACF1/ONECUT2/NF1/PLAU/CSF1	5	2	ENSSSCG00000010312/ENSSSCG00000037449	3	ENSSSCG00000003654/ENSSSCG00000004540/ENSSSCG00000017748
BP	GO:0030814	regulation of cAMP metabolic process	4/174	41/10903	0.00400496483088041	0.0710549720657524	ENSSSCG00000017748/ENSSSCG00000005423/ENSSSCG00000032474/ENSSSCG00000003576	NF1/ABCA1/CXCL10/GPR3	4	2	ENSSSCG00000032474/ENSSSCG00000003576	2	ENSSSCG00000017748/ENSSSCG00000005423
BP	GO:0050769	positive regulation of neurogenesis	9/174	196/10903	0.0041724164517094	0.0731747045233237	ENSSSCG00000003654/ENSSSCG00000040746/ENSSSCG00000016974/ENSSSCG00000023165/ENSSSCG00000016916/ENSSSCG00000037449/ENSSSCG00000013320/ENSSSCG00000009196/ENSSSCG00000015733	MACF1/LRP2/MAP1B/SEMA7A/IL6ST/CSF1/PAX6/ATOH1/GLI2	9	3	ENSSSCG00000023165/ENSSSCG00000016916/ENSSSCG00000037449	6	ENSSSCG00000003654/ENSSSCG00000040746/ENSSSCG00000016974/ENSSSCG00000013320/ENSSSCG00000009196/ENSSSCG00000015733
BP	GO:0045321	leukocyte activation	15/174	436/10903	0.00417907047109687	0.0731747045233237	ENSSSCG00000006231/ENSSSCG00000008953/ENSSSCG00000021576/ENSSSCG00000005385/ENSSSCG00000013655/ENSSSCG00000004154/ENSSSCG00000025560/ENSSSCG00000016916/ENSSSCG00000027074/ENSSSCG00000002917/ENSSSCG00000017705/ENSSSCG00000014277/ENSSSCG00000033520/ENSSSCG00000006862/ENSSSCG00000017466	CHD7/CXCL8/CD83/NR4A3/ICAM1/TNFAIP3/PGLYRP2/IL6ST/FER/NFKBID/CCL5/IRF1/IL23A/VCAM1/CCR7	15	14	ENSSSCG00000008953/ENSSSCG00000021576/ENSSSCG00000005385/ENSSSCG00000013655/ENSSSCG00000004154/ENSSSCG00000025560/ENSSSCG00000016916/ENSSSCG00000027074/ENSSSCG00000002917/ENSSSCG00000017705/ENSSSCG00000014277/ENSSSCG00000033520/ENSSSCG00000006862/ENSSSCG00000017466	1	ENSSSCG00000006231
BP	GO:0002761	regulation of myeloid leukocyte differentiation	5/174	67/10903	0.00424917025266034	0.0733813810916696	ENSSSCG00000017748/ENSSSCG00000001404/ENSSSCG00000015136/ENSSSCG00000037449/ENSSSCG00000033520	NF1/TNF/UBASH3B/CSF1/IL23A	5	3	ENSSSCG00000001404/ENSSSCG00000037449/ENSSSCG00000033520	2	ENSSSCG00000017748/ENSSSCG00000015136
BP	GO:0021680	cerebellar Purkinje cell layer development	3/174	21/10903	0.00430043928010158	0.0733813810916696	ENSSSCG00000030053/ENSSSCG00000010912/ENSSSCG00000004561	ARCN1/KIF14/HERC1	3	0		3	ENSSSCG00000030053/ENSSSCG00000010912/ENSSSCG00000004561
BP	GO:0048665	neuron fate specification	3/174	21/10903	0.00430043928010158	0.0733813810916696	ENSSSCG00000013320/ENSSSCG00000009196/ENSSSCG00000015733	PAX6/ATOH1/GLI2	3	0		3	ENSSSCG00000013320/ENSSSCG00000009196/ENSSSCG00000015733
BP	GO:2000404	regulation of T cell migration	3/174	21/10903	0.00430043928010158	0.0733813810916696	ENSSSCG00000016254/ENSSSCG00000032474/ENSSSCG00000017705	CCL20/CXCL10/CCL5	3	3	ENSSSCG00000016254/ENSSSCG00000032474/ENSSSCG00000017705	0
BP	GO:0014013	regulation of gliogenesis	4/174	42/10903	0.00437228580175581	0.0741351497652141	ENSSSCG00000040746/ENSSSCG00000017748/ENSSSCG00000016916/ENSSSCG00000037449	LRP2/NF1/IL6ST/CSF1	4	2	ENSSSCG00000016916/ENSSSCG00000037449	2	ENSSSCG00000040746/ENSSSCG00000017748
BP	GO:0032147	activation of protein kinase activity	8/174	162/10903	0.00441152957026055	0.074330111438541	ENSSSCG00000010912/ENSSSCG00000035249/ENSSSCG00000009850/ENSSSCG00000001404/ENSSSCG00000031538/ENSSSCG00000033520/ENSSSCG00000022689/ENSSSCG00000010816	KIF14/GADD45G/TAOK3/TNF/ANG/IL23A/GADD45B/TGFB2	8	5	ENSSSCG00000035249/ENSSSCG00000001404/ENSSSCG00000031538/ENSSSCG00000033520/ENSSSCG00000022689	3	ENSSSCG00000010912/ENSSSCG00000009850/ENSSSCG00000010816
BP	GO:0050679	positive regulation of epithelial cell proliferation	6/174	97/10903	0.0045207392637376	0.0756941280472064	ENSSSCG00000017748/ENSSSCG00000005385/ENSSSCG00000004154/ENSSSCG00000017705/ENSSSCG00000031538/ENSSSCG00000005828	NF1/NR4A3/TNFAIP3/CCL5/ANG/EGFL7	6	5	ENSSSCG00000005385/ENSSSCG00000004154/ENSSSCG00000017705/ENSSSCG00000031538/ENSSSCG00000005828	1	ENSSSCG00000017748
BP	GO:0033627	cell adhesion mediated by integrin	4/174	43/10903	0.00476167053750619	0.079233014720367	ENSSSCG00000013655/ENSSSCG00000010312/ENSSSCG00000017705/ENSSSCG00000010816	ICAM1/PLAU/CCL5/TGFB2	4	3	ENSSSCG00000013655/ENSSSCG00000010312/ENSSSCG00000017705	1	ENSSSCG00000010816
BP	GO:1901214	regulation of neuron death	7/174	131/10903	0.00497238094934626	0.0822284479215965	ENSSSCG00000026239/ENSSSCG00000010912/ENSSSCG00000017748/ENSSSCG00000005385/ENSSSCG00000017723/ENSSSCG00000017705/ENSSSCG00000010816	VPS35/KIF14/NF1/NR4A3/CCL2/CCL5/TGFB2	7	3	ENSSSCG00000005385/ENSSSCG00000017723/ENSSSCG00000017705	4	ENSSSCG00000026239/ENSSSCG00000010912/ENSSSCG00000017748/ENSSSCG00000010816
BP	GO:0009615	response to virus	8/174	166/10903	0.00510490564636499	0.0834961450582749	ENSSSCG00000008619/ENSSSCG00000024592/ENSSSCG00000032474/ENSSSCG00000001404/ENSSSCG00000017705/ENSSSCG00000014277/ENSSSCG00000033520/ENSSSCG00000010452	DDX1/ANKRD17/CXCL10/TNF/CCL5/IRF1/IL23A/IFIT1	8	6	ENSSSCG00000032474/ENSSSCG00000001404/ENSSSCG00000017705/ENSSSCG00000014277/ENSSSCG00000033520/ENSSSCG00000010452	2	ENSSSCG00000008619/ENSSSCG00000024592
BP	GO:0051249	regulation of lymphocyte activation	10/174	240/10903	0.00512120936713078	0.0834961450582749	ENSSSCG00000021576/ENSSSCG00000004154/ENSSSCG00000025560/ENSSSCG00000016916/ENSSSCG00000002917/ENSSSCG00000017705/ENSSSCG00000014277/ENSSSCG00000033520/ENSSSCG00000006862/ENSSSCG00000017466	CD83/TNFAIP3/PGLYRP2/IL6ST/NFKBID/CCL5/IRF1/IL23A/VCAM1/CCR7	10	10	ENSSSCG00000021576/ENSSSCG00000004154/ENSSSCG00000025560/ENSSSCG00000016916/ENSSSCG00000002917/ENSSSCG00000017705/ENSSSCG00000014277/ENSSSCG00000033520/ENSSSCG00000006862/ENSSSCG00000017466	0
BP	GO:0002718	regulation of cytokine production involved in immune response	4/174	44/10903	0.00517370663668295	0.0834961450582749	ENSSSCG00000005385/ENSSSCG00000001404/ENSSSCG00000023165/ENSSSCG00000010816	NR4A3/TNF/SEMA7A/TGFB2	4	3	ENSSSCG00000005385/ENSSSCG00000001404/ENSSSCG00000023165	1	ENSSSCG00000010816
BP	GO:0048844	artery morphogenesis	4/174	44/10903	0.00517370663668295	0.0834961450582749	ENSSSCG00000040746/ENSSSCG00000006231/ENSSSCG00000017748/ENSSSCG00000011867	LRP2/CHD7/NF1/MYLK	4	0		4	ENSSSCG00000040746/ENSSSCG00000006231/ENSSSCG00000017748/ENSSSCG00000011867
BP	GO:0002790	peptide secretion	11/174	280/10903	0.00525035667826277	0.0842257816830297	ENSSSCG00000006231/ENSSSCG00000026239/ENSSSCG00000039888/ENSSSCG00000005423/ENSSSCG00000001404/ENSSSCG00000017705/ENSSSCG00000031538/ENSSSCG00000003755/ENSSSCG00000010816/ENSSSCG00000017466/ENSSSCG00000007336	CHD7/VPS35/STXBP5L/ABCA1/TNF/CCL5/ANG/MCOLN2/TGFB2/CCR7/NNAT	11	4	ENSSSCG00000001404/ENSSSCG00000017705/ENSSSCG00000031538/ENSSSCG00000017466	7	ENSSSCG00000006231/ENSSSCG00000026239/ENSSSCG00000039888/ENSSSCG00000005423/ENSSSCG00000003755/ENSSSCG00000010816/ENSSSCG00000007336
BP	GO:0050777	negative regulation of immune response	5/174	71/10903	0.00544408771772489	0.0866298823258994	ENSSSCG00000001404/ENSSSCG00000004154/ENSSSCG00000025560/ENSSSCG00000027074/ENSSSCG00000010816	TNF/TNFAIP3/PGLYRP2/FER/TGFB2	5	4	ENSSSCG00000001404/ENSSSCG00000004154/ENSSSCG00000025560/ENSSSCG00000027074	1	ENSSSCG00000010816
BP	GO:0050870	positive regulation of T cell activation	6/174	101/10903	0.0055039415502465	0.0866298823258994	ENSSSCG00000021576/ENSSSCG00000016916/ENSSSCG00000017705/ENSSSCG00000033520/ENSSSCG00000006862/ENSSSCG00000017466	CD83/IL6ST/CCL5/IL23A/VCAM1/CCR7	6	6	ENSSSCG00000021576/ENSSSCG00000016916/ENSSSCG00000017705/ENSSSCG00000033520/ENSSSCG00000006862/ENSSSCG00000017466	0
BP	GO:0002673	regulation of acute inflammatory response	3/174	23/10903	0.00559424025471467	0.0866298823258994	ENSSSCG00000013551/ENSSSCG00000001404/ENSSSCG00000017466	C3/TNF/CCR7	3	3	ENSSSCG00000013551/ENSSSCG00000001404/ENSSSCG00000017466	0
BP	GO:0007435	salivary gland morphogenesis	3/174	23/10903	0.00559424025471467	0.0866298823258994	ENSSSCG00000001404/ENSSSCG00000013320/ENSSSCG00000010816	TNF/PAX6/TGFB2	3	1	ENSSSCG00000001404	2	ENSSSCG00000013320/ENSSSCG00000010816
BP	GO:0030819	positive regulation of cAMP biosynthetic process	3/174	23/10903	0.00559424025471467	0.0866298823258994	ENSSSCG00000017748/ENSSSCG00000005423/ENSSSCG00000003576	NF1/ABCA1/GPR3	3	1	ENSSSCG00000003576	2	ENSSSCG00000017748/ENSSSCG00000005423
BP	GO:0071675	regulation of mononuclear cell migration	3/174	23/10903	0.00559424025471467	0.0866298823258994	ENSSSCG00000032474/ENSSSCG00000017705/ENSSSCG00000037449	CXCL10/CCL5/CSF1	3	3	ENSSSCG00000032474/ENSSSCG00000017705/ENSSSCG00000037449	0
BP	GO:0021700	developmental maturation	8/174	169/10903	0.00567752689922502	0.0869369673235346	ENSSSCG00000030053/ENSSSCG00000011363/ENSSSCG00000010912/ENSSSCG00000024592/ENSSSCG00000038562/ENSSSCG00000017748/ENSSSCG00000003576/ENSSSCG00000010816	ARCN1/PRKAR2A/KIF14/ANKRD17/RND1/NF1/GPR3/TGFB2	8	2	ENSSSCG00000038562/ENSSSCG00000003576	6	ENSSSCG00000030053/ENSSSCG00000011363/ENSSSCG00000010912/ENSSSCG00000024592/ENSSSCG00000017748/ENSSSCG00000010816
BP	GO:0045087	innate immune response	11/174	283/10903	0.00567897322942089	0.0869369673235346	ENSSSCG00000016254/ENSSSCG00000024592/ENSSSCG00000013551/ENSSSCG00000001952/ENSSSCG00000004154/ENSSSCG00000017723/ENSSSCG00000027074/ENSSSCG00000017705/ENSSSCG00000014277/ENSSSCG00000033520/ENSSSCG00000010151	CCL20/ANKRD17/C3/NFKBIA/TNFAIP3/CCL2/FER/CCL5/IRF1/IL23A/LYST	11	9	ENSSSCG00000016254/ENSSSCG00000013551/ENSSSCG00000001952/ENSSSCG00000004154/ENSSSCG00000017723/ENSSSCG00000027074/ENSSSCG00000017705/ENSSSCG00000014277/ENSSSCG00000033520	2	ENSSSCG00000024592/ENSSSCG00000010151
BP	GO:0050863	regulation of T cell activation	8/174	171/10903	0.00608566756630219	0.0907981250742383	ENSSSCG00000021576/ENSSSCG00000016916/ENSSSCG00000002917/ENSSSCG00000017705/ENSSSCG00000014277/ENSSSCG00000033520/ENSSSCG00000006862/ENSSSCG00000017466	CD83/IL6ST/NFKBID/CCL5/IRF1/IL23A/VCAM1/CCR7	8	8	ENSSSCG00000021576/ENSSSCG00000016916/ENSSSCG00000002917/ENSSSCG00000017705/ENSSSCG00000014277/ENSSSCG00000033520/ENSSSCG00000006862/ENSSSCG00000017466	0
BP	GO:0030097	hemopoiesis	16/174	499/10903	0.00612567994754463	0.0907981250742383	ENSSSCG00000006231/ENSSSCG00000023324/ENSSSCG00000007023/ENSSSCG00000002266/ENSSSCG00000001952/ENSSSCG00000017748/ENSSSCG00000021576/ENSSSCG00000001404/ENSSSCG00000015136/ENSSSCG00000025560/ENSSSCG00000002917/ENSSSCG00000014277/ENSSSCG00000037449/ENSSSCG00000033520/ENSSSCG00000017466/ENSSSCG00000000816	CHD7/KMT2A/KAT6A/CHD2/NFKBIA/NF1/CD83/TNF/UBASH3B/PGLYRP2/NFKBID/IRF1/CSF1/IL23A/CCR7/SENP1	16	9	ENSSSCG00000001952/ENSSSCG00000021576/ENSSSCG00000001404/ENSSSCG00000025560/ENSSSCG00000002917/ENSSSCG00000014277/ENSSSCG00000037449/ENSSSCG00000033520/ENSSSCG00000017466	7	ENSSSCG00000006231/ENSSSCG00000023324/ENSSSCG00000007023/ENSSSCG00000002266/ENSSSCG00000017748/ENSSSCG00000015136/ENSSSCG00000000816
BP	GO:0050776	regulation of immune response	13/174	369/10903	0.00619372843301665	0.0907981250742383	ENSSSCG00000024592/ENSSSCG00000013551/ENSSSCG00000001952/ENSSSCG00000005385/ENSSSCG00000001404/ENSSSCG00000023165/ENSSSCG00000004154/ENSSSCG00000025560/ENSSSCG00000027074/ENSSSCG00000014277/ENSSSCG00000033520/ENSSSCG00000010816/ENSSSCG00000017466	ANKRD17/C3/NFKBIA/NR4A3/TNF/SEMA7A/TNFAIP3/PGLYRP2/FER/IRF1/IL23A/TGFB2/CCR7	13	11	ENSSSCG00000013551/ENSSSCG00000001952/ENSSSCG00000005385/ENSSSCG00000001404/ENSSSCG00000023165/ENSSSCG00000004154/ENSSSCG00000025560/ENSSSCG00000027074/ENSSSCG00000014277/ENSSSCG00000033520/ENSSSCG00000017466	2	ENSSSCG00000024592/ENSSSCG00000010816
BP	GO:0045597	positive regulation of cell differentiation	16/174	500/10903	0.0062413031336795	0.0907981250742383	ENSSSCG00000003654/ENSSSCG00000040746/ENSSSCG00000011363/ENSSSCG00000016974/ENSSSCG00000021576/ENSSSCG00000001404/ENSSSCG00000023165/ENSSSCG00000016916/ENSSSCG00000037449/ENSSSCG00000033520/ENSSSCG00000005584/ENSSSCG00000013320/ENSSSCG00000009196/ENSSSCG00000015733/ENSSSCG00000032613/ENSSSCG00000010816	MACF1/LRP2/PRKAR2A/MAP1B/CD83/TNF/SEMA7A/IL6ST/CSF1/IL23A/CRB2/PAX6/ATOH1/GLI2/SNAI1/TGFB2	16	8	ENSSSCG00000021576/ENSSSCG00000001404/ENSSSCG00000023165/ENSSSCG00000016916/ENSSSCG00000037449/ENSSSCG00000033520/ENSSSCG00000005584/ENSSSCG00000032613	8	ENSSSCG00000003654/ENSSSCG00000040746/ENSSSCG00000011363/ENSSSCG00000016974/ENSSSCG00000013320/ENSSSCG00000009196/ENSSSCG00000015733/ENSSSCG00000010816
BP	GO:0010720	positive regulation of cell development	10/174	247/10903	0.00624289995818266	0.0907981250742383	ENSSSCG00000003654/ENSSSCG00000040746/ENSSSCG00000011363/ENSSSCG00000016974/ENSSSCG00000023165/ENSSSCG00000016916/ENSSSCG00000037449/ENSSSCG00000013320/ENSSSCG00000009196/ENSSSCG00000015733	MACF1/LRP2/PRKAR2A/MAP1B/SEMA7A/IL6ST/CSF1/PAX6/ATOH1/GLI2	10	3	ENSSSCG00000023165/ENSSSCG00000016916/ENSSSCG00000037449	7	ENSSSCG00000003654/ENSSSCG00000040746/ENSSSCG00000011363/ENSSSCG00000016974/ENSSSCG00000013320/ENSSSCG00000009196/ENSSSCG00000015733
BP	GO:0061564	axon development	10/174	247/10903	0.00624289995818266	0.0907981250742383	ENSSSCG00000003654/ENSSSCG00000016974/ENSSSCG00000034581/ENSSSCG00000012585/ENSSSCG00000005385/ENSSSCG00000023165/ENSSSCG00000012724/ENSSSCG00000013320/ENSSSCG00000009196/ENSSSCG00000015733	MACF1/MAP1B/LRIG2/DCX/NR4A3/SEMA7A/SLITRK2/PAX6/ATOH1/GLI2	10	2	ENSSSCG00000005385/ENSSSCG00000023165	8	ENSSSCG00000003654/ENSSSCG00000016974/ENSSSCG00000034581/ENSSSCG00000012585/ENSSSCG00000012724/ENSSSCG00000013320/ENSSSCG00000009196/ENSSSCG00000015733
BP	GO:0003009	skeletal muscle contraction	3/174	24/10903	0.00631931029277279	0.0907981250742383	ENSSSCG00000035223/ENSSSCG00000039947/ENSSSCG00000031903	SYNM/KCNJ2/TNNT3	3	1	ENSSSCG00000031903	2	ENSSSCG00000035223/ENSSSCG00000039947
BP	GO:0021696	cerebellar cortex morphogenesis	3/174	24/10903	0.00631931029277279	0.0907981250742383	ENSSSCG00000010912/ENSSSCG00000004561/ENSSSCG00000015733	KIF14/HERC1/GLI2	3	0		3	ENSSSCG00000010912/ENSSSCG00000004561/ENSSSCG00000015733
BP	GO:0021988	olfactory lobe development	3/174	24/10903	0.00631931029277279	0.0907981250742383	ENSSSCG00000006231/ENSSSCG00000010912/ENSSSCG00000023165	CHD7/KIF14/SEMA7A	3	1	ENSSSCG00000023165	2	ENSSSCG00000006231/ENSSSCG00000010912
BP	GO:0086002	cardiac muscle cell action potential involved in contraction	3/174	24/10903	0.00631931029277279	0.0907981250742383	ENSSSCG00000016845/ENSSSCG00000039947/ENSSSCG00000011455	NUP155/KCNJ2/CACNA1D	3	0		3	ENSSSCG00000016845/ENSSSCG00000039947/ENSSSCG00000011455
BP	GO:0050866	negative regulation of cell activation	6/174	104/10903	0.00633790570693638	0.0907981250742383	ENSSSCG00000015136/ENSSSCG00000004154/ENSSSCG00000025560/ENSSSCG00000027074/ENSSSCG00000002917/ENSSSCG00000014277	UBASH3B/TNFAIP3/PGLYRP2/FER/NFKBID/IRF1	6	5	ENSSSCG00000004154/ENSSSCG00000025560/ENSSSCG00000027074/ENSSSCG00000002917/ENSSSCG00000014277	1	ENSSSCG00000015136
BP	GO:0071356	cellular response to tumor necrosis factor	6/174	104/10903	0.00633790570693638	0.0907981250742383	ENSSSCG00000016254/ENSSSCG00000008953/ENSSSCG00000001952/ENSSSCG00000001404/ENSSSCG00000017723/ENSSSCG00000017705	CCL20/CXCL8/NFKBIA/TNF/CCL2/CCL5	6	6	ENSSSCG00000016254/ENSSSCG00000008953/ENSSSCG00000001952/ENSSSCG00000001404/ENSSSCG00000017723/ENSSSCG00000017705	0
BP	GO:0021987	cerebral cortex development	5/174	75/10903	0.00685900396893766	0.0977408065573617	ENSSSCG00000010912/ENSSSCG00000012585/ENSSSCG00000017748/ENSSSCG00000013320/ENSSSCG00000009196	KIF14/DCX/NF1/PAX6/ATOH1	5	0		5	ENSSSCG00000010912/ENSSSCG00000012585/ENSSSCG00000017748/ENSSSCG00000013320/ENSSSCG00000009196
BP	GO:0019915	lipid storage	4/174	48/10903	0.00705967045005981	0.0995413533458432	ENSSSCG00000013551/ENSSSCG00000001952/ENSSSCG00000001404/ENSSSCG00000026753	C3/NFKBIA/TNF/OSBPL11	4	3	ENSSSCG00000013551/ENSSSCG00000001952/ENSSSCG00000001404	1	ENSSSCG00000026753
BP	GO:0072676	lymphocyte migration	4/174	48/10903	0.00705967045005981	0.0995413533458432	ENSSSCG00000016254/ENSSSCG00000032474/ENSSSCG00000017723/ENSSSCG00000017705	CCL20/CXCL10/CCL2/CCL5	4	4	ENSSSCG00000016254/ENSSSCG00000032474/ENSSSCG00000017723/ENSSSCG00000017705	0
BP	GO:0007431	salivary gland development	3/174	25/10903	0.00709786279684918	0.0995558870825076	ENSSSCG00000001404/ENSSSCG00000013320/ENSSSCG00000010816	TNF/PAX6/TGFB2	3	1	ENSSSCG00000001404	2	ENSSSCG00000013320/ENSSSCG00000010816
BP	GO:0042471	ear morphogenesis	5/174	76/10903	0.00724938698601907	0.101151602789297	ENSSSCG00000006231/ENSSSCG00000005385/ENSSSCG00000010426/ENSSSCG00000009196/ENSSSCG00000015733	CHD7/NR4A3/PCDH15/ATOH1/GLI2	5	1	ENSSSCG00000005385	4	ENSSSCG00000006231/ENSSSCG00000010426/ENSSSCG00000009196/ENSSSCG00000015733
BP	GO:2000177	regulation of neural precursor cell proliferation	4/174	49/10903	0.00759332528497368	0.105401649940127	ENSSSCG00000040746/ENSSSCG00000017748/ENSSSCG00000013320/ENSSSCG00000015733	LRP2/NF1/PAX6/GLI2	4	0		4	ENSSSCG00000040746/ENSSSCG00000017748/ENSSSCG00000013320/ENSSSCG00000015733
BP	GO:0050767	regulation of neurogenesis	13/174	380/10903	0.00785143476084934	0.107850999690939	ENSSSCG00000003654/ENSSSCG00000040746/ENSSSCG00000016974/ENSSSCG00000006231/ENSSSCG00000034581/ENSSSCG00000017748/ENSSSCG00000023165/ENSSSCG00000016916/ENSSSCG00000037449/ENSSSCG00000013320/ENSSSCG00000009196/ENSSSCG00000015733/ENSSSCG00000011923	MACF1/LRP2/MAP1B/CHD7/LRIG2/NF1/SEMA7A/IL6ST/CSF1/PAX6/ATOH1/GLI2/NEPRO	13	3	ENSSSCG00000023165/ENSSSCG00000016916/ENSSSCG00000037449	10	ENSSSCG00000003654/ENSSSCG00000040746/ENSSSCG00000016974/ENSSSCG00000006231/ENSSSCG00000034581/ENSSSCG00000017748/ENSSSCG00000013320/ENSSSCG00000009196/ENSSSCG00000015733/ENSSSCG00000011923
BP	GO:0032611	interleukin-1 beta production	3/174	26/10903	0.00793081259392122	0.107850999690939	ENSSSCG00000005423/ENSSSCG00000004154/ENSSSCG00000017466	ABCA1/TNFAIP3/CCR7	3	2	ENSSSCG00000004154/ENSSSCG00000017466	1	ENSSSCG00000005423
BP	GO:0032655	regulation of interleukin-12 production	3/174	26/10903	0.00793081259392122	0.107850999690939	ENSSSCG00000014277/ENSSSCG00000033520/ENSSSCG00000017466	IRF1/IL23A/CCR7	3	3	ENSSSCG00000014277/ENSSSCG00000033520/ENSSSCG00000017466	0
BP	GO:2000351	regulation of endothelial cell apoptotic process	3/174	26/10903	0.00793081259392122	0.107850999690939	ENSSSCG00000001404/ENSSSCG00000013655/ENSSSCG00000004154	TNF/ICAM1/TNFAIP3	3	3	ENSSSCG00000001404/ENSSSCG00000013655/ENSSSCG00000004154	0
BP	GO:0002791	regulation of peptide secretion	9/174	217/10903	0.00800512969768615	0.108180864282959	ENSSSCG00000006231/ENSSSCG00000026239/ENSSSCG00000039888/ENSSSCG00000001404/ENSSSCG00000017705/ENSSSCG00000031538/ENSSSCG00000010816/ENSSSCG00000017466/ENSSSCG00000007336	CHD7/VPS35/STXBP5L/TNF/CCL5/ANG/TGFB2/CCR7/NNAT	9	4	ENSSSCG00000001404/ENSSSCG00000017705/ENSSSCG00000031538/ENSSSCG00000017466	5	ENSSSCG00000006231/ENSSSCG00000026239/ENSSSCG00000039888/ENSSSCG00000010816/ENSSSCG00000007336
BP	GO:0032946	positive regulation of mononuclear cell proliferation	5/174	78/10903	0.00807621233915332	0.108180864282959	ENSSSCG00000016916/ENSSSCG00000017705/ENSSSCG00000037449/ENSSSCG00000033520/ENSSSCG00000006862	IL6ST/CCL5/CSF1/IL23A/VCAM1	5	5	ENSSSCG00000016916/ENSSSCG00000017705/ENSSSCG00000037449/ENSSSCG00000033520/ENSSSCG00000006862	0
BP	GO:0048565	digestive tract development	5/174	78/10903	0.00807621233915332	0.108180864282959	ENSSSCG00000008953/ENSSSCG00000001404/ENSSSCG00000007538/ENSSSCG00000015733/ENSSSCG00000010816	CXCL8/TNF/GATA5/GLI2/TGFB2	5	2	ENSSSCG00000008953/ENSSSCG00000001404	3	ENSSSCG00000007538/ENSSSCG00000015733/ENSSSCG00000010816
BP	GO:0007249	I-kappaB kinase/NF-kappaB signaling	8/174	180/10903	0.00820469849017616	0.108851324519064	ENSSSCG00000000755/ENSSSCG00000037358/ENSSSCG00000024592/ENSSSCG00000001952/ENSSSCG00000001404/ENSSSCG00000021688/ENSSSCG00000004154/ENSSSCG00000002917	ERC1/-/ANKRD17/NFKBIA/TNF/ZDHHC13/TNFAIP3/NFKBID	8	5	ENSSSCG00000037358/ENSSSCG00000001952/ENSSSCG00000001404/ENSSSCG00000004154/ENSSSCG00000002917	3	ENSSSCG00000000755/ENSSSCG00000024592/ENSSSCG00000021688
BP	GO:0045859	regulation of protein kinase activity	15/174	470/10903	0.00820752801524854	0.108851324519064	ENSSSCG00000011363/ENSSSCG00000010912/ENSSSCG00000015115/ENSSSCG00000035249/ENSSSCG00000009850/ENSSSCG00000017748/ENSSSCG00000001404/ENSSSCG00000015136/ENSSSCG00000004154/ENSSSCG00000017705/ENSSSCG00000031538/ENSSSCG00000037449/ENSSSCG00000033520/ENSSSCG00000022689/ENSSSCG00000010816	PRKAR2A/KIF14/CBL/GADD45G/TAOK3/NF1/TNF/UBASH3B/TNFAIP3/CCL5/ANG/CSF1/IL23A/GADD45B/TGFB2	15	8	ENSSSCG00000035249/ENSSSCG00000001404/ENSSSCG00000004154/ENSSSCG00000017705/ENSSSCG00000031538/ENSSSCG00000037449/ENSSSCG00000033520/ENSSSCG00000022689	7	ENSSSCG00000011363/ENSSSCG00000010912/ENSSSCG00000015115/ENSSSCG00000009850/ENSSSCG00000017748/ENSSSCG00000015136/ENSSSCG00000010816
BP	GO:0050673	epithelial cell proliferation	9/174	219/10903	0.00847674612070532	0.111867994371279	ENSSSCG00000017748/ENSSSCG00000005385/ENSSSCG00000001404/ENSSSCG00000004154/ENSSSCG00000017705/ENSSSCG00000031538/ENSSSCG00000013320/ENSSSCG00000005828/ENSSSCG00000010816	NF1/NR4A3/TNF/TNFAIP3/CCL5/ANG/PAX6/EGFL7/TGFB2	9	6	ENSSSCG00000005385/ENSSSCG00000001404/ENSSSCG00000004154/ENSSSCG00000017705/ENSSSCG00000031538/ENSSSCG00000005828	3	ENSSSCG00000017748/ENSSSCG00000013320/ENSSSCG00000010816
BP	GO:0014070	response to organic cyclic compound	13/174	384/10903	0.00853469057602351	0.112080568888073	ENSSSCG00000037358/ENSSSCG00000008619/ENSSSCG00000001952/ENSSSCG00000021576/ENSSSCG00000026129/ENSSSCG00000005385/ENSSSCG00000001404/ENSSSCG00000017723/ENSSSCG00000011510/ENSSSCG00000017705/ENSSSCG00000015733/ENSSSCG00000029468/ENSSSCG00000010816	-/DDX1/NFKBIA/CD83/ADGRL3/NR4A3/TNF/CCL2/TMF1/CCL5/GLI2/P2RX3/TGFB2	13	9	ENSSSCG00000037358/ENSSSCG00000001952/ENSSSCG00000021576/ENSSSCG00000005385/ENSSSCG00000001404/ENSSSCG00000017723/ENSSSCG00000011510/ENSSSCG00000017705/ENSSSCG00000029468	4	ENSSSCG00000008619/ENSSSCG00000026129/ENSSSCG00000015733/ENSSSCG00000010816
BP	GO:0032649	regulation of interferon-gamma production	4/174	51/10903	0.00873882725097172	0.113043399507919	ENSSSCG00000001404/ENSSSCG00000025560/ENSSSCG00000033520/ENSSSCG00000017466	TNF/PGLYRP2/IL23A/CCR7	4	4	ENSSSCG00000001404/ENSSSCG00000025560/ENSSSCG00000033520/ENSSSCG00000017466	0
BP	GO:0042102	positive regulation of T cell proliferation	4/174	51/10903	0.00873882725097172	0.113043399507919	ENSSSCG00000016916/ENSSSCG00000017705/ENSSSCG00000033520/ENSSSCG00000006862	IL6ST/CCL5/IL23A/VCAM1	4	4	ENSSSCG00000016916/ENSSSCG00000017705/ENSSSCG00000033520/ENSSSCG00000006862	0
BP	GO:0032615	interleukin-12 production	3/174	27/10903	0.00881898861409295	0.113043399507919	ENSSSCG00000014277/ENSSSCG00000033520/ENSSSCG00000017466	IRF1/IL23A/CCR7	3	3	ENSSSCG00000014277/ENSSSCG00000033520/ENSSSCG00000017466	0
BP	GO:2000008	regulation of protein localization to cell surface	3/174	27/10903	0.00881898861409295	0.113043399507919	ENSSSCG00000034581/ENSSSCG00000001404/ENSSSCG00000034282	LRIG2/TNF/ABCA12	3	1	ENSSSCG00000001404	2	ENSSSCG00000034581/ENSSSCG00000034282
BP	GO:2000179	positive regulation of neural precursor cell proliferation	3/174	27/10903	0.00881898861409295	0.113043399507919	ENSSSCG00000040746/ENSSSCG00000013320/ENSSSCG00000015733	LRP2/PAX6/GLI2	3	0		3	ENSSSCG00000040746/ENSSSCG00000013320/ENSSSCG00000015733
BP	GO:0070665	positive regulation of leukocyte proliferation	5/174	81/10903	0.00943592167205722	0.11754568607636	ENSSSCG00000016916/ENSSSCG00000017705/ENSSSCG00000037449/ENSSSCG00000033520/ENSSSCG00000006862	IL6ST/CCL5/CSF1/IL23A/VCAM1	5	5	ENSSSCG00000016916/ENSSSCG00000017705/ENSSSCG00000037449/ENSSSCG00000033520/ENSSSCG00000006862	0
BP	GO:0009306	protein secretion	10/174	263/10903	0.00952451105702976	0.11754568607636	ENSSSCG00000026239/ENSSSCG00000039888/ENSSSCG00000005423/ENSSSCG00000001404/ENSSSCG00000017705/ENSSSCG00000031538/ENSSSCG00000003755/ENSSSCG00000010816/ENSSSCG00000017466/ENSSSCG00000007336	VPS35/STXBP5L/ABCA1/TNF/CCL5/ANG/MCOLN2/TGFB2/CCR7/NNAT	10	4	ENSSSCG00000001404/ENSSSCG00000017705/ENSSSCG00000031538/ENSSSCG00000017466	6	ENSSSCG00000026239/ENSSSCG00000039888/ENSSSCG00000005423/ENSSSCG00000003755/ENSSSCG00000010816/ENSSSCG00000007336
BP	GO:0042110	T cell activation	10/174	263/10903	0.00952451105702976	0.11754568607636	ENSSSCG00000006231/ENSSSCG00000021576/ENSSSCG00000013655/ENSSSCG00000016916/ENSSSCG00000002917/ENSSSCG00000017705/ENSSSCG00000014277/ENSSSCG00000033520/ENSSSCG00000006862/ENSSSCG00000017466	CHD7/CD83/ICAM1/IL6ST/NFKBID/CCL5/IRF1/IL23A/VCAM1/CCR7	10	9	ENSSSCG00000021576/ENSSSCG00000013655/ENSSSCG00000016916/ENSSSCG00000002917/ENSSSCG00000017705/ENSSSCG00000014277/ENSSSCG00000033520/ENSSSCG00000006862/ENSSSCG00000017466	1	ENSSSCG00000006231
BP	GO:0002753	cytoplasmic pattern recognition receptor signaling pathway	3/174	28/10903	0.00976313703627145	0.11754568607636	ENSSSCG00000024592/ENSSSCG00000001952/ENSSSCG00000004154	ANKRD17/NFKBIA/TNFAIP3	3	2	ENSSSCG00000001952/ENSSSCG00000004154	1	ENSSSCG00000024592
BP	GO:0033628	regulation of cell adhesion mediated by integrin	3/174	28/10903	0.00976313703627145	0.11754568607636	ENSSSCG00000010312/ENSSSCG00000017705/ENSSSCG00000010816	PLAU/CCL5/TGFB2	3	2	ENSSSCG00000010312/ENSSSCG00000017705	1	ENSSSCG00000010816
BP	GO:0045620	negative regulation of lymphocyte differentiation	3/174	28/10903	0.00976313703627145	0.11754568607636	ENSSSCG00000025560/ENSSSCG00000002917/ENSSSCG00000014277	PGLYRP2/NFKBID/IRF1	3	3	ENSSSCG00000025560/ENSSSCG00000002917/ENSSSCG00000014277	0
BP	GO:0045684	positive regulation of epidermis development	3/174	28/10903	0.00976313703627145	0.11754568607636	ENSSSCG00000001404/ENSSSCG00000009196/ENSSSCG00000010816	TNF/ATOH1/TGFB2	3	1	ENSSSCG00000001404	2	ENSSSCG00000009196/ENSSSCG00000010816
BP	GO:0045744	negative regulation of G-protein coupled receptor protein signaling pathway	3/174	28/10903	0.00976313703627145	0.11754568607636	ENSSSCG00000008953/ENSSSCG00000012519/ENSSSCG00000017705	CXCL8/GPRASP1/CCL5	3	2	ENSSSCG00000008953/ENSSSCG00000017705	1	ENSSSCG00000012519
BP	GO:0072577	endothelial cell apoptotic process	3/174	28/10903	0.00976313703627145	0.11754568607636	ENSSSCG00000001404/ENSSSCG00000013655/ENSSSCG00000004154	TNF/ICAM1/TNFAIP3	3	3	ENSSSCG00000001404/ENSSSCG00000013655/ENSSSCG00000004154	0
BP	GO:0086003	cardiac muscle cell contraction	3/174	28/10903	0.00976313703627145	0.11754568607636	ENSSSCG00000016845/ENSSSCG00000039947/ENSSSCG00000011455	NUP155/KCNJ2/CACNA1D	3	0		3	ENSSSCG00000016845/ENSSSCG00000039947/ENSSSCG00000011455
BP	GO:1903429	regulation of cell maturation	3/174	28/10903	0.00976313703627145	0.11754568607636	ENSSSCG00000011363/ENSSSCG00000010912/ENSSSCG00000003576	PRKAR2A/KIF14/GPR3	3	1	ENSSSCG00000003576	2	ENSSSCG00000011363/ENSSSCG00000010912
BP	GO:0034612	response to tumor necrosis factor	6/174	114/10903	0.00978450466406428	0.11754568607636	ENSSSCG00000016254/ENSSSCG00000008953/ENSSSCG00000001952/ENSSSCG00000001404/ENSSSCG00000017723/ENSSSCG00000017705	CCL20/CXCL8/NFKBIA/TNF/CCL2/CCL5	6	6	ENSSSCG00000016254/ENSSSCG00000008953/ENSSSCG00000001952/ENSSSCG00000001404/ENSSSCG00000017723/ENSSSCG00000017705	0
BP	GO:0048839	inner ear development	6/174	114/10903	0.00978450466406428	0.11754568607636	ENSSSCG00000006231/ENSSSCG00000040607/ENSSSCG00000005385/ENSSSCG00000010426/ENSSSCG00000009196/ENSSSCG00000015733	CHD7/MAF/NR4A3/PCDH15/ATOH1/GLI2	6	1	ENSSSCG00000005385	5	ENSSSCG00000006231/ENSSSCG00000040607/ENSSSCG00000010426/ENSSSCG00000009196/ENSSSCG00000015733
BP	GO:0050714	positive regulation of protein secretion	6/174	114/10903	0.00978450466406428	0.11754568607636	ENSSSCG00000026239/ENSSSCG00000039888/ENSSSCG00000001404/ENSSSCG00000031538/ENSSSCG00000010816/ENSSSCG00000007336	VPS35/STXBP5L/TNF/ANG/TGFB2/NNAT	6	2	ENSSSCG00000001404/ENSSSCG00000031538	4	ENSSSCG00000026239/ENSSSCG00000039888/ENSSSCG00000010816/ENSSSCG00000007336
BP	GO:0021549	cerebellum development	4/174	53/10903	0.00999178984191789	0.118442499940257	ENSSSCG00000030053/ENSSSCG00000010912/ENSSSCG00000004561/ENSSSCG00000015733	ARCN1/KIF14/HERC1/GLI2	4	0		4	ENSSSCG00000030053/ENSSSCG00000010912/ENSSSCG00000004561/ENSSSCG00000015733
BP	GO:0045981	positive regulation of nucleotide metabolic process	4/174	53/10903	0.00999178984191789	0.118442499940257	ENSSSCG00000017748/ENSSSCG00000005423/ENSSSCG00000032474/ENSSSCG00000003576	NF1/ABCA1/CXCL10/GPR3	4	2	ENSSSCG00000032474/ENSSSCG00000003576	2	ENSSSCG00000017748/ENSSSCG00000005423
BP	GO:1900544	positive regulation of purine nucleotide metabolic process	4/174	53/10903	0.00999178984191789	0.118442499940257	ENSSSCG00000017748/ENSSSCG00000005423/ENSSSCG00000032474/ENSSSCG00000003576	NF1/ABCA1/CXCL10/GPR3	4	2	ENSSSCG00000032474/ENSSSCG00000003576	2	ENSSSCG00000017748/ENSSSCG00000005423
BP	GO:0031347	regulation of defense response	11/174	308/10903	0.0104210519800658	0.11942197961113	ENSSSCG00000026239/ENSSSCG00000024592/ENSSSCG00000013551/ENSSSCG00000001952/ENSSSCG00000001404/ENSSSCG00000023165/ENSSSCG00000004154/ENSSSCG00000025560/ENSSSCG00000014277/ENSSSCG00000033520/ENSSSCG00000017466	VPS35/ANKRD17/C3/NFKBIA/TNF/SEMA7A/TNFAIP3/PGLYRP2/IRF1/IL23A/CCR7	11	9	ENSSSCG00000013551/ENSSSCG00000001952/ENSSSCG00000001404/ENSSSCG00000023165/ENSSSCG00000004154/ENSSSCG00000025560/ENSSSCG00000014277/ENSSSCG00000033520/ENSSSCG00000017466	2	ENSSSCG00000026239/ENSSSCG00000024592
BP	GO:0055123	digestive system development	5/174	83/10903	0.0104253183753428	0.11942197961113	ENSSSCG00000008953/ENSSSCG00000001404/ENSSSCG00000007538/ENSSSCG00000015733/ENSSSCG00000010816	CXCL8/TNF/GATA5/GLI2/TGFB2	5	2	ENSSSCG00000008953/ENSSSCG00000001404	3	ENSSSCG00000007538/ENSSSCG00000015733/ENSSSCG00000010816
BP	GO:0010818	T cell chemotaxis	2/174	10/10903	0.0104756122465904	0.11942197961113	ENSSSCG00000032474/ENSSSCG00000017705	CXCL10/CCL5	2	2	ENSSSCG00000032474/ENSSSCG00000017705	0
BP	GO:0010935	regulation of macrophage cytokine production	2/174	10/10903	0.0104756122465904	0.11942197961113	ENSSSCG00000023165/ENSSSCG00000010816	SEMA7A/TGFB2	2	1	ENSSSCG00000023165	1	ENSSSCG00000010816
BP	GO:0042635	positive regulation of hair cycle	2/174	10/10903	0.0104756122465904	0.11942197961113	ENSSSCG00000001404/ENSSSCG00000010816	TNF/TGFB2	2	1	ENSSSCG00000001404	1	ENSSSCG00000010816
BP	GO:0046599	regulation of centriole replication	2/174	10/10903	0.0104756122465904	0.11942197961113	ENSSSCG00000003888/ENSSSCG00000024663	STIL/SPICE1	2	0		2	ENSSSCG00000003888/ENSSSCG00000024663
BP	GO:0070423	nucleotide-binding oligomerization domain containing signaling pathway	2/174	10/10903	0.0104756122465904	0.11942197961113	ENSSSCG00000001952/ENSSSCG00000004154	NFKBIA/TNFAIP3	2	2	ENSSSCG00000001952/ENSSSCG00000004154	0
BP	GO:0070431	nucleotide-binding oligomerization domain containing 2 signaling pathway	2/174	10/10903	0.0104756122465904	0.11942197961113	ENSSSCG00000001952/ENSSSCG00000004154	NFKBIA/TNFAIP3	2	2	ENSSSCG00000001952/ENSSSCG00000004154	0
BP	GO:0090026	positive regulation of monocyte chemotaxis	2/174	10/10903	0.0104756122465904	0.11942197961113	ENSSSCG00000032474/ENSSSCG00000017705	CXCL10/CCL5	2	2	ENSSSCG00000032474/ENSSSCG00000017705	0
BP	GO:0045682	regulation of epidermis development	4/174	54/10903	0.0106597135405421	0.119990326833376	ENSSSCG00000001404/ENSSSCG00000030165/ENSSSCG00000009196/ENSSSCG00000010816	TNF/MAFF/ATOH1/TGFB2	4	2	ENSSSCG00000001404/ENSSSCG00000030165	2	ENSSSCG00000009196/ENSSSCG00000010816
BP	GO:0046058	cAMP metabolic process	4/174	54/10903	0.0106597135405421	0.119990326833376	ENSSSCG00000017748/ENSSSCG00000005423/ENSSSCG00000032474/ENSSSCG00000003576	NF1/ABCA1/CXCL10/GPR3	4	2	ENSSSCG00000032474/ENSSSCG00000003576	2	ENSSSCG00000017748/ENSSSCG00000005423
BP	GO:0002521	leukocyte differentiation	11/174	309/10903	0.0106598349333122	0.119990326833376	ENSSSCG00000006231/ENSSSCG00000017748/ENSSSCG00000021576/ENSSSCG00000001404/ENSSSCG00000015136/ENSSSCG00000025560/ENSSSCG00000002917/ENSSSCG00000014277/ENSSSCG00000037449/ENSSSCG00000033520/ENSSSCG00000017466	CHD7/NF1/CD83/TNF/UBASH3B/PGLYRP2/NFKBID/IRF1/CSF1/IL23A/CCR7	11	8	ENSSSCG00000021576/ENSSSCG00000001404/ENSSSCG00000025560/ENSSSCG00000002917/ENSSSCG00000014277/ENSSSCG00000037449/ENSSSCG00000033520/ENSSSCG00000017466	3	ENSSSCG00000006231/ENSSSCG00000017748/ENSSSCG00000015136
BP	GO:0042531	positive regulation of tyrosine phosphorylation of STAT protein	3/174	29/10903	0.0107639243462908	0.120152305515471	ENSSSCG00000016916/ENSSSCG00000017705/ENSSSCG00000033520	IL6ST/CCL5/IL23A	3	3	ENSSSCG00000016916/ENSSSCG00000017705/ENSSSCG00000033520	0
BP	GO:0072678	T cell migration	3/174	29/10903	0.0107639243462908	0.120152305515471	ENSSSCG00000016254/ENSSSCG00000032474/ENSSSCG00000017705	CCL20/CXCL10/CCL5	3	3	ENSSSCG00000016254/ENSSSCG00000032474/ENSSSCG00000017705	0
BP	GO:0090276	regulation of peptide hormone secretion	5/174	84/10903	0.0109457124496467	0.121674537977608	ENSSSCG00000006231/ENSSSCG00000039888/ENSSSCG00000001404/ENSSSCG00000017705/ENSSSCG00000007336	CHD7/STXBP5L/TNF/CCL5/NNAT	5	2	ENSSSCG00000001404/ENSSSCG00000017705	3	ENSSSCG00000006231/ENSSSCG00000039888/ENSSSCG00000007336
BP	GO:0051046	regulation of secretion	12/174	353/10903	0.0109927596103292	0.121692574363934	ENSSSCG00000006231/ENSSSCG00000026239/ENSSSCG00000039888/ENSSSCG00000017748/ENSSSCG00000001404/ENSSSCG00000027074/ENSSSCG00000011510/ENSSSCG00000017705/ENSSSCG00000031538/ENSSSCG00000010816/ENSSSCG00000017466/ENSSSCG00000007336	CHD7/VPS35/STXBP5L/NF1/TNF/FER/TMF1/CCL5/ANG/TGFB2/CCR7/NNAT	12	6	ENSSSCG00000001404/ENSSSCG00000027074/ENSSSCG00000011510/ENSSSCG00000017705/ENSSSCG00000031538/ENSSSCG00000017466	6	ENSSSCG00000006231/ENSSSCG00000026239/ENSSSCG00000039888/ENSSSCG00000017748/ENSSSCG00000010816/ENSSSCG00000007336
BP	GO:0070997	neuron death	7/174	153/10903	0.0112967654071377	0.124543351957703	ENSSSCG00000026239/ENSSSCG00000010912/ENSSSCG00000017748/ENSSSCG00000005385/ENSSSCG00000017723/ENSSSCG00000017705/ENSSSCG00000010816	VPS35/KIF14/NF1/NR4A3/CCL2/CCL5/TGFB2	7	3	ENSSSCG00000005385/ENSSSCG00000017723/ENSSSCG00000017705	4	ENSSSCG00000026239/ENSSSCG00000010912/ENSSSCG00000017748/ENSSSCG00000010816
BP	GO:0007417	central nervous system development	15/174	489/10903	0.0115474263454794	0.126785062211227	ENSSSCG00000040746/ENSSSCG00000030053/ENSSSCG00000006231/ENSSSCG00000010912/ENSSSCG00000004561/ENSSSCG00000012585/ENSSSCG00000017748/ENSSSCG00000005385/ENSSSCG00000023165/ENSSSCG00000003669/ENSSSCG00000016916/ENSSSCG00000013320/ENSSSCG00000009196/ENSSSCG00000015733/ENSSSCG00000007336	LRP2/ARCN1/CHD7/KIF14/HERC1/DCX/NF1/NR4A3/SEMA7A/MFSD2A/IL6ST/PAX6/ATOH1/GLI2/NNAT	15	4	ENSSSCG00000005385/ENSSSCG00000023165/ENSSSCG00000003669/ENSSSCG00000016916	11	ENSSSCG00000040746/ENSSSCG00000030053/ENSSSCG00000006231/ENSSSCG00000010912/ENSSSCG00000004561/ENSSSCG00000012585/ENSSSCG00000017748/ENSSSCG00000013320/ENSSSCG00000009196/ENSSSCG00000015733/ENSSSCG00000007336
BP	GO:0043065	positive regulation of apoptotic process	11/174	313/10903	0.0116573240943472	0.127469270403086	ENSSSCG00000001963/ENSSSCG00000035249/ENSSSCG00000017748/ENSSSCG00000005385/ENSSSCG00000001404/ENSSSCG00000032434/ENSSSCG00000002917/ENSSSCG00000017705/ENSSSCG00000022689/ENSSSCG00000010816/ENSSSCG00000000816	EGLN3/GADD45G/NF1/NR4A3/TNF/PLAUR/NFKBID/CCL5/GADD45B/TGFB2/SENP1	11	7	ENSSSCG00000035249/ENSSSCG00000005385/ENSSSCG00000001404/ENSSSCG00000032434/ENSSSCG00000002917/ENSSSCG00000017705/ENSSSCG00000022689	4	ENSSSCG00000001963/ENSSSCG00000017748/ENSSSCG00000010816/ENSSSCG00000000816
BP	GO:0010883	regulation of lipid storage	3/174	30/10903	0.0118219403095977	0.127705556812146	ENSSSCG00000013551/ENSSSCG00000001952/ENSSSCG00000026753	C3/NFKBIA/OSBPL11	3	2	ENSSSCG00000013551/ENSSSCG00000001952	1	ENSSSCG00000026753
BP	GO:0032371	regulation of sterol transport	3/174	30/10903	0.0118219403095977	0.127705556812146	ENSSSCG00000001952/ENSSSCG00000005423/ENSSSCG00000034282	NFKBIA/ABCA1/ABCA12	3	1	ENSSSCG00000001952	2	ENSSSCG00000005423/ENSSSCG00000034282
BP	GO:0032374	regulation of cholesterol transport	3/174	30/10903	0.0118219403095977	0.127705556812146	ENSSSCG00000001952/ENSSSCG00000005423/ENSSSCG00000034282	NFKBIA/ABCA1/ABCA12	3	1	ENSSSCG00000001952	2	ENSSSCG00000005423/ENSSSCG00000034282
BP	GO:0002793	positive regulation of peptide secretion	6/174	119/10903	0.0119336625688637	0.127920656902901	ENSSSCG00000026239/ENSSSCG00000039888/ENSSSCG00000001404/ENSSSCG00000031538/ENSSSCG00000010816/ENSSSCG00000007336	VPS35/STXBP5L/TNF/ANG/TGFB2/NNAT	6	2	ENSSSCG00000001404/ENSSSCG00000031538	4	ENSSSCG00000026239/ENSSSCG00000039888/ENSSSCG00000010816/ENSSSCG00000007336
BP	GO:0030099	myeloid cell differentiation	9/174	232/10903	0.0120763290932329	0.127920656902901	ENSSSCG00000007023/ENSSSCG00000001952/ENSSSCG00000017748/ENSSSCG00000001404/ENSSSCG00000015136/ENSSSCG00000037449/ENSSSCG00000033520/ENSSSCG00000017466/ENSSSCG00000000816	KAT6A/NFKBIA/NF1/TNF/UBASH3B/CSF1/IL23A/CCR7/SENP1	9	5	ENSSSCG00000001952/ENSSSCG00000001404/ENSSSCG00000037449/ENSSSCG00000033520/ENSSSCG00000017466	4	ENSSSCG00000007023/ENSSSCG00000017748/ENSSSCG00000015136/ENSSSCG00000000816
BP	GO:0002367	cytokine production involved in immune response	4/174	56/10903	0.0120805995507406	0.127920656902901	ENSSSCG00000005385/ENSSSCG00000001404/ENSSSCG00000023165/ENSSSCG00000010816	NR4A3/TNF/SEMA7A/TGFB2	4	3	ENSSSCG00000005385/ENSSSCG00000001404/ENSSSCG00000023165	1	ENSSSCG00000010816
BP	GO:0008625	extrinsic apoptotic signaling pathway via death domain receptors	4/174	56/10903	0.0120805995507406	0.127920656902901	ENSSSCG00000017748/ENSSSCG00000001404/ENSSSCG00000013655/ENSSSCG00000004154	NF1/TNF/ICAM1/TNFAIP3	4	3	ENSSSCG00000001404/ENSSSCG00000013655/ENSSSCG00000004154	1	ENSSSCG00000017748
BP	GO:0050729	positive regulation of inflammatory response	4/174	56/10903	0.0120805995507406	0.127920656902901	ENSSSCG00000013551/ENSSSCG00000001952/ENSSSCG00000001404/ENSSSCG00000017466	C3/NFKBIA/TNF/CCR7	4	4	ENSSSCG00000013551/ENSSSCG00000001952/ENSSSCG00000001404/ENSSSCG00000017466	0
BP	GO:0007409	axonogenesis	9/174	233/10903	0.0123942192453227	0.129748278293674	ENSSSCG00000003654/ENSSSCG00000016974/ENSSSCG00000012585/ENSSSCG00000005385/ENSSSCG00000023165/ENSSSCG00000012724/ENSSSCG00000013320/ENSSSCG00000009196/ENSSSCG00000015733	MACF1/MAP1B/DCX/NR4A3/SEMA7A/SLITRK2/PAX6/ATOH1/GLI2	9	2	ENSSSCG00000005385/ENSSSCG00000023165	7	ENSSSCG00000003654/ENSSSCG00000016974/ENSSSCG00000012585/ENSSSCG00000012724/ENSSSCG00000013320/ENSSSCG00000009196/ENSSSCG00000015733
BP	GO:0002443	leukocyte mediated immunity	7/174	156/10903	0.012475323129844	0.129748278293674	ENSSSCG00000013551/ENSSSCG00000005385/ENSSSCG00000001404/ENSSSCG00000013655/ENSSSCG00000027074/ENSSSCG00000033520/ENSSSCG00000010151	C3/NR4A3/TNF/ICAM1/FER/IL23A/LYST	7	6	ENSSSCG00000013551/ENSSSCG00000005385/ENSSSCG00000001404/ENSSSCG00000013655/ENSSSCG00000027074/ENSSSCG00000033520	1	ENSSSCG00000010151
BP	GO:0007252	I-kappaB phosphorylation	2/174	11/10903	0.0126702169605719	0.129748278293674	ENSSSCG00000000755/ENSSSCG00000037358	ERC1/-	2	1	ENSSSCG00000037358	1	ENSSSCG00000000755
BP	GO:0035872	nucleotide-binding domain, leucine rich repeat containing receptor signaling pathway	2/174	11/10903	0.0126702169605719	0.129748278293674	ENSSSCG00000001952/ENSSSCG00000004154	NFKBIA/TNFAIP3	2	2	ENSSSCG00000001952/ENSSSCG00000004154	0
BP	GO:0046640	regulation of alpha-beta T cell proliferation	2/174	11/10903	0.0126702169605719	0.129748278293674	ENSSSCG00000014277/ENSSSCG00000033520	IRF1/IL23A	2	2	ENSSSCG00000014277/ENSSSCG00000033520	0
BP	GO:0061756	leukocyte adhesion to vascular endothelial cell	2/174	11/10903	0.0126702169605719	0.129748278293674	ENSSSCG00000001404/ENSSSCG00000006862	TNF/VCAM1	2	2	ENSSSCG00000001404/ENSSSCG00000006862	0
BP	GO:0071677	positive regulation of mononuclear cell migration	2/174	11/10903	0.0126702169605719	0.129748278293674	ENSSSCG00000032474/ENSSSCG00000017705	CXCL10/CCL5	2	2	ENSSSCG00000032474/ENSSSCG00000017705	0
BP	GO:2000810	regulation of bicellular tight junction assembly	2/174	11/10903	0.0126702169605719	0.129748278293674	ENSSSCG00000001404/ENSSSCG00000032613	TNF/SNAI1	2	2	ENSSSCG00000001404/ENSSSCG00000032613	0
BP	GO:0043068	positive regulation of programmed cell death	11/174	317/10903	0.0127248200158219	0.129748278293674	ENSSSCG00000001963/ENSSSCG00000035249/ENSSSCG00000017748/ENSSSCG00000005385/ENSSSCG00000001404/ENSSSCG00000032434/ENSSSCG00000002917/ENSSSCG00000017705/ENSSSCG00000022689/ENSSSCG00000010816/ENSSSCG00000000816	EGLN3/GADD45G/NF1/NR4A3/TNF/PLAUR/NFKBID/CCL5/GADD45B/TGFB2/SENP1	11	7	ENSSSCG00000035249/ENSSSCG00000005385/ENSSSCG00000001404/ENSSSCG00000032434/ENSSSCG00000002917/ENSSSCG00000017705/ENSSSCG00000022689	4	ENSSSCG00000001963/ENSSSCG00000017748/ENSSSCG00000010816/ENSSSCG00000000816
BP	GO:0010717	regulation of epithelial to mesenchymal transition	4/174	57/10903	0.0128343761656676	0.129748278293674	ENSSSCG00000011918/ENSSSCG00000005584/ENSSSCG00000032613/ENSSSCG00000010816	USF3/CRB2/SNAI1/TGFB2	4	2	ENSSSCG00000005584/ENSSSCG00000032613	2	ENSSSCG00000011918/ENSSSCG00000010816
BP	GO:0022037	metencephalon development	4/174	57/10903	0.0128343761656676	0.129748278293674	ENSSSCG00000030053/ENSSSCG00000010912/ENSSSCG00000004561/ENSSSCG00000015733	ARCN1/KIF14/HERC1/GLI2	4	0		4	ENSSSCG00000030053/ENSSSCG00000010912/ENSSSCG00000004561/ENSSSCG00000015733
BP	GO:0090279	regulation of calcium ion import	4/174	57/10903	0.0128343761656676	0.129748278293674	ENSSSCG00000006231/ENSSSCG00000032474/ENSSSCG00000015136/ENSSSCG00000017723	CHD7/CXCL10/UBASH3B/CCL2	4	2	ENSSSCG00000032474/ENSSSCG00000017723	2	ENSSSCG00000006231/ENSSSCG00000015136
BP	GO:0021587	cerebellum morphogenesis	3/174	31/10903	0.012937700860567	0.129813110881868	ENSSSCG00000010912/ENSSSCG00000004561/ENSSSCG00000015733	KIF14/HERC1/GLI2	3	0		3	ENSSSCG00000010912/ENSSSCG00000004561/ENSSSCG00000015733
BP	GO:0035272	exocrine system development	3/174	31/10903	0.012937700860567	0.129813110881868	ENSSSCG00000001404/ENSSSCG00000013320/ENSSSCG00000010816	TNF/PAX6/TGFB2	3	1	ENSSSCG00000001404	2	ENSSSCG00000013320/ENSSSCG00000010816
BP	GO:0032874	positive regulation of stress-activated MAPK cascade	5/174	88/10903	0.0132047068292644	0.131997796998505	ENSSSCG00000035249/ENSSSCG00000009850/ENSSSCG00000001404/ENSSSCG00000022689/ENSSSCG00000010816	GADD45G/TAOK3/TNF/GADD45B/TGFB2	5	3	ENSSSCG00000035249/ENSSSCG00000001404/ENSSSCG00000022689	2	ENSSSCG00000009850/ENSSSCG00000010816
BP	GO:0001666	response to hypoxia	6/174	122/10903	0.0133721826708993	0.133175008830257	ENSSSCG00000001963/ENSSSCG00000017748/ENSSSCG00000010312/ENSSSCG00000031538/ENSSSCG00000029468/ENSSSCG00000010816	EGLN3/NF1/PLAU/ANG/P2RX3/TGFB2	6	3	ENSSSCG00000010312/ENSSSCG00000031538/ENSSSCG00000029468	3	ENSSSCG00000001963/ENSSSCG00000017748/ENSSSCG00000010816
BP	GO:0030799	regulation of cyclic nucleotide metabolic process	4/174	58/10903	0.013617558207579	0.134617854015144	ENSSSCG00000017748/ENSSSCG00000005423/ENSSSCG00000032474/ENSSSCG00000003576	NF1/ABCA1/CXCL10/GPR3	4	2	ENSSSCG00000032474/ENSSSCG00000003576	2	ENSSSCG00000017748/ENSSSCG00000005423
BP	GO:0032609	interferon-gamma production	4/174	58/10903	0.013617558207579	0.134617854015144	ENSSSCG00000001404/ENSSSCG00000025560/ENSSSCG00000033520/ENSSSCG00000017466	TNF/PGLYRP2/IL23A/CCR7	4	4	ENSSSCG00000001404/ENSSSCG00000025560/ENSSSCG00000033520/ENSSSCG00000017466	0
BP	GO:0007605	sensory perception of sound	5/174	89/10903	0.0138150734242796	0.135502196376872	ENSSSCG00000040746/ENSSSCG00000006231/ENSSSCG00000034581/ENSSSCG00000010426/ENSSSCG00000011455	LRP2/CHD7/LRIG2/PCDH15/CACNA1D	5	0		5	ENSSSCG00000040746/ENSSSCG00000006231/ENSSSCG00000034581/ENSSSCG00000010426/ENSSSCG00000011455
BP	GO:0070304	positive regulation of stress-activated protein kinase signaling cascade	5/174	89/10903	0.0138150734242796	0.135502196376872	ENSSSCG00000035249/ENSSSCG00000009850/ENSSSCG00000001404/ENSSSCG00000022689/ENSSSCG00000010816	GADD45G/TAOK3/TNF/GADD45B/TGFB2	5	3	ENSSSCG00000035249/ENSSSCG00000001404/ENSSSCG00000022689	2	ENSSSCG00000009850/ENSSSCG00000010816
BP	GO:0036293	response to decreased oxygen levels	6/174	123/10903	0.013877546455016	0.135502196376872	ENSSSCG00000001963/ENSSSCG00000017748/ENSSSCG00000010312/ENSSSCG00000031538/ENSSSCG00000029468/ENSSSCG00000010816	EGLN3/NF1/PLAU/ANG/P2RX3/TGFB2	6	3	ENSSSCG00000010312/ENSSSCG00000031538/ENSSSCG00000029468	3	ENSSSCG00000001963/ENSSSCG00000017748/ENSSSCG00000010816
BP	GO:0010718	positive regulation of epithelial to mesenchymal transition	3/174	32/10903	0.0141116509104693	0.135502196376872	ENSSSCG00000005584/ENSSSCG00000032613/ENSSSCG00000010816	CRB2/SNAI1/TGFB2	3	2	ENSSSCG00000005584/ENSSSCG00000032613	1	ENSSSCG00000010816
BP	GO:0021575	hindbrain morphogenesis	3/174	32/10903	0.0141116509104693	0.135502196376872	ENSSSCG00000010912/ENSSSCG00000004561/ENSSSCG00000015733	KIF14/HERC1/GLI2	3	0		3	ENSSSCG00000010912/ENSSSCG00000004561/ENSSSCG00000015733
BP	GO:0030804	positive regulation of cyclic nucleotide biosynthetic process	3/174	32/10903	0.0141116509104693	0.135502196376872	ENSSSCG00000017748/ENSSSCG00000005423/ENSSSCG00000003576	NF1/ABCA1/GPR3	3	1	ENSSSCG00000003576	2	ENSSSCG00000017748/ENSSSCG00000005423
BP	GO:0032612	interleukin-1 production	3/174	32/10903	0.0141116509104693	0.135502196376872	ENSSSCG00000005423/ENSSSCG00000004154/ENSSSCG00000017466	ABCA1/TNFAIP3/CCR7	3	2	ENSSSCG00000004154/ENSSSCG00000017466	1	ENSSSCG00000005423
BP	GO:0086001	cardiac muscle cell action potential	3/174	32/10903	0.0141116509104693	0.135502196376872	ENSSSCG00000016845/ENSSSCG00000039947/ENSSSCG00000011455	NUP155/KCNJ2/CACNA1D	3	0		3	ENSSSCG00000016845/ENSSSCG00000039947/ENSSSCG00000011455
BP	GO:0001942	hair follicle development	4/174	59/10903	0.0144305129185885	0.136595045726752	ENSSSCG00000017748/ENSSSCG00000001404/ENSSSCG00000032613/ENSSSCG00000010816	NF1/TNF/SNAI1/TGFB2	4	2	ENSSSCG00000001404/ENSSSCG00000032613	2	ENSSSCG00000017748/ENSSSCG00000010816
BP	GO:0060840	artery development	4/174	59/10903	0.0144305129185885	0.136595045726752	ENSSSCG00000040746/ENSSSCG00000006231/ENSSSCG00000017748/ENSSSCG00000011867	LRP2/CHD7/NF1/MYLK	4	0		4	ENSSSCG00000040746/ENSSSCG00000006231/ENSSSCG00000017748/ENSSSCG00000011867
BP	GO:0023061	signal release	8/174	199/10903	0.0144412487757111	0.136595045726752	ENSSSCG00000006231/ENSSSCG00000026239/ENSSSCG00000039888/ENSSSCG00000017748/ENSSSCG00000001404/ENSSSCG00000011510/ENSSSCG00000017705/ENSSSCG00000007336	CHD7/VPS35/STXBP5L/NF1/TNF/TMF1/CCL5/NNAT	8	3	ENSSSCG00000001404/ENSSSCG00000011510/ENSSSCG00000017705	5	ENSSSCG00000006231/ENSSSCG00000026239/ENSSSCG00000039888/ENSSSCG00000017748/ENSSSCG00000007336
BP	GO:0044403	symbiosis, encompassing mutualism through parasitism	12/174	367/10903	0.0145886333846354	0.136595045726752	ENSSSCG00000008619/ENSSSCG00000024592/ENSSSCG00000008953/novel.15/ENSSSCG00000032474/ENSSSCG00000001404/ENSSSCG00000013655/ENSSSCG00000025560/ENSSSCG00000017705/ENSSSCG00000014277/ENSSSCG00000033520/ENSSSCG00000010452	DDX1/ANKRD17/CXCL8/-/CXCL10/TNF/ICAM1/PGLYRP2/CCL5/IRF1/IL23A/IFIT1	12	9	ENSSSCG00000008953/ENSSSCG00000032474/ENSSSCG00000001404/ENSSSCG00000013655/ENSSSCG00000025560/ENSSSCG00000017705/ENSSSCG00000014277/ENSSSCG00000033520/ENSSSCG00000010452	3	ENSSSCG00000008619/ENSSSCG00000024592/novel.15
BP	GO:0090596	sensory organ morphogenesis	7/174	161/10903	0.0146329770792165	0.136595045726752	ENSSSCG00000006231/ENSSSCG00000017748/ENSSSCG00000005385/ENSSSCG00000010426/ENSSSCG00000013320/ENSSSCG00000009196/ENSSSCG00000015733	CHD7/NF1/NR4A3/PCDH15/PAX6/ATOH1/GLI2	7	1	ENSSSCG00000005385	6	ENSSSCG00000006231/ENSSSCG00000017748/ENSSSCG00000010426/ENSSSCG00000013320/ENSSSCG00000009196/ENSSSCG00000015733
BP	GO:0010934	macrophage cytokine production	2/174	12/10903	0.0150461606612026	0.136595045726752	ENSSSCG00000023165/ENSSSCG00000010816	SEMA7A/TGFB2	2	1	ENSSSCG00000023165	1	ENSSSCG00000010816
BP	GO:0015693	magnesium ion transport	2/174	12/10903	0.0150461606612026	0.136595045726752	ENSSSCG00000039947/ENSSSCG00000021688	KCNJ2/ZDHHC13	2	0		2	ENSSSCG00000039947/ENSSSCG00000021688
BP	GO:0030730	sequestering of triglyceride	2/174	12/10903	0.0150461606612026	0.136595045726752	ENSSSCG00000001404/ENSSSCG00000026753	TNF/OSBPL11	2	1	ENSSSCG00000001404	1	ENSSSCG00000026753
BP	GO:0030903	notochord development	2/174	12/10903	0.0150461606612026	0.136595045726752	ENSSSCG00000005584/ENSSSCG00000015733	CRB2/GLI2	2	1	ENSSSCG00000005584	1	ENSSSCG00000015733
BP	GO:0044110	growth involved in symbiotic interaction	2/174	12/10903	0.0150461606612026	0.136595045726752	ENSSSCG00000001404/ENSSSCG00000025560	TNF/PGLYRP2	2	2	ENSSSCG00000001404/ENSSSCG00000025560	0
BP	GO:0044116	growth of symbiont involved in interaction with host	2/174	12/10903	0.0150461606612026	0.136595045726752	ENSSSCG00000001404/ENSSSCG00000025560	TNF/PGLYRP2	2	2	ENSSSCG00000001404/ENSSSCG00000025560	0
BP	GO:0044117	growth of symbiont in host	2/174	12/10903	0.0150461606612026	0.136595045726752	ENSSSCG00000001404/ENSSSCG00000025560	TNF/PGLYRP2	2	2	ENSSSCG00000001404/ENSSSCG00000025560	0
BP	GO:0045056	transcytosis	2/174	12/10903	0.0150461606612026	0.136595045726752	ENSSSCG00000026239/ENSSSCG00000003669	VPS35/MFSD2A	2	1	ENSSSCG00000003669	1	ENSSSCG00000026239
BP	GO:0060004	reflex	2/174	12/10903	0.0150461606612026	0.136595045726752	ENSSSCG00000005385/ENSSSCG00000010426	NR4A3/PCDH15	2	1	ENSSSCG00000005385	1	ENSSSCG00000010426
BP	GO:0070230	positive regulation of lymphocyte apoptotic process	2/174	12/10903	0.0150461606612026	0.136595045726752	ENSSSCG00000002917/ENSSSCG00000017705	NFKBID/CCL5	2	2	ENSSSCG00000002917/ENSSSCG00000017705	0
BP	GO:1900745	positive regulation of p38MAPK cascade	2/174	12/10903	0.0150461606612026	0.136595045726752	ENSSSCG00000035249/ENSSSCG00000022689	GADD45G/GADD45B	2	2	ENSSSCG00000035249/ENSSSCG00000022689	0
BP	GO:0042129	regulation of T cell proliferation	5/174	91/10903	0.0150922484266961	0.136595045726752	ENSSSCG00000016916/ENSSSCG00000017705/ENSSSCG00000014277/ENSSSCG00000033520/ENSSSCG00000006862	IL6ST/CCL5/IRF1/IL23A/VCAM1	5	5	ENSSSCG00000016916/ENSSSCG00000017705/ENSSSCG00000014277/ENSSSCG00000033520/ENSSSCG00000006862	0
BP	GO:0044419	interspecies interaction between organisms	12/174	369/10903	0.0151680254827206	0.136818654101712	ENSSSCG00000008619/ENSSSCG00000024592/ENSSSCG00000008953/novel.15/ENSSSCG00000032474/ENSSSCG00000001404/ENSSSCG00000013655/ENSSSCG00000025560/ENSSSCG00000017705/ENSSSCG00000014277/ENSSSCG00000033520/ENSSSCG00000010452	DDX1/ANKRD17/CXCL8/-/CXCL10/TNF/ICAM1/PGLYRP2/CCL5/IRF1/IL23A/IFIT1	12	9	ENSSSCG00000008953/ENSSSCG00000032474/ENSSSCG00000001404/ENSSSCG00000013655/ENSSSCG00000025560/ENSSSCG00000017705/ENSSSCG00000014277/ENSSSCG00000033520/ENSSSCG00000010452	3	ENSSSCG00000008619/ENSSSCG00000024592/novel.15
BP	GO:0035295	tube development	13/174	414/10903	0.0152726667372464	0.137300248956654	ENSSSCG00000040746/ENSSSCG00000006231/ENSSSCG00000008953/ENSSSCG00000017748/ENSSSCG00000032474/ENSSSCG00000005385/ENSSSCG00000001404/ENSSSCG00000007538/ENSSSCG00000034282/ENSSSCG00000037449/ENSSSCG00000013320/ENSSSCG00000015733/ENSSSCG00000010816	LRP2/CHD7/CXCL8/NF1/CXCL10/NR4A3/TNF/GATA5/ABCA12/CSF1/PAX6/GLI2/TGFB2	13	5	ENSSSCG00000008953/ENSSSCG00000032474/ENSSSCG00000005385/ENSSSCG00000001404/ENSSSCG00000037449	8	ENSSSCG00000040746/ENSSSCG00000006231/ENSSSCG00000017748/ENSSSCG00000007538/ENSSSCG00000034282/ENSSSCG00000013320/ENSSSCG00000015733/ENSSSCG00000010816
BP	GO:0030817	regulation of cAMP biosynthetic process	3/174	33/10903	0.0153441670760675	0.137481684270183	ENSSSCG00000017748/ENSSSCG00000005423/ENSSSCG00000003576	NF1/ABCA1/GPR3	3	1	ENSSSCG00000003576	2	ENSSSCG00000017748/ENSSSCG00000005423
BP	GO:1903530	regulation of secretion by cell	11/174	326/10903	0.0153981133216387	0.137505151962234	ENSSSCG00000006231/ENSSSCG00000026239/ENSSSCG00000039888/ENSSSCG00000017748/ENSSSCG00000001404/ENSSSCG00000027074/ENSSSCG00000017705/ENSSSCG00000031538/ENSSSCG00000010816/ENSSSCG00000017466/ENSSSCG00000007336	CHD7/VPS35/STXBP5L/NF1/TNF/FER/CCL5/ANG/TGFB2/CCR7/NNAT	11	5	ENSSSCG00000001404/ENSSSCG00000027074/ENSSSCG00000017705/ENSSSCG00000031538/ENSSSCG00000017466	6	ENSSSCG00000006231/ENSSSCG00000026239/ENSSSCG00000039888/ENSSSCG00000017748/ENSSSCG00000010816/ENSSSCG00000007336
BP	GO:0032944	regulation of mononuclear cell proliferation	6/174	126/10903	0.0154735107426905	0.137719386311189	ENSSSCG00000016916/ENSSSCG00000017705/ENSSSCG00000014277/ENSSSCG00000037449/ENSSSCG00000033520/ENSSSCG00000006862	IL6ST/CCL5/IRF1/CSF1/IL23A/VCAM1	6	6	ENSSSCG00000016916/ENSSSCG00000017705/ENSSSCG00000014277/ENSSSCG00000037449/ENSSSCG00000033520/ENSSSCG00000006862	0
BP	GO:0001764	neuron migration	5/174	92/10903	0.0157595221519705	0.139800529288506	ENSSSCG00000034581/ENSSSCG00000012585/ENSSSCG00000026129/ENSSSCG00000013320/ENSSSCG00000009196	LRIG2/DCX/ADGRL3/PAX6/ATOH1	5	0		5	ENSSSCG00000034581/ENSSSCG00000012585/ENSSSCG00000026129/ENSSSCG00000013320/ENSSSCG00000009196
BP	GO:0002573	myeloid leukocyte differentiation	6/174	127/10903	0.0160326577178032	0.141366529413178	ENSSSCG00000017748/ENSSSCG00000001404/ENSSSCG00000015136/ENSSSCG00000037449/ENSSSCG00000033520/ENSSSCG00000017466	NF1/TNF/UBASH3B/CSF1/IL23A/CCR7	6	4	ENSSSCG00000001404/ENSSSCG00000037449/ENSSSCG00000033520/ENSSSCG00000017466	2	ENSSSCG00000017748/ENSSSCG00000015136
BP	GO:0022404	molting cycle process	4/174	61/10903	0.0161471287795567	0.141366529413178	ENSSSCG00000017748/ENSSSCG00000001404/ENSSSCG00000032613/ENSSSCG00000010816	NF1/TNF/SNAI1/TGFB2	4	2	ENSSSCG00000001404/ENSSSCG00000032613	2	ENSSSCG00000017748/ENSSSCG00000010816
BP	GO:0022405	hair cycle process	4/174	61/10903	0.0161471287795567	0.141366529413178	ENSSSCG00000017748/ENSSSCG00000001404/ENSSSCG00000032613/ENSSSCG00000010816	NF1/TNF/SNAI1/TGFB2	4	2	ENSSSCG00000001404/ENSSSCG00000032613	2	ENSSSCG00000017748/ENSSSCG00000010816
BP	GO:0098773	skin epidermis development	4/174	61/10903	0.0161471287795567	0.141366529413178	ENSSSCG00000017748/ENSSSCG00000001404/ENSSSCG00000032613/ENSSSCG00000010816	NF1/TNF/SNAI1/TGFB2	4	2	ENSSSCG00000001404/ENSSSCG00000032613	2	ENSSSCG00000017748/ENSSSCG00000010816
BP	GO:0006941	striated muscle contraction	5/174	93/10903	0.0164462213919723	0.143301177254502	ENSSSCG00000035223/ENSSSCG00000016845/ENSSSCG00000039947/ENSSSCG00000011455/ENSSSCG00000031903	SYNM/NUP155/KCNJ2/CACNA1D/TNNT3	5	1	ENSSSCG00000031903	4	ENSSSCG00000035223/ENSSSCG00000016845/ENSSSCG00000039947/ENSSSCG00000011455
BP	GO:0050708	regulation of protein secretion	8/174	204/10903	0.0165405972145118	0.143301177254502	ENSSSCG00000026239/ENSSSCG00000039888/ENSSSCG00000001404/ENSSSCG00000017705/ENSSSCG00000031538/ENSSSCG00000010816/ENSSSCG00000017466/ENSSSCG00000007336	VPS35/STXBP5L/TNF/CCL5/ANG/TGFB2/CCR7/NNAT	8	4	ENSSSCG00000001404/ENSSSCG00000017705/ENSSSCG00000031538/ENSSSCG00000017466	4	ENSSSCG00000026239/ENSSSCG00000039888/ENSSSCG00000010816/ENSSSCG00000007336
BP	GO:0070663	regulation of leukocyte proliferation	6/174	128/10903	0.0166056460762861	0.143301177254502	ENSSSCG00000016916/ENSSSCG00000017705/ENSSSCG00000014277/ENSSSCG00000037449/ENSSSCG00000033520/ENSSSCG00000006862	IL6ST/CCL5/IRF1/CSF1/IL23A/VCAM1	6	6	ENSSSCG00000016916/ENSSSCG00000017705/ENSSSCG00000014277/ENSSSCG00000037449/ENSSSCG00000033520/ENSSSCG00000006862	0
BP	GO:0002763	positive regulation of myeloid leukocyte differentiation	3/174	34/10903	0.0166355603307764	0.143301177254502	ENSSSCG00000001404/ENSSSCG00000037449/ENSSSCG00000033520	TNF/CSF1/IL23A	3	3	ENSSSCG00000001404/ENSSSCG00000037449/ENSSSCG00000033520	0
BP	GO:0032418	lysosome localization	3/174	34/10903	0.0166355603307764	0.143301177254502	ENSSSCG00000008508/ENSSSCG00000005385/ENSSSCG00000027074	FAM98A/NR4A3/FER	3	2	ENSSSCG00000005385/ENSSSCG00000027074	1	ENSSSCG00000008508
BP	GO:0002695	negative regulation of leukocyte activation	5/174	94/10903	0.0171525653878521	0.143412922149887	ENSSSCG00000004154/ENSSSCG00000025560/ENSSSCG00000027074/ENSSSCG00000002917/ENSSSCG00000014277	TNFAIP3/PGLYRP2/FER/NFKBID/IRF1	5	5	ENSSSCG00000004154/ENSSSCG00000025560/ENSSSCG00000027074/ENSSSCG00000002917/ENSSSCG00000014277	0
BP	GO:0045619	regulation of lymphocyte differentiation	5/174	94/10903	0.0171525653878521	0.143412922149887	ENSSSCG00000021576/ENSSSCG00000025560/ENSSSCG00000002917/ENSSSCG00000014277/ENSSSCG00000033520	CD83/PGLYRP2/NFKBID/IRF1/IL23A	5	5	ENSSSCG00000021576/ENSSSCG00000025560/ENSSSCG00000002917/ENSSSCG00000014277/ENSSSCG00000033520	0
BP	GO:0032872	regulation of stress-activated MAPK cascade	6/174	129/10903	0.0171926296481336	0.143412922149887	ENSSSCG00000035249/ENSSSCG00000009850/ENSSSCG00000011743/ENSSSCG00000001404/ENSSSCG00000022689/ENSSSCG00000010816	GADD45G/TAOK3/MECOM/TNF/GADD45B/TGFB2	6	3	ENSSSCG00000035249/ENSSSCG00000001404/ENSSSCG00000022689	3	ENSSSCG00000009850/ENSSSCG00000011743/ENSSSCG00000010816
BP	GO:0002696	positive regulation of leukocyte activation	7/174	167/10903	0.0175594695323133	0.143412922149887	ENSSSCG00000021576/ENSSSCG00000005385/ENSSSCG00000016916/ENSSSCG00000017705/ENSSSCG00000033520/ENSSSCG00000006862/ENSSSCG00000017466	CD83/NR4A3/IL6ST/CCL5/IL23A/VCAM1/CCR7	7	7	ENSSSCG00000021576/ENSSSCG00000005385/ENSSSCG00000016916/ENSSSCG00000017705/ENSSSCG00000033520/ENSSSCG00000006862/ENSSSCG00000017466	0
BP	GO:0009110	vitamin biosynthetic process	2/174	13/10903	0.0175971651296522	0.143412922149887	ENSSSCG00000001404/ENSSSCG00000032613	TNF/SNAI1	2	2	ENSSSCG00000001404/ENSSSCG00000032613	0
BP	GO:0010743	regulation of macrophage derived foam cell differentiation	2/174	13/10903	0.0175971651296522	0.143412922149887	ENSSSCG00000001952/ENSSSCG00000037449	NFKBIA/CSF1	2	2	ENSSSCG00000001952/ENSSSCG00000037449	0
BP	GO:0010758	regulation of macrophage chemotaxis	2/174	13/10903	0.0175971651296522	0.143412922149887	ENSSSCG00000017705/ENSSSCG00000037449	CCL5/CSF1	2	2	ENSSSCG00000017705/ENSSSCG00000037449	0
BP	GO:0030540	female genitalia development	2/174	13/10903	0.0175971651296522	0.143412922149887	ENSSSCG00000040746/ENSSSCG00000006231	LRP2/CHD7	2	0		2	ENSSSCG00000040746/ENSSSCG00000006231
BP	GO:0033630	positive regulation of cell adhesion mediated by integrin	2/174	13/10903	0.0175971651296522	0.143412922149887	ENSSSCG00000017705/ENSSSCG00000010816	CCL5/TGFB2	2	1	ENSSSCG00000017705	1	ENSSSCG00000010816
BP	GO:0035584	calcium-mediated signaling using intracellular calcium source	2/174	13/10903	0.0175971651296522	0.143412922149887	ENSSSCG00000016254/ENSSSCG00000006862	CCL20/VCAM1	2	2	ENSSSCG00000016254/ENSSSCG00000006862	0
BP	GO:0048820	hair follicle maturation	2/174	13/10903	0.0175971651296522	0.143412922149887	ENSSSCG00000017748/ENSSSCG00000010816	NF1/TGFB2	2	0		2	ENSSSCG00000017748/ENSSSCG00000010816
BP	GO:0090025	regulation of monocyte chemotaxis	2/174	13/10903	0.0175971651296522	0.143412922149887	ENSSSCG00000032474/ENSSSCG00000017705	CXCL10/CCL5	2	2	ENSSSCG00000032474/ENSSSCG00000017705	0
BP	GO:2000178	negative regulation of neural precursor cell proliferation	2/174	13/10903	0.0175971651296522	0.143412922149887	ENSSSCG00000017748/ENSSSCG00000013320	NF1/PAX6	2	0		2	ENSSSCG00000017748/ENSSSCG00000013320
BP	GO:0043583	ear development	6/174	130/10903	0.0177937599539392	0.143412922149887	ENSSSCG00000006231/ENSSSCG00000040607/ENSSSCG00000005385/ENSSSCG00000010426/ENSSSCG00000009196/ENSSSCG00000015733	CHD7/MAF/NR4A3/PCDH15/ATOH1/GLI2	6	1	ENSSSCG00000005385	5	ENSSSCG00000006231/ENSSSCG00000040607/ENSSSCG00000010426/ENSSSCG00000009196/ENSSSCG00000015733
BP	GO:0070302	regulation of stress-activated protein kinase signaling cascade	6/174	130/10903	0.0177937599539392	0.143412922149887	ENSSSCG00000035249/ENSSSCG00000009850/ENSSSCG00000011743/ENSSSCG00000001404/ENSSSCG00000022689/ENSSSCG00000010816	GADD45G/TAOK3/MECOM/TNF/GADD45B/TGFB2	6	3	ENSSSCG00000035249/ENSSSCG00000001404/ENSSSCG00000022689	3	ENSSSCG00000009850/ENSSSCG00000011743/ENSSSCG00000010816
BP	GO:0070482	response to oxygen levels	6/174	130/10903	0.0177937599539392	0.143412922149887	ENSSSCG00000001963/ENSSSCG00000017748/ENSSSCG00000010312/ENSSSCG00000031538/ENSSSCG00000029468/ENSSSCG00000010816	EGLN3/NF1/PLAU/ANG/P2RX3/TGFB2	6	3	ENSSSCG00000010312/ENSSSCG00000031538/ENSSSCG00000029468	3	ENSSSCG00000001963/ENSSSCG00000017748/ENSSSCG00000010816
BP	GO:0043523	regulation of neuron apoptotic process	5/174	95/10903	0.0178787678435414	0.143412922149887	ENSSSCG00000010912/ENSSSCG00000017748/ENSSSCG00000005385/ENSSSCG00000017723/ENSSSCG00000010816	KIF14/NF1/NR4A3/CCL2/TGFB2	5	2	ENSSSCG00000005385/ENSSSCG00000017723	3	ENSSSCG00000010912/ENSSSCG00000017748/ENSSSCG00000010816
BP	GO:0050954	sensory perception of mechanical stimulus	5/174	95/10903	0.0178787678435414	0.143412922149887	ENSSSCG00000040746/ENSSSCG00000006231/ENSSSCG00000034581/ENSSSCG00000010426/ENSSSCG00000011455	LRP2/CHD7/LRIG2/PCDH15/CACNA1D	5	0		5	ENSSSCG00000040746/ENSSSCG00000006231/ENSSSCG00000034581/ENSSSCG00000010426/ENSSSCG00000011455
BP	GO:0010876	lipid localization	8/174	207/10903	0.017901473204785	0.143412922149887	ENSSSCG00000013551/ENSSSCG00000001952/ENSSSCG00000005423/ENSSSCG00000001404/ENSSSCG00000026753/ENSSSCG00000003669/ENSSSCG00000011510/ENSSSCG00000034282	C3/NFKBIA/ABCA1/TNF/OSBPL11/MFSD2A/TMF1/ABCA12	8	5	ENSSSCG00000013551/ENSSSCG00000001952/ENSSSCG00000001404/ENSSSCG00000003669/ENSSSCG00000011510	3	ENSSSCG00000005423/ENSSSCG00000026753/ENSSSCG00000034282
BP	GO:0000060	protein import into nucleus, translocation	3/174	35/10903	0.0179860785802755	0.143412922149887	ENSSSCG00000017514/ENSSSCG00000001952/ENSSSCG00000001404	KPNB1/NFKBIA/TNF	3	2	ENSSSCG00000001952/ENSSSCG00000001404	1	ENSSSCG00000017514
BP	GO:0033344	cholesterol efflux	3/174	35/10903	0.0179860785802755	0.143412922149887	ENSSSCG00000001952/ENSSSCG00000005423/ENSSSCG00000034282	NFKBIA/ABCA1/ABCA12	3	1	ENSSSCG00000001952	2	ENSSSCG00000005423/ENSSSCG00000034282
BP	GO:0035904	aorta development	3/174	35/10903	0.0179860785802755	0.143412922149887	ENSSSCG00000040746/ENSSSCG00000006231/ENSSSCG00000011867	LRP2/CHD7/MYLK	3	0		3	ENSSSCG00000040746/ENSSSCG00000006231/ENSSSCG00000011867
BP	GO:0042509	regulation of tyrosine phosphorylation of STAT protein	3/174	35/10903	0.0179860785802755	0.143412922149887	ENSSSCG00000016916/ENSSSCG00000017705/ENSSSCG00000033520	IL6ST/CCL5/IL23A	3	3	ENSSSCG00000016916/ENSSSCG00000017705/ENSSSCG00000033520	0
BP	GO:0048008	platelet-derived growth factor receptor signaling pathway	3/174	35/10903	0.0179860785802755	0.143412922149887	ENSSSCG00000034581/ENSSSCG00000027074/ENSSSCG00000011264	LRIG2/FER/CSRNP1	3	2	ENSSSCG00000027074/ENSSSCG00000011264	1	ENSSSCG00000034581
BP	GO:0002698	negative regulation of immune effector process	4/174	63/10903	0.0179868390602322	0.143412922149887	ENSSSCG00000001404/ENSSSCG00000025560/ENSSSCG00000027074/ENSSSCG00000010816	TNF/PGLYRP2/FER/TGFB2	4	3	ENSSSCG00000001404/ENSSSCG00000025560/ENSSSCG00000027074	1	ENSSSCG00000010816
BP	GO:0010942	positive regulation of cell death	11/174	334/10903	0.0181120324295614	0.143982596079511	ENSSSCG00000001963/ENSSSCG00000035249/ENSSSCG00000017748/ENSSSCG00000005385/ENSSSCG00000001404/ENSSSCG00000032434/ENSSSCG00000002917/ENSSSCG00000017705/ENSSSCG00000022689/ENSSSCG00000010816/ENSSSCG00000000816	EGLN3/GADD45G/NF1/NR4A3/TNF/PLAUR/NFKBID/CCL5/GADD45B/TGFB2/SENP1	11	7	ENSSSCG00000035249/ENSSSCG00000005385/ENSSSCG00000001404/ENSSSCG00000032434/ENSSSCG00000002917/ENSSSCG00000017705/ENSSSCG00000022689	4	ENSSSCG00000001963/ENSSSCG00000017748/ENSSSCG00000010816/ENSSSCG00000000816
BP	GO:0048639	positive regulation of developmental growth	5/174	96/10903	0.0186250368394189	0.147569925245247	ENSSSCG00000003654/ENSSSCG00000016974/ENSSSCG00000006231/ENSSSCG00000023165/ENSSSCG00000037449	MACF1/MAP1B/CHD7/SEMA7A/CSF1	5	2	ENSSSCG00000023165/ENSSSCG00000037449	3	ENSSSCG00000003654/ENSSSCG00000016974/ENSSSCG00000006231
BP	GO:0046649	lymphocyte activation	12/174	380/10903	0.0186734619851209	0.147569925245247	ENSSSCG00000006231/ENSSSCG00000021576/ENSSSCG00000013655/ENSSSCG00000004154/ENSSSCG00000025560/ENSSSCG00000016916/ENSSSCG00000002917/ENSSSCG00000017705/ENSSSCG00000014277/ENSSSCG00000033520/ENSSSCG00000006862/ENSSSCG00000017466	CHD7/CD83/ICAM1/TNFAIP3/PGLYRP2/IL6ST/NFKBID/CCL5/IRF1/IL23A/VCAM1/CCR7	12	11	ENSSSCG00000021576/ENSSSCG00000013655/ENSSSCG00000004154/ENSSSCG00000025560/ENSSSCG00000016916/ENSSSCG00000002917/ENSSSCG00000017705/ENSSSCG00000014277/ENSSSCG00000033520/ENSSSCG00000006862/ENSSSCG00000017466	1	ENSSSCG00000006231
BP	GO:0048675	axon extension	4/174	64/10903	0.0189536011623714	0.149343227982332	ENSSSCG00000003654/ENSSSCG00000016974/ENSSSCG00000012585/ENSSSCG00000023165	MACF1/MAP1B/DCX/SEMA7A	4	1	ENSSSCG00000023165	3	ENSSSCG00000003654/ENSSSCG00000016974/ENSSSCG00000012585
BP	GO:0009913	epidermal cell differentiation	5/174	97/10903	0.0193915747511407	0.151934621787986	ENSSSCG00000010426/ENSSSCG00000030165/ENSSSCG00000034282/ENSSSCG00000013320/ENSSSCG00000009196	PCDH15/MAFF/ABCA12/PAX6/ATOH1	5	1	ENSSSCG00000030165	4	ENSSSCG00000010426/ENSSSCG00000034282/ENSSSCG00000013320/ENSSSCG00000009196
BP	GO:0046427	positive regulation of JAK-STAT cascade	3/174	36/10903	0.0193959091644237	0.151934621787986	ENSSSCG00000016916/ENSSSCG00000017705/ENSSSCG00000033520	IL6ST/CCL5/IL23A	3	3	ENSSSCG00000016916/ENSSSCG00000017705/ENSSSCG00000033520	0
BP	GO:0016032	viral process	11/174	338/10903	0.0195959201188587	0.153053848391902	ENSSSCG00000008619/ENSSSCG00000024592/ENSSSCG00000008953/novel.15/ENSSSCG00000032474/ENSSSCG00000001404/ENSSSCG00000013655/ENSSSCG00000017705/ENSSSCG00000014277/ENSSSCG00000033520/ENSSSCG00000010452	DDX1/ANKRD17/CXCL8/-/CXCL10/TNF/ICAM1/CCL5/IRF1/IL23A/IFIT1	11	8	ENSSSCG00000008953/ENSSSCG00000032474/ENSSSCG00000001404/ENSSSCG00000013655/ENSSSCG00000017705/ENSSSCG00000014277/ENSSSCG00000033520/ENSSSCG00000010452	3	ENSSSCG00000008619/ENSSSCG00000024592/novel.15
BP	GO:0050867	positive regulation of cell activation	7/174	171/10903	0.019726290674996	0.153624223018356	ENSSSCG00000021576/ENSSSCG00000005385/ENSSSCG00000016916/ENSSSCG00000017705/ENSSSCG00000033520/ENSSSCG00000006862/ENSSSCG00000017466	CD83/NR4A3/IL6ST/CCL5/IL23A/VCAM1/CCR7	7	7	ENSSSCG00000021576/ENSSSCG00000005385/ENSSSCG00000016916/ENSSSCG00000017705/ENSSSCG00000033520/ENSSSCG00000006862/ENSSSCG00000017466	0
BP	GO:0050778	positive regulation of immune response	10/174	295/10903	0.0198707419434722	0.154300630917571	ENSSSCG00000024592/ENSSSCG00000013551/ENSSSCG00000001952/ENSSSCG00000005385/ENSSSCG00000001404/ENSSSCG00000023165/ENSSSCG00000004154/ENSSSCG00000014277/ENSSSCG00000033520/ENSSSCG00000017466	ANKRD17/C3/NFKBIA/NR4A3/TNF/SEMA7A/TNFAIP3/IRF1/IL23A/CCR7	10	9	ENSSSCG00000013551/ENSSSCG00000001952/ENSSSCG00000005385/ENSSSCG00000001404/ENSSSCG00000023165/ENSSSCG00000004154/ENSSSCG00000014277/ENSSSCG00000033520/ENSSSCG00000017466	1	ENSSSCG00000024592
BP	GO:0001936	regulation of endothelial cell proliferation	4/174	65/10903	0.0199520004332714	0.154483841505011	ENSSSCG00000017748/ENSSSCG00000001404/ENSSSCG00000031538/ENSSSCG00000005828	NF1/TNF/ANG/EGFL7	4	3	ENSSSCG00000001404/ENSSSCG00000031538/ENSSSCG00000005828	1	ENSSSCG00000017748
BP	GO:0002719	negative regulation of cytokine production involved in immune response	2/174	14/10903	0.0203171043445815	0.154501865928228	ENSSSCG00000001404/ENSSSCG00000010816	TNF/TGFB2	2	1	ENSSSCG00000001404	1	ENSSSCG00000010816
BP	GO:0021513	spinal cord dorsal/ventral patterning	2/174	14/10903	0.0203171043445815	0.154501865928228	ENSSSCG00000013320/ENSSSCG00000015733	PAX6/GLI2	2	0		2	ENSSSCG00000013320/ENSSSCG00000015733
BP	GO:0021692	cerebellar Purkinje cell layer morphogenesis	2/174	14/10903	0.0203171043445815	0.154501865928228	ENSSSCG00000010912/ENSSSCG00000004561	KIF14/HERC1	2	0		2	ENSSSCG00000010912/ENSSSCG00000004561
BP	GO:0046633	alpha-beta T cell proliferation	2/174	14/10903	0.0203171043445815	0.154501865928228	ENSSSCG00000014277/ENSSSCG00000033520	IRF1/IL23A	2	2	ENSSSCG00000014277/ENSSSCG00000033520	0
BP	GO:1905521	regulation of macrophage migration	2/174	14/10903	0.0203171043445815	0.154501865928228	ENSSSCG00000017705/ENSSSCG00000037449	CCL5/CSF1	2	2	ENSSSCG00000017705/ENSSSCG00000037449	0
BP	GO:0031589	cell-substrate adhesion	8/174	212/10903	0.0203457875711791	0.154501865928228	ENSSSCG00000003654/ENSSSCG00000010912/ENSSSCG00000004540/ENSSSCG00000017748/ENSSSCG00000027074/ENSSSCG00000010312/ENSSSCG00000037449/ENSSSCG00000006862	MACF1/KIF14/ONECUT2/NF1/FER/PLAU/CSF1/VCAM1	8	4	ENSSSCG00000027074/ENSSSCG00000010312/ENSSSCG00000037449/ENSSSCG00000006862	4	ENSSSCG00000003654/ENSSSCG00000010912/ENSSSCG00000004540/ENSSSCG00000017748
BP	GO:0048667	cell morphogenesis involved in neuron differentiation	10/174	297/10903	0.0207167313581136	0.154501865928228	ENSSSCG00000003654/ENSSSCG00000016974/ENSSSCG00000012585/ENSSSCG00000005385/ENSSSCG00000010426/ENSSSCG00000023165/ENSSSCG00000012724/ENSSSCG00000013320/ENSSSCG00000009196/ENSSSCG00000015733	MACF1/MAP1B/DCX/NR4A3/PCDH15/SEMA7A/SLITRK2/PAX6/ATOH1/GLI2	10	2	ENSSSCG00000005385/ENSSSCG00000023165	8	ENSSSCG00000003654/ENSSSCG00000016974/ENSSSCG00000012585/ENSSSCG00000010426/ENSSSCG00000012724/ENSSSCG00000013320/ENSSSCG00000009196/ENSSSCG00000015733
BP	GO:0006766	vitamin metabolic process	3/174	37/10903	0.0208651812872828	0.154501865928228	ENSSSCG00000040746/ENSSSCG00000001404/ENSSSCG00000032613	LRP2/TNF/SNAI1	3	2	ENSSSCG00000001404/ENSSSCG00000032613	1	ENSSSCG00000040746
BP	GO:0030810	positive regulation of nucleotide biosynthetic process	3/174	37/10903	0.0208651812872828	0.154501865928228	ENSSSCG00000017748/ENSSSCG00000005423/ENSSSCG00000003576	NF1/ABCA1/GPR3	3	1	ENSSSCG00000003576	2	ENSSSCG00000017748/ENSSSCG00000005423
BP	GO:0043124	negative regulation of I-kappaB kinase/NF-kappaB signaling	3/174	37/10903	0.0208651812872828	0.154501865928228	ENSSSCG00000001952/ENSSSCG00000004154/ENSSSCG00000002917	NFKBIA/TNFAIP3/NFKBID	3	3	ENSSSCG00000001952/ENSSSCG00000004154/ENSSSCG00000002917	0
BP	GO:0061337	cardiac conduction	3/174	37/10903	0.0208651812872828	0.154501865928228	ENSSSCG00000016845/ENSSSCG00000039947/ENSSSCG00000011455	NUP155/KCNJ2/CACNA1D	3	0		3	ENSSSCG00000016845/ENSSSCG00000039947/ENSSSCG00000011455
BP	GO:1900373	positive regulation of purine nucleotide biosynthetic process	3/174	37/10903	0.0208651812872828	0.154501865928228	ENSSSCG00000017748/ENSSSCG00000005423/ENSSSCG00000003576	NF1/ABCA1/GPR3	3	1	ENSSSCG00000003576	2	ENSSSCG00000017748/ENSSSCG00000005423
BP	GO:1902041	regulation of extrinsic apoptotic signaling pathway via death domain receptors	3/174	37/10903	0.0208651812872828	0.154501865928228	ENSSSCG00000017748/ENSSSCG00000013655/ENSSSCG00000004154	NF1/ICAM1/TNFAIP3	3	2	ENSSSCG00000013655/ENSSSCG00000004154	1	ENSSSCG00000017748
BP	GO:1904035	regulation of epithelial cell apoptotic process	3/174	37/10903	0.0208651812872828	0.154501865928228	ENSSSCG00000001404/ENSSSCG00000013655/ENSSSCG00000004154	TNF/ICAM1/TNFAIP3	3	3	ENSSSCG00000001404/ENSSSCG00000013655/ENSSSCG00000004154	0
BP	GO:1904894	positive regulation of STAT cascade	3/174	37/10903	0.0208651812872828	0.154501865928228	ENSSSCG00000016916/ENSSSCG00000017705/ENSSSCG00000033520	IL6ST/CCL5/IL23A	3	3	ENSSSCG00000016916/ENSSSCG00000017705/ENSSSCG00000033520	0
BP	GO:0010959	regulation of metal ion transport	7/174	173/10903	0.0208770718424855	0.154501865928228	ENSSSCG00000006231/ENSSSCG00000032474/ENSSSCG00000015136/ENSSSCG00000011867/ENSSSCG00000017723/ENSSSCG00000017705/ENSSSCG00000011455	CHD7/CXCL10/UBASH3B/MYLK/CCL2/CCL5/CACNA1D	7	3	ENSSSCG00000032474/ENSSSCG00000017723/ENSSSCG00000017705	4	ENSSSCG00000006231/ENSSSCG00000015136/ENSSSCG00000011867/ENSSSCG00000011455
BP	GO:0007160	cell-matrix adhesion	6/174	135/10903	0.0210167467909368	0.154743456849243	ENSSSCG00000003654/ENSSSCG00000004540/ENSSSCG00000017748/ENSSSCG00000010312/ENSSSCG00000037449/ENSSSCG00000006862	MACF1/ONECUT2/NF1/PLAU/CSF1/VCAM1	6	3	ENSSSCG00000010312/ENSSSCG00000037449/ENSSSCG00000006862	3	ENSSSCG00000003654/ENSSSCG00000004540/ENSSSCG00000017748
BP	GO:0070838	divalent metal ion transport	9/174	255/10903	0.0210830017730399	0.154743456849243	ENSSSCG00000006231/ENSSSCG00000039947/ENSSSCG00000032474/ENSSSCG00000021688/ENSSSCG00000015136/ENSSSCG00000011867/ENSSSCG00000017723/ENSSSCG00000017705/ENSSSCG00000011455	CHD7/KCNJ2/CXCL10/ZDHHC13/UBASH3B/MYLK/CCL2/CCL5/CACNA1D	9	3	ENSSSCG00000032474/ENSSSCG00000017723/ENSSSCG00000017705	6	ENSSSCG00000006231/ENSSSCG00000039947/ENSSSCG00000021688/ENSSSCG00000015136/ENSSSCG00000011867/ENSSSCG00000011455
BP	GO:0072511	divalent inorganic cation transport	9/174	255/10903	0.0210830017730399	0.154743456849243	ENSSSCG00000006231/ENSSSCG00000039947/ENSSSCG00000032474/ENSSSCG00000021688/ENSSSCG00000015136/ENSSSCG00000011867/ENSSSCG00000017723/ENSSSCG00000017705/ENSSSCG00000011455	CHD7/KCNJ2/CXCL10/ZDHHC13/UBASH3B/MYLK/CCL2/CCL5/CACNA1D	9	3	ENSSSCG00000032474/ENSSSCG00000017723/ENSSSCG00000017705	6	ENSSSCG00000006231/ENSSSCG00000039947/ENSSSCG00000021688/ENSSSCG00000015136/ENSSSCG00000011867/ENSSSCG00000011455
BP	GO:0001649	osteoblast differentiation	6/174	136/10903	0.0217058029109796	0.158446446862437	ENSSSCG00000017748/ENSSSCG00000001404/ENSSSCG00000023165/ENSSSCG00000016916/ENSSSCG00000015733/ENSSSCG00000032613	NF1/TNF/SEMA7A/IL6ST/GLI2/SNAI1	6	4	ENSSSCG00000001404/ENSSSCG00000023165/ENSSSCG00000016916/ENSSSCG00000032613	2	ENSSSCG00000017748/ENSSSCG00000015733
BP	GO:0046879	hormone secretion	6/174	136/10903	0.0217058029109796	0.158446446862437	ENSSSCG00000006231/ENSSSCG00000039888/ENSSSCG00000001404/ENSSSCG00000011510/ENSSSCG00000017705/ENSSSCG00000007336	CHD7/STXBP5L/TNF/TMF1/CCL5/NNAT	6	3	ENSSSCG00000001404/ENSSSCG00000011510/ENSSSCG00000017705	3	ENSSSCG00000006231/ENSSSCG00000039888/ENSSSCG00000007336
BP	GO:0042742	defense response to bacterium	5/174	100/10903	0.0218147386047691	0.158808925875479	ENSSSCG00000024592/ENSSSCG00000001404/ENSSSCG00000025560/ENSSSCG00000011510/ENSSSCG00000033520	ANKRD17/TNF/PGLYRP2/TMF1/IL23A	5	4	ENSSSCG00000001404/ENSSSCG00000025560/ENSSSCG00000011510/ENSSSCG00000033520	1	ENSSSCG00000024592
BP	GO:0002764	immune response-regulating signaling pathway	7/174	175/10903	0.0220738861312479	0.159826867420576	ENSSSCG00000024592/ENSSSCG00000001952/ENSSSCG00000005385/ENSSSCG00000004154/ENSSSCG00000027074/ENSSSCG00000014277/ENSSSCG00000017466	ANKRD17/NFKBIA/NR4A3/TNFAIP3/FER/IRF1/CCR7	7	6	ENSSSCG00000001952/ENSSSCG00000005385/ENSSSCG00000004154/ENSSSCG00000027074/ENSSSCG00000014277/ENSSSCG00000017466	1	ENSSSCG00000024592
BP	GO:0051047	positive regulation of secretion	7/174	175/10903	0.0220738861312479	0.159826867420576	ENSSSCG00000026239/ENSSSCG00000039888/ENSSSCG00000001404/ENSSSCG00000011510/ENSSSCG00000031538/ENSSSCG00000010816/ENSSSCG00000007336	VPS35/STXBP5L/TNF/TMF1/ANG/TGFB2/NNAT	7	3	ENSSSCG00000001404/ENSSSCG00000011510/ENSSSCG00000031538	4	ENSSSCG00000026239/ENSSSCG00000039888/ENSSSCG00000010816/ENSSSCG00000007336
BP	GO:0034394	protein localization to cell surface	3/174	38/10903	0.022393968377018	0.161272691618364	ENSSSCG00000034581/ENSSSCG00000001404/ENSSSCG00000034282	LRIG2/TNF/ABCA12	3	1	ENSSSCG00000001404	2	ENSSSCG00000034581/ENSSSCG00000034282
BP	GO:0060324	face development	3/174	38/10903	0.022393968377018	0.161272691618364	ENSSSCG00000006231/ENSSSCG00000011264/ENSSSCG00000002669	CHD7/CSRNP1/CRISPLD2	3	2	ENSSSCG00000011264/ENSSSCG00000002669	1	ENSSSCG00000006231
BP	GO:0045860	positive regulation of protein kinase activity	10/174	301/10903	0.0224874084064003	0.161511440002001	ENSSSCG00000010912/ENSSSCG00000035249/ENSSSCG00000009850/ENSSSCG00000001404/ENSSSCG00000017705/ENSSSCG00000031538/ENSSSCG00000037449/ENSSSCG00000033520/ENSSSCG00000022689/ENSSSCG00000010816	KIF14/GADD45G/TAOK3/TNF/CCL5/ANG/CSF1/IL23A/GADD45B/TGFB2	10	7	ENSSSCG00000035249/ENSSSCG00000001404/ENSSSCG00000017705/ENSSSCG00000031538/ENSSSCG00000037449/ENSSSCG00000033520/ENSSSCG00000022689	3	ENSSSCG00000010912/ENSSSCG00000009850/ENSSSCG00000010816
BP	GO:0032495	response to muramyl dipeptide	2/174	15/10903	0.0232000012689975	0.16399156569827	ENSSSCG00000001952/ENSSSCG00000004154	NFKBIA/TNFAIP3	2	2	ENSSSCG00000001952/ENSSSCG00000004154	0
BP	GO:0034110	regulation of homotypic cell-cell adhesion	2/174	15/10903	0.0232000012689975	0.16399156569827	ENSSSCG00000015136/ENSSSCG00000017705	UBASH3B/CCL5	2	1	ENSSSCG00000017705	1	ENSSSCG00000015136
BP	GO:0042119	neutrophil activation	2/174	15/10903	0.0232000012689975	0.16399156569827	ENSSSCG00000008953/ENSSSCG00000017705	CXCL8/CCL5	2	2	ENSSSCG00000008953/ENSSSCG00000017705	0
BP	GO:0043372	positive regulation of CD4-positive, alpha-beta T cell differentiation	2/174	15/10903	0.0232000012689975	0.16399156569827	ENSSSCG00000021576/ENSSSCG00000033520	CD83/IL23A	2	2	ENSSSCG00000021576/ENSSSCG00000033520	0
BP	GO:0045671	negative regulation of osteoclast differentiation	2/174	15/10903	0.0232000012689975	0.16399156569827	ENSSSCG00000017748/ENSSSCG00000015136	NF1/UBASH3B	2	0		2	ENSSSCG00000017748/ENSSSCG00000015136
BP	GO:0071354	cellular response to interleukin-6	2/174	15/10903	0.0232000012689975	0.16399156569827	ENSSSCG00000016916/ENSSSCG00000027074	IL6ST/FER	2	2	ENSSSCG00000016916/ENSSSCG00000027074	0
BP	GO:0070509	calcium ion import	5/174	102/10903	0.0235349727000694	0.165921557535489	ENSSSCG00000006231/ENSSSCG00000032474/ENSSSCG00000015136/ENSSSCG00000017723/ENSSSCG00000011455	CHD7/CXCL10/UBASH3B/CCL2/CACNA1D	5	2	ENSSSCG00000032474/ENSSSCG00000017723	3	ENSSSCG00000006231/ENSSSCG00000015136/ENSSSCG00000011455
BP	GO:0030217	T cell differentiation	6/174	139/10903	0.0238643206852431	0.166879366028722	ENSSSCG00000006231/ENSSSCG00000021576/ENSSSCG00000002917/ENSSSCG00000014277/ENSSSCG00000033520/ENSSSCG00000017466	CHD7/CD83/NFKBID/IRF1/IL23A/CCR7	6	5	ENSSSCG00000021576/ENSSSCG00000002917/ENSSSCG00000014277/ENSSSCG00000033520/ENSSSCG00000017466	1	ENSSSCG00000006231
BP	GO:0000904	cell morphogenesis involved in differentiation	12/174	394/10903	0.0239761520084277	0.166879366028722	ENSSSCG00000003654/ENSSSCG00000016974/ENSSSCG00000010912/ENSSSCG00000012585/ENSSSCG00000005385/ENSSSCG00000010426/ENSSSCG00000023165/ENSSSCG00000027074/ENSSSCG00000012724/ENSSSCG00000013320/ENSSSCG00000009196/ENSSSCG00000015733	MACF1/MAP1B/KIF14/DCX/NR4A3/PCDH15/SEMA7A/FER/SLITRK2/PAX6/ATOH1/GLI2	12	3	ENSSSCG00000005385/ENSSSCG00000023165/ENSSSCG00000027074	9	ENSSSCG00000003654/ENSSSCG00000016974/ENSSSCG00000010912/ENSSSCG00000012585/ENSSSCG00000010426/ENSSSCG00000012724/ENSSSCG00000013320/ENSSSCG00000009196/ENSSSCG00000015733
BP	GO:0007040	lysosome organization	3/174	39/10903	0.0239822903774013	0.166879366028722	ENSSSCG00000026239/ENSSSCG00000005423/ENSSSCG00000010151	VPS35/ABCA1/LYST	3	0		3	ENSSSCG00000026239/ENSSSCG00000005423/ENSSSCG00000010151
BP	GO:0050885	neuromuscular process controlling balance	3/174	39/10903	0.0239822903774013	0.166879366028722	ENSSSCG00000004561/ENSSSCG00000005385/ENSSSCG00000010426	HERC1/NR4A3/PCDH15	3	1	ENSSSCG00000005385	2	ENSSSCG00000004561/ENSSSCG00000010426
BP	GO:0080171	lytic vacuole organization	3/174	39/10903	0.0239822903774013	0.166879366028722	ENSSSCG00000026239/ENSSSCG00000005423/ENSSSCG00000010151	VPS35/ABCA1/LYST	3	0		3	ENSSSCG00000026239/ENSSSCG00000005423/ENSSSCG00000010151
BP	GO:0006959	humoral immune response	4/174	69/10903	0.0242668144366781	0.168421750973732	ENSSSCG00000013551/ENSSSCG00000021576/ENSSSCG00000001404/ENSSSCG00000017466	C3/CD83/TNF/CCR7	4	4	ENSSSCG00000013551/ENSSSCG00000021576/ENSSSCG00000001404/ENSSSCG00000017466	0
BP	GO:0046883	regulation of hormone secretion	5/174	103/10903	0.0244270455743626	0.169095749596169	ENSSSCG00000006231/ENSSSCG00000039888/ENSSSCG00000001404/ENSSSCG00000017705/ENSSSCG00000007336	CHD7/STXBP5L/TNF/CCL5/NNAT	5	2	ENSSSCG00000001404/ENSSSCG00000017705	3	ENSSSCG00000006231/ENSSSCG00000039888/ENSSSCG00000007336
BP	GO:0009914	hormone transport	6/174	140/10903	0.0246147040020874	0.169518745556792	ENSSSCG00000006231/ENSSSCG00000039888/ENSSSCG00000001404/ENSSSCG00000011510/ENSSSCG00000017705/ENSSSCG00000007336	CHD7/STXBP5L/TNF/TMF1/CCL5/NNAT	6	3	ENSSSCG00000001404/ENSSSCG00000011510/ENSSSCG00000017705	3	ENSSSCG00000006231/ENSSSCG00000039888/ENSSSCG00000007336
BP	GO:0043588	skin development	6/174	140/10903	0.0246147040020874	0.169518745556792	ENSSSCG00000017748/ENSSSCG00000001404/ENSSSCG00000034282/ENSSSCG00000013320/ENSSSCG00000032613/ENSSSCG00000010816	NF1/TNF/ABCA12/PAX6/SNAI1/TGFB2	6	2	ENSSSCG00000001404/ENSSSCG00000032613	4	ENSSSCG00000017748/ENSSSCG00000034282/ENSSSCG00000013320/ENSSSCG00000010816
BP	GO:0098542	defense response to other organism	8/174	220/10903	0.0247375374843779	0.169927853642688	ENSSSCG00000024592/ENSSSCG00000032474/ENSSSCG00000001404/ENSSSCG00000025560/ENSSSCG00000011510/ENSSSCG00000014277/ENSSSCG00000033520/ENSSSCG00000010452	ANKRD17/CXCL10/TNF/PGLYRP2/TMF1/IRF1/IL23A/IFIT1	8	7	ENSSSCG00000032474/ENSSSCG00000001404/ENSSSCG00000025560/ENSSSCG00000011510/ENSSSCG00000014277/ENSSSCG00000033520/ENSSSCG00000010452	1	ENSSSCG00000024592
BP	GO:0001818	negative regulation of cytokine production	6/174	141/10903	0.0253807327314277	0.171161568286441	ENSSSCG00000021576/ENSSSCG00000001404/ENSSSCG00000004154/ENSSSCG00000025560/ENSSSCG00000033520/ENSSSCG00000010816	CD83/TNF/TNFAIP3/PGLYRP2/IL23A/TGFB2	6	5	ENSSSCG00000021576/ENSSSCG00000001404/ENSSSCG00000004154/ENSSSCG00000025560/ENSSSCG00000033520	1	ENSSSCG00000010816
BP	GO:0006171	cAMP biosynthetic process	3/174	40/10903	0.0256301159726073	0.171161568286441	ENSSSCG00000017748/ENSSSCG00000005423/ENSSSCG00000003576	NF1/ABCA1/GPR3	3	1	ENSSSCG00000003576	2	ENSSSCG00000017748/ENSSSCG00000005423
BP	GO:0050772	positive regulation of axonogenesis	3/174	40/10903	0.0256301159726073	0.171161568286441	ENSSSCG00000003654/ENSSSCG00000016974/ENSSSCG00000023165	MACF1/MAP1B/SEMA7A	3	1	ENSSSCG00000023165	2	ENSSSCG00000003654/ENSSSCG00000016974
BP	GO:0051279	regulation of release of sequestered calcium ion into cytosol	3/174	40/10903	0.0256301159726073	0.171161568286441	ENSSSCG00000006231/ENSSSCG00000032474/ENSSSCG00000015136	CHD7/CXCL10/UBASH3B	3	1	ENSSSCG00000032474	2	ENSSSCG00000006231/ENSSSCG00000015136
BP	GO:0006775	fat-soluble vitamin metabolic process	2/174	16/10903	0.0262400246999741	0.171161568286441	ENSSSCG00000001404/ENSSSCG00000032613	TNF/SNAI1	2	2	ENSSSCG00000001404/ENSSSCG00000032613	0
BP	GO:0010742	macrophage derived foam cell differentiation	2/174	16/10903	0.0262400246999741	0.171161568286441	ENSSSCG00000001952/ENSSSCG00000037449	NFKBIA/CSF1	2	2	ENSSSCG00000001952/ENSSSCG00000037449	0
BP	GO:0021511	spinal cord patterning	2/174	16/10903	0.0262400246999741	0.171161568286441	ENSSSCG00000013320/ENSSSCG00000015733	PAX6/GLI2	2	0		2	ENSSSCG00000013320/ENSSSCG00000015733
BP	GO:0021983	pituitary gland development	2/174	16/10903	0.0262400246999741	0.171161568286441	ENSSSCG00000013320/ENSSSCG00000015733	PAX6/GLI2	2	0		2	ENSSSCG00000013320/ENSSSCG00000015733
BP	GO:0032733	positive regulation of interleukin-10 production	2/174	16/10903	0.0262400246999741	0.171161568286441	ENSSSCG00000021576/ENSSSCG00000033520	CD83/IL23A	2	2	ENSSSCG00000021576/ENSSSCG00000033520	0
BP	GO:0045124	regulation of bone resorption	2/174	16/10903	0.0262400246999741	0.171161568286441	ENSSSCG00000017748/ENSSSCG00000015136	NF1/UBASH3B	2	0		2	ENSSSCG00000017748/ENSSSCG00000015136
BP	GO:0045761	regulation of adenylate cyclase activity	2/174	16/10903	0.0262400246999741	0.171161568286441	ENSSSCG00000017748/ENSSSCG00000003576	NF1/GPR3	2	1	ENSSSCG00000003576	1	ENSSSCG00000017748
BP	GO:0048710	regulation of astrocyte differentiation	2/174	16/10903	0.0262400246999741	0.171161568286441	ENSSSCG00000017748/ENSSSCG00000016916	NF1/IL6ST	2	1	ENSSSCG00000016916	1	ENSSSCG00000017748
BP	GO:0050702	interleukin-1 beta secretion	2/174	16/10903	0.0262400246999741	0.171161568286441	ENSSSCG00000005423/ENSSSCG00000017466	ABCA1/CCR7	2	1	ENSSSCG00000017466	1	ENSSSCG00000005423
BP	GO:0051797	regulation of hair follicle development	2/174	16/10903	0.0262400246999741	0.171161568286441	ENSSSCG00000001404/ENSSSCG00000010816	TNF/TGFB2	2	1	ENSSSCG00000001404	1	ENSSSCG00000010816
BP	GO:0060216	definitive hemopoiesis	2/174	16/10903	0.0262400246999741	0.171161568286441	ENSSSCG00000023324/ENSSSCG00000000816	KMT2A/SENP1	2	0		2	ENSSSCG00000023324/ENSSSCG00000000816
BP	GO:0060384	innervation	2/174	16/10903	0.0262400246999741	0.171161568286441	ENSSSCG00000006231/ENSSSCG00000034581	CHD7/LRIG2	2	0		2	ENSSSCG00000006231/ENSSSCG00000034581
BP	GO:0070741	response to interleukin-6	2/174	16/10903	0.0262400246999741	0.171161568286441	ENSSSCG00000016916/ENSSSCG00000027074	IL6ST/FER	2	2	ENSSSCG00000016916/ENSSSCG00000027074	0
BP	GO:0090077	foam cell differentiation	2/174	16/10903	0.0262400246999741	0.171161568286441	ENSSSCG00000001952/ENSSSCG00000037449	NFKBIA/CSF1	2	2	ENSSSCG00000001952/ENSSSCG00000037449	0
BP	GO:0099622	cardiac muscle cell membrane repolarization	2/174	16/10903	0.0262400246999741	0.171161568286441	ENSSSCG00000039947/ENSSSCG00000011455	KCNJ2/CACNA1D	2	0		2	ENSSSCG00000039947/ENSSSCG00000011455
BP	GO:2000516	positive regulation of CD4-positive, alpha-beta T cell activation	2/174	16/10903	0.0262400246999741	0.171161568286441	ENSSSCG00000021576/ENSSSCG00000033520	CD83/IL23A	2	2	ENSSSCG00000021576/ENSSSCG00000033520	0
BP	GO:0046328	regulation of JNK cascade	5/174	105/10903	0.0262759058807823	0.171161568286441	ENSSSCG00000035249/ENSSSCG00000009850/ENSSSCG00000011743/ENSSSCG00000001404/ENSSSCG00000022689	GADD45G/TAOK3/MECOM/TNF/GADD45B	5	3	ENSSSCG00000035249/ENSSSCG00000001404/ENSSSCG00000022689	2	ENSSSCG00000009850/ENSSSCG00000011743
BP	GO:0043086	negative regulation of catalytic activity	13/174	446/10903	0.026322719721543	0.171161568286441	ENSSSCG00000011363/ENSSSCG00000015115/ENSSSCG00000029464/ENSSSCG00000013551/ENSSSCG00000017748/ENSSSCG00000001404/ENSSSCG00000015136/ENSSSCG00000032434/ENSSSCG00000004154/ENSSSCG00000002487/ENSSSCG00000005584/ENSSSCG00000022689/ENSSSCG00000010816	PRKAR2A/CBL/KDM5A/C3/NF1/TNF/UBASH3B/PLAUR/TNFAIP3/SERPINA3-2/CRB2/GADD45B/TGFB2	13	7	ENSSSCG00000013551/ENSSSCG00000001404/ENSSSCG00000032434/ENSSSCG00000004154/ENSSSCG00000002487/ENSSSCG00000005584/ENSSSCG00000022689	6	ENSSSCG00000011363/ENSSSCG00000015115/ENSSSCG00000029464/ENSSSCG00000017748/ENSSSCG00000015136/ENSSSCG00000010816
BP	GO:0001935	endothelial cell proliferation	4/174	71/10903	0.0266198973224014	0.171538242382318	ENSSSCG00000017748/ENSSSCG00000001404/ENSSSCG00000031538/ENSSSCG00000005828	NF1/TNF/ANG/EGFL7	4	3	ENSSSCG00000001404/ENSSSCG00000031538/ENSSSCG00000005828	1	ENSSSCG00000017748
BP	GO:0050796	regulation of insulin secretion	4/174	71/10903	0.0266198973224014	0.171538242382318	ENSSSCG00000039888/ENSSSCG00000001404/ENSSSCG00000017705/ENSSSCG00000007336	STXBP5L/TNF/CCL5/NNAT	4	2	ENSSSCG00000001404/ENSSSCG00000017705	2	ENSSSCG00000039888/ENSSSCG00000007336
BP	GO:0031349	positive regulation of defense response	7/174	182/10903	0.0266367707469371	0.171538242382318	ENSSSCG00000024592/ENSSSCG00000013551/ENSSSCG00000001952/ENSSSCG00000001404/ENSSSCG00000004154/ENSSSCG00000014277/ENSSSCG00000017466	ANKRD17/C3/NFKBIA/TNF/TNFAIP3/IRF1/CCR7	7	6	ENSSSCG00000013551/ENSSSCG00000001952/ENSSSCG00000001404/ENSSSCG00000004154/ENSSSCG00000014277/ENSSSCG00000017466	1	ENSSSCG00000024592
BP	GO:0051235	maintenance of location	7/174	182/10903	0.0266367707469371	0.171538242382318	ENSSSCG00000006231/ENSSSCG00000013551/ENSSSCG00000001952/ENSSSCG00000032474/ENSSSCG00000001404/ENSSSCG00000015136/ENSSSCG00000026753	CHD7/C3/NFKBIA/CXCL10/TNF/UBASH3B/OSBPL11	7	4	ENSSSCG00000013551/ENSSSCG00000001952/ENSSSCG00000032474/ENSSSCG00000001404	3	ENSSSCG00000006231/ENSSSCG00000015136/ENSSSCG00000026753
BP	GO:0002526	acute inflammatory response	3/174	41/10903	0.0273373647469542	0.174373333707358	ENSSSCG00000013551/ENSSSCG00000001404/ENSSSCG00000017466	C3/TNF/CCR7	3	3	ENSSSCG00000013551/ENSSSCG00000001404/ENSSSCG00000017466	0
BP	GO:0010827	regulation of glucose transport	3/174	41/10903	0.0273373647469542	0.174373333707358	ENSSSCG00000013551/ENSSSCG00000005385/ENSSSCG00000001404	C3/NR4A3/TNF	3	3	ENSSSCG00000013551/ENSSSCG00000005385/ENSSSCG00000001404	0
BP	GO:0070252	actin-mediated cell contraction	3/174	41/10903	0.0273373647469542	0.174373333707358	ENSSSCG00000016845/ENSSSCG00000039947/ENSSSCG00000011455	NUP155/KCNJ2/CACNA1D	3	0		3	ENSSSCG00000016845/ENSSSCG00000039947/ENSSSCG00000011455
BP	GO:1903035	negative regulation of response to wounding	3/174	41/10903	0.0273373647469542	0.174373333707358	ENSSSCG00000034581/ENSSSCG00000015136/ENSSSCG00000010312	LRIG2/UBASH3B/PLAU	3	1	ENSSSCG00000010312	2	ENSSSCG00000034581/ENSSSCG00000015136
BP	GO:0043069	negative regulation of programmed cell death	14/174	496/10903	0.0274266924718417	0.174527575135544	ENSSSCG00000010912/ENSSSCG00000015115/ENSSSCG00000011743/ENSSSCG00000005385/ENSSSCG00000001404/ENSSSCG00000032434/ENSSSCG00000013655/ENSSSCG00000004154/ENSSSCG00000017723/ENSSSCG00000011510/ENSSSCG00000017705/ENSSSCG00000009196/ENSSSCG00000015733/ENSSSCG00000032613	KIF14/CBL/MECOM/NR4A3/TNF/PLAUR/ICAM1/TNFAIP3/CCL2/TMF1/CCL5/ATOH1/GLI2/SNAI1	14	9	ENSSSCG00000005385/ENSSSCG00000001404/ENSSSCG00000032434/ENSSSCG00000013655/ENSSSCG00000004154/ENSSSCG00000017723/ENSSSCG00000011510/ENSSSCG00000017705/ENSSSCG00000032613	5	ENSSSCG00000010912/ENSSSCG00000015115/ENSSSCG00000011743/ENSSSCG00000009196/ENSSSCG00000015733
BP	GO:0045927	positive regulation of growth	6/174	144/10903	0.027773873596009	0.17552797835091	ENSSSCG00000003654/ENSSSCG00000016974/ENSSSCG00000006231/ENSSSCG00000023165/ENSSSCG00000037449/ENSSSCG00000010816	MACF1/MAP1B/CHD7/SEMA7A/CSF1/TGFB2	6	2	ENSSSCG00000023165/ENSSSCG00000037449	4	ENSSSCG00000003654/ENSSSCG00000016974/ENSSSCG00000006231/ENSSSCG00000010816
BP	GO:0034614	cellular response to reactive oxygen species	4/174	72/10903	0.0278459838742579	0.17552797835091	ENSSSCG00000005385/ENSSSCG00000001404/ENSSSCG00000004154/ENSSSCG00000027074	NR4A3/TNF/TNFAIP3/FER	4	4	ENSSSCG00000005385/ENSSSCG00000001404/ENSSSCG00000004154/ENSSSCG00000027074	0
BP	GO:0042303	molting cycle	4/174	72/10903	0.0278459838742579	0.17552797835091	ENSSSCG00000017748/ENSSSCG00000001404/ENSSSCG00000032613/ENSSSCG00000010816	NF1/TNF/SNAI1/TGFB2	4	2	ENSSSCG00000001404/ENSSSCG00000032613	2	ENSSSCG00000017748/ENSSSCG00000010816
BP	GO:0042633	hair cycle	4/174	72/10903	0.0278459838742579	0.17552797835091	ENSSSCG00000017748/ENSSSCG00000001404/ENSSSCG00000032613/ENSSSCG00000010816	NF1/TNF/SNAI1/TGFB2	4	2	ENSSSCG00000001404/ENSSSCG00000032613	2	ENSSSCG00000017748/ENSSSCG00000010816
BP	GO:0051170	nuclear import	7/174	184/10903	0.0280504525355822	0.176401789537147	ENSSSCG00000017514/ENSSSCG00000016845/ENSSSCG00000001952/ENSSSCG00000017748/ENSSSCG00000004332/ENSSSCG00000001404/ENSSSCG00000010816	KPNB1/NUP155/NFKBIA/NF1/BACH2/TNF/TGFB2	7	2	ENSSSCG00000001952/ENSSSCG00000001404	5	ENSSSCG00000017514/ENSSSCG00000016845/ENSSSCG00000017748/ENSSSCG00000004332/ENSSSCG00000010816
BP	GO:0043270	positive regulation of ion transport	5/174	107/10903	0.0282120505785024	0.177002537470276	ENSSSCG00000032474/ENSSSCG00000011867/ENSSSCG00000017723/ENSSSCG00000017705/ENSSSCG00000011455	CXCL10/MYLK/CCL2/CCL5/CACNA1D	5	3	ENSSSCG00000032474/ENSSSCG00000017723/ENSSSCG00000017705	2	ENSSSCG00000011867/ENSSSCG00000011455
BP	GO:0002444	myeloid leukocyte mediated immunity	3/174	42/10903	0.0291039092812002	0.179605812019136	ENSSSCG00000013551/ENSSSCG00000005385/ENSSSCG00000027074	C3/NR4A3/FER	3	3	ENSSSCG00000013551/ENSSSCG00000005385/ENSSSCG00000027074	0
BP	GO:0014068	positive regulation of phosphatidylinositol 3-kinase signaling	3/174	42/10903	0.0291039092812002	0.179605812019136	ENSSSCG00000015115/ENSSSCG00000017705/ENSSSCG00000010816	CBL/CCL5/TGFB2	3	1	ENSSSCG00000017705	2	ENSSSCG00000015115/ENSSSCG00000010816
BP	GO:0090307	mitotic spindle assembly	3/174	42/10903	0.0291039092812002	0.179605812019136	ENSSSCG00000017514/ENSSSCG00000027105/ENSSSCG00000024663	KPNB1/TUBGCP5/SPICE1	3	0		3	ENSSSCG00000017514/ENSSSCG00000027105/ENSSSCG00000024663
BP	GO:0035270	endocrine system development	4/174	73/10903	0.0291052975572219	0.179605812019136	ENSSSCG00000004540/ENSSSCG00000017748/ENSSSCG00000013320/ENSSSCG00000015733	ONECUT2/NF1/PAX6/GLI2	4	0		4	ENSSSCG00000004540/ENSSSCG00000017748/ENSSSCG00000013320/ENSSSCG00000015733
BP	GO:0030072	peptide hormone secretion	5/174	108/10903	0.0292132055168565	0.179605812019136	ENSSSCG00000006231/ENSSSCG00000039888/ENSSSCG00000001404/ENSSSCG00000017705/ENSSSCG00000007336	CHD7/STXBP5L/TNF/CCL5/NNAT	5	2	ENSSSCG00000001404/ENSSSCG00000017705	3	ENSSSCG00000006231/ENSSSCG00000039888/ENSSSCG00000007336
BP	GO:0002701	negative regulation of production of molecular mediator of immune response	2/174	17/10903	0.0294314861800674	0.179605812019136	ENSSSCG00000001404/ENSSSCG00000010816	TNF/TGFB2	2	1	ENSSSCG00000001404	1	ENSSSCG00000010816
BP	GO:0010884	positive regulation of lipid storage	2/174	17/10903	0.0294314861800674	0.179605812019136	ENSSSCG00000013551/ENSSSCG00000026753	C3/OSBPL11	2	1	ENSSSCG00000013551	1	ENSSSCG00000026753
BP	GO:0045662	negative regulation of myoblast differentiation	2/174	17/10903	0.0294314861800674	0.179605812019136	ENSSSCG00000032474/ENSSSCG00000001404	CXCL10/TNF	2	2	ENSSSCG00000032474/ENSSSCG00000001404	0
BP	GO:0048745	smooth muscle tissue development	2/174	17/10903	0.0294314861800674	0.179605812019136	ENSSSCG00000017748/ENSSSCG00000011867	NF1/MYLK	2	0		2	ENSSSCG00000017748/ENSSSCG00000011867
BP	GO:0051043	regulation of membrane protein ectodomain proteolysis	2/174	17/10903	0.0294314861800674	0.179605812019136	ENSSSCG00000034581/ENSSSCG00000001404	LRIG2/TNF	2	1	ENSSSCG00000001404	1	ENSSSCG00000034581
BP	GO:1902692	regulation of neuroblast proliferation	2/174	17/10903	0.0294314861800674	0.179605812019136	ENSSSCG00000017748/ENSSSCG00000013320	NF1/PAX6	2	0		2	ENSSSCG00000017748/ENSSSCG00000013320
BP	GO:2000352	negative regulation of endothelial cell apoptotic process	2/174	17/10903	0.0294314861800674	0.179605812019136	ENSSSCG00000013655/ENSSSCG00000004154	ICAM1/TNFAIP3	2	2	ENSSSCG00000013655/ENSSSCG00000004154	0
BP	GO:0001933	negative regulation of protein phosphorylation	9/174	271/10903	0.0297036086959236	0.180444371193604	ENSSSCG00000011363/ENSSSCG00000015115/ENSSSCG00000009850/ENSSSCG00000017748/ENSSSCG00000011743/ENSSSCG00000015136/ENSSSCG00000004154/ENSSSCG00000013320/ENSSSCG00000022689	PRKAR2A/CBL/TAOK3/NF1/MECOM/UBASH3B/TNFAIP3/PAX6/GADD45B	9	2	ENSSSCG00000004154/ENSSSCG00000022689	7	ENSSSCG00000011363/ENSSSCG00000015115/ENSSSCG00000009850/ENSSSCG00000017748/ENSSSCG00000011743/ENSSSCG00000015136/ENSSSCG00000013320
BP	GO:0043410	positive regulation of MAPK cascade	9/174	271/10903	0.0297036086959236	0.180444371193604	ENSSSCG00000016254/ENSSSCG00000035249/ENSSSCG00000009850/ENSSSCG00000001404/ENSSSCG00000023165/ENSSSCG00000013655/ENSSSCG00000017723/ENSSSCG00000022689/ENSSSCG00000010816	CCL20/GADD45G/TAOK3/TNF/SEMA7A/ICAM1/CCL2/GADD45B/TGFB2	9	7	ENSSSCG00000016254/ENSSSCG00000035249/ENSSSCG00000001404/ENSSSCG00000023165/ENSSSCG00000013655/ENSSSCG00000017723/ENSSSCG00000022689	2	ENSSSCG00000009850/ENSSSCG00000010816
BP	GO:0072358	cardiovascular system development	12/174	407/10903	0.0298275204989243	0.180787166100946	ENSSSCG00000040746/ENSSSCG00000006231/ENSSSCG00000024592/ENSSSCG00000008953/ENSSSCG00000013551/ENSSSCG00000017748/ENSSSCG00000012967/ENSSSCG00000011867/ENSSSCG00000031538/ENSSSCG00000005584/ENSSSCG00000013320/ENSSSCG00000010816	LRP2/CHD7/ANKRD17/CXCL8/C3/NF1/FOSL1/MYLK/ANG/CRB2/PAX6/TGFB2	12	5	ENSSSCG00000008953/ENSSSCG00000013551/ENSSSCG00000012967/ENSSSCG00000031538/ENSSSCG00000005584	7	ENSSSCG00000040746/ENSSSCG00000006231/ENSSSCG00000024592/ENSSSCG00000017748/ENSSSCG00000011867/ENSSSCG00000013320/ENSSSCG00000010816
BP	GO:0042098	T cell proliferation	5/174	109/10903	0.0302365901113044	0.182852877896579	ENSSSCG00000016916/ENSSSCG00000017705/ENSSSCG00000014277/ENSSSCG00000033520/ENSSSCG00000006862	IL6ST/CCL5/IRF1/IL23A/VCAM1	5	5	ENSSSCG00000016916/ENSSSCG00000017705/ENSSSCG00000014277/ENSSSCG00000033520/ENSSSCG00000006862	0
BP	GO:0001938	positive regulation of endothelial cell proliferation	3/174	43/10903	0.0309295771869772	0.185785509605184	ENSSSCG00000017748/ENSSSCG00000031538/ENSSSCG00000005828	NF1/ANG/EGFL7	3	2	ENSSSCG00000031538/ENSSSCG00000005828	1	ENSSSCG00000017748
BP	GO:0006919	activation of cysteine-type endopeptidase activity involved in apoptotic process	3/174	43/10903	0.0309295771869772	0.185785509605184	ENSSSCG00000001963/ENSSSCG00000001404/ENSSSCG00000000816	EGLN3/TNF/SENP1	3	1	ENSSSCG00000001404	2	ENSSSCG00000001963/ENSSSCG00000000816
BP	GO:0051148	negative regulation of muscle cell differentiation	3/174	43/10903	0.0309295771869772	0.185785509605184	ENSSSCG00000024592/ENSSSCG00000032474/ENSSSCG00000001404	ANKRD17/CXCL10/TNF	3	2	ENSSSCG00000032474/ENSSSCG00000001404	1	ENSSSCG00000024592
BP	GO:0051251	positive regulation of lymphocyte activation	6/174	148/10903	0.0311906843154955	0.186517507324135	ENSSSCG00000021576/ENSSSCG00000016916/ENSSSCG00000017705/ENSSSCG00000033520/ENSSSCG00000006862/ENSSSCG00000017466	CD83/IL6ST/CCL5/IL23A/VCAM1/CCR7	6	6	ENSSSCG00000021576/ENSSSCG00000016916/ENSSSCG00000017705/ENSSSCG00000033520/ENSSSCG00000006862/ENSSSCG00000017466	0
BP	GO:0051403	stress-activated MAPK cascade	6/174	148/10903	0.0311906843154955	0.186517507324135	ENSSSCG00000035249/ENSSSCG00000009850/ENSSSCG00000011743/ENSSSCG00000001404/ENSSSCG00000022689/ENSSSCG00000010816	GADD45G/TAOK3/MECOM/TNF/GADD45B/TGFB2	6	3	ENSSSCG00000035249/ENSSSCG00000001404/ENSSSCG00000022689	3	ENSSSCG00000009850/ENSSSCG00000011743/ENSSSCG00000010816
BP	GO:0002700	regulation of production of molecular mediator of immune response	4/174	75/10903	0.031724105786334	0.188864176447975	ENSSSCG00000005385/ENSSSCG00000001404/ENSSSCG00000023165/ENSSSCG00000010816	NR4A3/TNF/SEMA7A/TGFB2	4	3	ENSSSCG00000005385/ENSSSCG00000001404/ENSSSCG00000023165	1	ENSSSCG00000010816
BP	GO:0007052	mitotic spindle organization	4/174	75/10903	0.031724105786334	0.188864176447975	ENSSSCG00000017514/ENSSSCG00000027105/ENSSSCG00000003888/ENSSSCG00000024663	KPNB1/TUBGCP5/STIL/SPICE1	4	0		4	ENSSSCG00000017514/ENSSSCG00000027105/ENSSSCG00000003888/ENSSSCG00000024663
BP	GO:0001503	ossification	8/174	231/10903	0.0318066495673953	0.188935729913641	ENSSSCG00000017748/ENSSSCG00000001404/ENSSSCG00000023165/ENSSSCG00000016916/ENSSSCG00000037449/ENSSSCG00000015733/ENSSSCG00000032613/ENSSSCG00000010816	NF1/TNF/SEMA7A/IL6ST/CSF1/GLI2/SNAI1/TGFB2	8	5	ENSSSCG00000001404/ENSSSCG00000023165/ENSSSCG00000016916/ENSSSCG00000037449/ENSSSCG00000032613	3	ENSSSCG00000017748/ENSSSCG00000015733/ENSSSCG00000010816
BP	GO:0015850	organic hydroxy compound transport	5/174	111/10903	0.0323505341261295	0.189789150713138	ENSSSCG00000001952/ENSSSCG00000005423/ENSSSCG00000001404/ENSSSCG00000011510/ENSSSCG00000034282	NFKBIA/ABCA1/TNF/TMF1/ABCA12	5	3	ENSSSCG00000001952/ENSSSCG00000001404/ENSSSCG00000011510	2	ENSSSCG00000005423/ENSSSCG00000034282
BP	GO:0048732	gland development	8/174	232/10903	0.032511303870044	0.189789150713138	ENSSSCG00000004540/ENSSSCG00000017748/ENSSSCG00000001404/ENSSSCG00000004154/ENSSSCG00000037449/ENSSSCG00000013320/ENSSSCG00000015733/ENSSSCG00000010816	ONECUT2/NF1/TNF/TNFAIP3/CSF1/PAX6/GLI2/TGFB2	8	3	ENSSSCG00000001404/ENSSSCG00000004154/ENSSSCG00000037449	5	ENSSSCG00000004540/ENSSSCG00000017748/ENSSSCG00000013320/ENSSSCG00000015733/ENSSSCG00000010816
BP	GO:0033363	secretory granule organization	2/174	18/10903	0.0327688369692762	0.189789150713138	ENSSSCG00000005423/ENSSSCG00000011510	ABCA1/TMF1	2	1	ENSSSCG00000011510	1	ENSSSCG00000005423
BP	GO:0036230	granulocyte activation	2/174	18/10903	0.0327688369692762	0.189789150713138	ENSSSCG00000008953/ENSSSCG00000017705	CXCL8/CCL5	2	2	ENSSSCG00000008953/ENSSSCG00000017705	0
BP	GO:0046329	negative regulation of JNK cascade	2/174	18/10903	0.0327688369692762	0.189789150713138	ENSSSCG00000009850/ENSSSCG00000011743	TAOK3/MECOM	2	0		2	ENSSSCG00000009850/ENSSSCG00000011743
BP	GO:0051349	positive regulation of lyase activity	2/174	18/10903	0.0327688369692762	0.189789150713138	ENSSSCG00000017748/ENSSSCG00000003576	NF1/GPR3	2	1	ENSSSCG00000003576	1	ENSSSCG00000017748
BP	GO:0086019	cell-cell signaling involved in cardiac conduction	2/174	18/10903	0.0327688369692762	0.189789150713138	ENSSSCG00000016845/ENSSSCG00000011455	NUP155/CACNA1D	2	0		2	ENSSSCG00000016845/ENSSSCG00000011455
BP	GO:0030516	regulation of axon extension	3/174	44/10903	0.0328141530809012	0.189789150713138	ENSSSCG00000003654/ENSSSCG00000016974/ENSSSCG00000023165	MACF1/MAP1B/SEMA7A	3	1	ENSSSCG00000023165	2	ENSSSCG00000003654/ENSSSCG00000016974
BP	GO:0030802	regulation of cyclic nucleotide biosynthetic process	3/174	44/10903	0.0328141530809012	0.189789150713138	ENSSSCG00000017748/ENSSSCG00000005423/ENSSSCG00000003576	NF1/ABCA1/GPR3	3	1	ENSSSCG00000003576	2	ENSSSCG00000017748/ENSSSCG00000005423
BP	GO:0048663	neuron fate commitment	3/174	44/10903	0.0328141530809012	0.189789150713138	ENSSSCG00000013320/ENSSSCG00000009196/ENSSSCG00000015733	PAX6/ATOH1/GLI2	3	0		3	ENSSSCG00000013320/ENSSSCG00000009196/ENSSSCG00000015733
BP	GO:0007610	behavior	10/174	321/10903	0.033021128954973	0.189789150713138	ENSSSCG00000030053/ENSSSCG00000006231/ENSSSCG00000026239/ENSSSCG00000023324/ENSSSCG00000017748/ENSSSCG00000026129/ENSSSCG00000005385/ENSSSCG00000010426/ENSSSCG00000029468/ENSSSCG00000012144	ARCN1/CHD7/VPS35/KMT2A/NF1/ADGRL3/NR4A3/PCDH15/P2RX3/GRPR	10	2	ENSSSCG00000005385/ENSSSCG00000029468	8	ENSSSCG00000030053/ENSSSCG00000006231/ENSSSCG00000026239/ENSSSCG00000023324/ENSSSCG00000017748/ENSSSCG00000026129/ENSSSCG00000010426/ENSSSCG00000012144
BP	GO:0002065	columnar/cuboidal epithelial cell differentiation	4/174	76/10903	0.0330838123863515	0.189789150713138	ENSSSCG00000010426/ENSSSCG00000007538/ENSSSCG00000013320/ENSSSCG00000009196	PCDH15/GATA5/PAX6/ATOH1	4	0		4	ENSSSCG00000010426/ENSSSCG00000007538/ENSSSCG00000013320/ENSSSCG00000009196
BP	GO:0014065	phosphatidylinositol 3-kinase signaling	4/174	76/10903	0.0330838123863515	0.189789150713138	ENSSSCG00000015115/ENSSSCG00000017748/ENSSSCG00000017705/ENSSSCG00000010816	CBL/NF1/CCL5/TGFB2	4	1	ENSSSCG00000017705	3	ENSSSCG00000015115/ENSSSCG00000017748/ENSSSCG00000010816
BP	GO:0045580	regulation of T cell differentiation	4/174	76/10903	0.0330838123863515	0.189789150713138	ENSSSCG00000021576/ENSSSCG00000002917/ENSSSCG00000014277/ENSSSCG00000033520	CD83/NFKBID/IRF1/IL23A	4	4	ENSSSCG00000021576/ENSSSCG00000002917/ENSSSCG00000014277/ENSSSCG00000033520	0
BP	GO:0046330	positive regulation of JNK cascade	4/174	76/10903	0.0330838123863515	0.189789150713138	ENSSSCG00000035249/ENSSSCG00000009850/ENSSSCG00000001404/ENSSSCG00000022689	GADD45G/TAOK3/TNF/GADD45B	4	3	ENSSSCG00000035249/ENSSSCG00000001404/ENSSSCG00000022689	1	ENSSSCG00000009850
BP	GO:1902850	microtubule cytoskeleton organization involved in mitosis	4/174	76/10903	0.0330838123863515	0.189789150713138	ENSSSCG00000017514/ENSSSCG00000027105/ENSSSCG00000003888/ENSSSCG00000024663	KPNB1/TUBGCP5/STIL/SPICE1	4	0		4	ENSSSCG00000017514/ENSSSCG00000027105/ENSSSCG00000003888/ENSSSCG00000024663
BP	GO:0044708	single-organism behavior	8/174	234/10903	0.0339525339703426	0.194356492535358	ENSSSCG00000030053/ENSSSCG00000006231/ENSSSCG00000023324/ENSSSCG00000017748/ENSSSCG00000005385/ENSSSCG00000010426/ENSSSCG00000029468/ENSSSCG00000012144	ARCN1/CHD7/KMT2A/NF1/NR4A3/PCDH15/P2RX3/GRPR	8	2	ENSSSCG00000005385/ENSSSCG00000029468	6	ENSSSCG00000030053/ENSSSCG00000006231/ENSSSCG00000023324/ENSSSCG00000017748/ENSSSCG00000010426/ENSSSCG00000012144
BP	GO:0048871	multicellular organismal homeostasis	7/174	192/10903	0.0342138699172688	0.195434877416553	ENSSSCG00000023324/ENSSSCG00000017748/ENSSSCG00000005385/ENSSSCG00000001404/ENSSSCG00000015136/ENSSSCG00000034282/ENSSSCG00000037449	KMT2A/NF1/NR4A3/TNF/UBASH3B/ABCA12/CSF1	7	3	ENSSSCG00000005385/ENSSSCG00000001404/ENSSSCG00000037449	4	ENSSSCG00000023324/ENSSSCG00000017748/ENSSSCG00000015136/ENSSSCG00000034282
BP	GO:0050671	positive regulation of lymphocyte proliferation	4/174	77/10903	0.0344771705510177	0.196445194850518	ENSSSCG00000016916/ENSSSCG00000017705/ENSSSCG00000033520/ENSSSCG00000006862	IL6ST/CCL5/IL23A/VCAM1	4	4	ENSSSCG00000016916/ENSSSCG00000017705/ENSSSCG00000033520/ENSSSCG00000006862	0
BP	GO:0051607	defense response to virus	5/174	113/10903	0.0345547908733149	0.196445194850518	ENSSSCG00000024592/ENSSSCG00000032474/ENSSSCG00000014277/ENSSSCG00000033520/ENSSSCG00000010452	ANKRD17/CXCL10/IRF1/IL23A/IFIT1	5	4	ENSSSCG00000032474/ENSSSCG00000014277/ENSSSCG00000033520/ENSSSCG00000010452	1	ENSSSCG00000024592
BP	GO:0042058	regulation of epidermal growth factor receptor signaling pathway	3/174	45/10903	0.0347573804998677	0.196445194850518	ENSSSCG00000015115/ENSSSCG00000032434/ENSSSCG00000027074	CBL/PLAUR/FER	3	2	ENSSSCG00000032434/ENSSSCG00000027074	1	ENSSSCG00000015115
BP	GO:0046634	regulation of alpha-beta T cell activation	3/174	45/10903	0.0347573804998677	0.196445194850518	ENSSSCG00000021576/ENSSSCG00000014277/ENSSSCG00000033520	CD83/IRF1/IL23A	3	3	ENSSSCG00000021576/ENSSSCG00000014277/ENSSSCG00000033520	0
BP	GO:0048708	astrocyte differentiation	3/174	45/10903	0.0347573804998677	0.196445194850518	ENSSSCG00000017748/ENSSSCG00000016916/ENSSSCG00000013320	NF1/IL6ST/PAX6	3	1	ENSSSCG00000016916	2	ENSSSCG00000017748/ENSSSCG00000013320
BP	GO:0010563	negative regulation of phosphorus metabolic process	11/174	371/10903	0.0354711346045517	0.199636910936122	ENSSSCG00000011363/ENSSSCG00000015115/ENSSSCG00000009850/ENSSSCG00000017748/ENSSSCG00000011743/ENSSSCG00000001404/ENSSSCG00000015136/ENSSSCG00000004154/ENSSSCG00000013320/ENSSSCG00000022689/ENSSSCG00000010816	PRKAR2A/CBL/TAOK3/NF1/MECOM/TNF/UBASH3B/TNFAIP3/PAX6/GADD45B/TGFB2	11	3	ENSSSCG00000001404/ENSSSCG00000004154/ENSSSCG00000022689	8	ENSSSCG00000011363/ENSSSCG00000015115/ENSSSCG00000009850/ENSSSCG00000017748/ENSSSCG00000011743/ENSSSCG00000015136/ENSSSCG00000013320/ENSSSCG00000010816
BP	GO:0045936	negative regulation of phosphate metabolic process	11/174	371/10903	0.0354711346045517	0.199636910936122	ENSSSCG00000011363/ENSSSCG00000015115/ENSSSCG00000009850/ENSSSCG00000017748/ENSSSCG00000011743/ENSSSCG00000001404/ENSSSCG00000015136/ENSSSCG00000004154/ENSSSCG00000013320/ENSSSCG00000022689/ENSSSCG00000010816	PRKAR2A/CBL/TAOK3/NF1/MECOM/TNF/UBASH3B/TNFAIP3/PAX6/GADD45B/TGFB2	11	3	ENSSSCG00000001404/ENSSSCG00000004154/ENSSSCG00000022689	8	ENSSSCG00000011363/ENSSSCG00000015115/ENSSSCG00000009850/ENSSSCG00000017748/ENSSSCG00000011743/ENSSSCG00000015136/ENSSSCG00000013320/ENSSSCG00000010816
BP	GO:0046578	regulation of Ras protein signal transduction	6/174	153/10903	0.0358339721778739	0.200629784586213	ENSSSCG00000010912/ENSSSCG00000017748/ENSSSCG00000005423/ENSSSCG00000030359/ENSSSCG00000037449/ENSSSCG00000010628	KIF14/NF1/ABCA1/ARHGEF3/CSF1/SHOC2	6	2	ENSSSCG00000037449/ENSSSCG00000010628	4	ENSSSCG00000010912/ENSSSCG00000017748/ENSSSCG00000005423/ENSSSCG00000030359
BP	GO:0010518	positive regulation of phospholipase activity	2/174	19/10903	0.0362466650764192	0.200629784586213	ENSSSCG00000017705/ENSSSCG00000031538	CCL5/ANG	2	2	ENSSSCG00000017705/ENSSSCG00000031538	0
BP	GO:0031281	positive regulation of cyclase activity	2/174	19/10903	0.0362466650764192	0.200629784586213	ENSSSCG00000017748/ENSSSCG00000003576	NF1/GPR3	2	1	ENSSSCG00000003576	1	ENSSSCG00000017748
BP	GO:0033003	regulation of mast cell activation	2/174	19/10903	0.0362466650764192	0.200629784586213	ENSSSCG00000005385/ENSSSCG00000027074	NR4A3/FER	2	2	ENSSSCG00000005385/ENSSSCG00000027074	0
BP	GO:0048662	negative regulation of smooth muscle cell proliferation	2/174	19/10903	0.0362466650764192	0.200629784586213	ENSSSCG00000004154/ENSSSCG00000031538	TNFAIP3/ANG	2	2	ENSSSCG00000004154/ENSSSCG00000031538	0
BP	GO:0050701	interleukin-1 secretion	2/174	19/10903	0.0362466650764192	0.200629784586213	ENSSSCG00000005423/ENSSSCG00000017466	ABCA1/CCR7	2	1	ENSSSCG00000017466	1	ENSSSCG00000005423
BP	GO:1902042	negative regulation of extrinsic apoptotic signaling pathway via death domain receptors	2/174	19/10903	0.0362466650764192	0.200629784586213	ENSSSCG00000013655/ENSSSCG00000004154	ICAM1/TNFAIP3	2	2	ENSSSCG00000013655/ENSSSCG00000004154	0
BP	GO:1903538	regulation of meiotic cell cycle process involved in oocyte maturation	2/174	19/10903	0.0362466650764192	0.200629784586213	ENSSSCG00000011363/ENSSSCG00000003576	PRKAR2A/GPR3	2	1	ENSSSCG00000003576	1	ENSSSCG00000011363
BP	GO:0051310	metaphase plate congression	3/174	46/10903	0.0367589637590064	0.202660492013955	ENSSSCG00000017514/ENSSSCG00000010912/ENSSSCG00000024663	KPNB1/KIF14/SPICE1	3	0		3	ENSSSCG00000017514/ENSSSCG00000010912/ENSSSCG00000024663
BP	GO:0007423	sensory organ development	10/174	327/10903	0.0367648372970444	0.202660492013955	ENSSSCG00000006231/ENSSSCG00000040607/ENSSSCG00000017748/ENSSSCG00000005385/ENSSSCG00000010426/ENSSSCG00000005180/ENSSSCG00000013320/ENSSSCG00000009196/ENSSSCG00000015733/ENSSSCG00000010816	CHD7/MAF/NF1/NR4A3/PCDH15/BNC2/PAX6/ATOH1/GLI2/TGFB2	10	1	ENSSSCG00000005385	9	ENSSSCG00000006231/ENSSSCG00000040607/ENSSSCG00000017748/ENSSSCG00000010426/ENSSSCG00000005180/ENSSSCG00000013320/ENSSSCG00000009196/ENSSSCG00000015733/ENSSSCG00000010816
BP	GO:0033674	positive regulation of kinase activity	10/174	328/10903	0.0374163799907134	0.205828505123452	ENSSSCG00000010912/ENSSSCG00000035249/ENSSSCG00000009850/ENSSSCG00000001404/ENSSSCG00000017705/ENSSSCG00000031538/ENSSSCG00000037449/ENSSSCG00000033520/ENSSSCG00000022689/ENSSSCG00000010816	KIF14/GADD45G/TAOK3/TNF/CCL5/ANG/CSF1/IL23A/GADD45B/TGFB2	10	7	ENSSSCG00000035249/ENSSSCG00000001404/ENSSSCG00000017705/ENSSSCG00000031538/ENSSSCG00000037449/ENSSSCG00000033520/ENSSSCG00000022689	3	ENSSSCG00000010912/ENSSSCG00000009850/ENSSSCG00000010816
BP	GO:0031400	negative regulation of protein modification process	11/174	375/10903	0.0378775519824298	0.207938446231413	ENSSSCG00000011363/ENSSSCG00000015115/ENSSSCG00000029464/ENSSSCG00000009850/ENSSSCG00000017748/ENSSSCG00000011743/ENSSSCG00000001404/ENSSSCG00000015136/ENSSSCG00000004154/ENSSSCG00000013320/ENSSSCG00000022689	PRKAR2A/CBL/KDM5A/TAOK3/NF1/MECOM/TNF/UBASH3B/TNFAIP3/PAX6/GADD45B	11	3	ENSSSCG00000001404/ENSSSCG00000004154/ENSSSCG00000022689	8	ENSSSCG00000011363/ENSSSCG00000015115/ENSSSCG00000029464/ENSSSCG00000009850/ENSSSCG00000017748/ENSSSCG00000011743/ENSSSCG00000015136/ENSSSCG00000013320
BP	GO:0002253	activation of immune response	7/174	197/10903	0.0384919730727995	0.210619557795837	ENSSSCG00000024592/ENSSSCG00000013551/ENSSSCG00000001952/ENSSSCG00000005385/ENSSSCG00000004154/ENSSSCG00000014277/ENSSSCG00000017466	ANKRD17/C3/NFKBIA/NR4A3/TNFAIP3/IRF1/CCR7	7	6	ENSSSCG00000013551/ENSSSCG00000001952/ENSSSCG00000005385/ENSSSCG00000004154/ENSSSCG00000014277/ENSSSCG00000017466	1	ENSSSCG00000024592
BP	GO:0045069	regulation of viral genome replication	3/174	47/10903	0.0388185697537337	0.210619557795837	ENSSSCG00000008953/ENSSSCG00000001404/ENSSSCG00000017705	CXCL8/TNF/CCL5	3	3	ENSSSCG00000008953/ENSSSCG00000001404/ENSSSCG00000017705	0
BP	GO:0007254	JNK cascade	5/174	117/10903	0.0392373667596022	0.210619557795837	ENSSSCG00000035249/ENSSSCG00000009850/ENSSSCG00000011743/ENSSSCG00000001404/ENSSSCG00000022689	GADD45G/TAOK3/MECOM/TNF/GADD45B	5	3	ENSSSCG00000035249/ENSSSCG00000001404/ENSSSCG00000022689	2	ENSSSCG00000009850/ENSSSCG00000011743
BP	GO:0051402	neuron apoptotic process	5/174	117/10903	0.0392373667596022	0.210619557795837	ENSSSCG00000010912/ENSSSCG00000017748/ENSSSCG00000005385/ENSSSCG00000017723/ENSSSCG00000010816	KIF14/NF1/NR4A3/CCL2/TGFB2	5	2	ENSSSCG00000005385/ENSSSCG00000017723	3	ENSSSCG00000010912/ENSSSCG00000017748/ENSSSCG00000010816
BP	GO:0051347	positive regulation of transferase activity	11/174	378/10903	0.0397560864825004	0.210619557795837	ENSSSCG00000000496/ENSSSCG00000010912/ENSSSCG00000035249/ENSSSCG00000009850/ENSSSCG00000001404/ENSSSCG00000017705/ENSSSCG00000031538/ENSSSCG00000037449/ENSSSCG00000033520/ENSSSCG00000022689/ENSSSCG00000010816	CCT2/KIF14/GADD45G/TAOK3/TNF/CCL5/ANG/CSF1/IL23A/GADD45B/TGFB2	11	7	ENSSSCG00000035249/ENSSSCG00000001404/ENSSSCG00000017705/ENSSSCG00000031538/ENSSSCG00000037449/ENSSSCG00000033520/ENSSSCG00000022689	4	ENSSSCG00000000496/ENSSSCG00000010912/ENSSSCG00000009850/ENSSSCG00000010816
BP	GO:0006936	muscle contraction	6/174	157/10903	0.0398533425091052	0.210619557795837	ENSSSCG00000035223/ENSSSCG00000016845/ENSSSCG00000039947/ENSSSCG00000011455/ENSSSCG00000029468/ENSSSCG00000031903	SYNM/NUP155/KCNJ2/CACNA1D/P2RX3/TNNT3	6	2	ENSSSCG00000029468/ENSSSCG00000031903	4	ENSSSCG00000035223/ENSSSCG00000016845/ENSSSCG00000039947/ENSSSCG00000011455
BP	GO:0014910	regulation of smooth muscle cell migration	2/174	20/10903	0.0398596923488201	0.210619557795837	ENSSSCG00000010312/ENSSSCG00000017705	PLAU/CCL5	2	2	ENSSSCG00000010312/ENSSSCG00000017705	0
BP	GO:0021522	spinal cord motor neuron differentiation	2/174	20/10903	0.0398596923488201	0.210619557795837	ENSSSCG00000013320/ENSSSCG00000015733	PAX6/GLI2	2	0		2	ENSSSCG00000013320/ENSSSCG00000015733
BP	GO:0035909	aorta morphogenesis	2/174	20/10903	0.0398596923488201	0.210619557795837	ENSSSCG00000006231/ENSSSCG00000011867	CHD7/MYLK	2	0		2	ENSSSCG00000006231/ENSSSCG00000011867
BP	GO:0040001	establishment of mitotic spindle localization	2/174	20/10903	0.0398596923488201	0.210619557795837	ENSSSCG00000017514/ENSSSCG00000013320	KPNB1/PAX6	2	0		2	ENSSSCG00000017514/ENSSSCG00000013320
BP	GO:0043525	positive regulation of neuron apoptotic process	2/174	20/10903	0.0398596923488201	0.210619557795837	ENSSSCG00000017748/ENSSSCG00000010816	NF1/TGFB2	2	0		2	ENSSSCG00000017748/ENSSSCG00000010816
BP	GO:0045745	positive regulation of G-protein coupled receptor protein signaling pathway	2/174	20/10903	0.0398596923488201	0.210619557795837	ENSSSCG00000026239/ENSSSCG00000013551	VPS35/C3	2	1	ENSSSCG00000013551	1	ENSSSCG00000026239
BP	GO:0046460	neutral lipid biosynthetic process	2/174	20/10903	0.0398596923488201	0.210619557795837	ENSSSCG00000013551/ENSSSCG00000031538	C3/ANG	2	2	ENSSSCG00000013551/ENSSSCG00000031538	0
BP	GO:0046463	acylglycerol biosynthetic process	2/174	20/10903	0.0398596923488201	0.210619557795837	ENSSSCG00000013551/ENSSSCG00000031538	C3/ANG	2	2	ENSSSCG00000013551/ENSSSCG00000031538	0
BP	GO:0050795	regulation of behavior	2/174	20/10903	0.0398596923488201	0.210619557795837	ENSSSCG00000026239/ENSSSCG00000005385	VPS35/NR4A3	2	1	ENSSSCG00000005385	1	ENSSSCG00000026239
BP	GO:0060306	regulation of membrane repolarization	2/174	20/10903	0.0398596923488201	0.210619557795837	ENSSSCG00000039947/ENSSSCG00000011455	KCNJ2/CACNA1D	2	0		2	ENSSSCG00000039947/ENSSSCG00000011455
BP	GO:1900027	regulation of ruffle assembly	2/174	20/10903	0.0398596923488201	0.210619557795837	ENSSSCG00000008508/ENSSSCG00000013655	FAM98A/ICAM1	2	1	ENSSSCG00000013655	1	ENSSSCG00000008508
BP	GO:1903537	meiotic cell cycle process involved in oocyte maturation	2/174	20/10903	0.0398596923488201	0.210619557795837	ENSSSCG00000011363/ENSSSCG00000003576	PRKAR2A/GPR3	2	1	ENSSSCG00000003576	1	ENSSSCG00000011363
BP	GO:1904036	negative regulation of epithelial cell apoptotic process	2/174	20/10903	0.0398596923488201	0.210619557795837	ENSSSCG00000013655/ENSSSCG00000004154	ICAM1/TNFAIP3	2	2	ENSSSCG00000013655/ENSSSCG00000004154	0
BP	GO:0009612	response to mechanical stimulus	4/174	81/10903	0.0403882850576707	0.212533115864125	ENSSSCG00000001952/ENSSSCG00000010426/ENSSSCG00000014277/ENSSSCG00000029468	NFKBIA/PCDH15/IRF1/P2RX3	4	3	ENSSSCG00000001952/ENSSSCG00000014277/ENSSSCG00000029468	1	ENSSSCG00000010426
BP	GO:0010810	regulation of cell-substrate adhesion	5/174	118/10903	0.0404655930632882	0.212533115864125	ENSSSCG00000003654/ENSSSCG00000004540/ENSSSCG00000017748/ENSSSCG00000010312/ENSSSCG00000037449	MACF1/ONECUT2/NF1/PLAU/CSF1	5	2	ENSSSCG00000010312/ENSSSCG00000037449	3	ENSSSCG00000003654/ENSSSCG00000004540/ENSSSCG00000017748
BP	GO:0006469	negative regulation of protein kinase activity	6/174	158/10903	0.0409011543786297	0.212533115864125	ENSSSCG00000011363/ENSSSCG00000015115/ENSSSCG00000017748/ENSSSCG00000015136/ENSSSCG00000004154/ENSSSCG00000022689	PRKAR2A/CBL/NF1/UBASH3B/TNFAIP3/GADD45B	6	2	ENSSSCG00000004154/ENSSSCG00000022689	4	ENSSSCG00000011363/ENSSSCG00000015115/ENSSSCG00000017748/ENSSSCG00000015136
BP	GO:0032102	negative regulation of response to external stimulus	6/174	158/10903	0.0409011543786297	0.212533115864125	ENSSSCG00000026239/ENSSSCG00000034581/ENSSSCG00000015136/ENSSSCG00000004154/ENSSSCG00000017723/ENSSSCG00000010312	VPS35/LRIG2/UBASH3B/TNFAIP3/CCL2/PLAU	6	3	ENSSSCG00000004154/ENSSSCG00000017723/ENSSSCG00000010312	3	ENSSSCG00000026239/ENSSSCG00000034581/ENSSSCG00000015136
BP	GO:0001707	mesoderm formation	3/174	48/10903	0.0409358297073119	0.212533115864125	ENSSSCG00000005385/ENSSSCG00000005584/ENSSSCG00000032613	NR4A3/CRB2/SNAI1	3	3	ENSSSCG00000005385/ENSSSCG00000005584/ENSSSCG00000032613	0
BP	GO:0001708	cell fate specification	3/174	48/10903	0.0409358297073119	0.212533115864125	ENSSSCG00000013320/ENSSSCG00000009196/ENSSSCG00000015733	PAX6/ATOH1/GLI2	3	0		3	ENSSSCG00000013320/ENSSSCG00000009196/ENSSSCG00000015733
BP	GO:0009308	amine metabolic process	3/174	48/10903	0.0409358297073119	0.212533115864125	ENSSSCG00000026239/ENSSSCG00000023054/ENSSSCG00000006862	VPS35/IDO2/VCAM1	3	2	ENSSSCG00000023054/ENSSSCG00000006862	1	ENSSSCG00000026239
BP	GO:0010522	regulation of calcium ion transport into cytosol	3/174	48/10903	0.0409358297073119	0.212533115864125	ENSSSCG00000006231/ENSSSCG00000032474/ENSSSCG00000015136	CHD7/CXCL10/UBASH3B	3	1	ENSSSCG00000032474	2	ENSSSCG00000006231/ENSSSCG00000015136
BP	GO:0015914	phospholipid transport	3/174	48/10903	0.0409358297073119	0.212533115864125	ENSSSCG00000005423/ENSSSCG00000003669/ENSSSCG00000034282	ABCA1/MFSD2A/ABCA12	3	1	ENSSSCG00000003669	2	ENSSSCG00000005423/ENSSSCG00000034282
BP	GO:0002449	lymphocyte mediated immunity	5/174	119/10903	0.04171699352357	0.216169875531227	ENSSSCG00000013551/ENSSSCG00000001404/ENSSSCG00000013655/ENSSSCG00000033520/ENSSSCG00000010151	C3/TNF/ICAM1/IL23A/LYST	5	4	ENSSSCG00000013551/ENSSSCG00000001404/ENSSSCG00000013655/ENSSSCG00000033520	1	ENSSSCG00000010151
BP	GO:0030307	positive regulation of cell growth	4/174	82/10903	0.0419506512480215	0.216542957020134	ENSSSCG00000003654/ENSSSCG00000016974/ENSSSCG00000023165/ENSSSCG00000010816	MACF1/MAP1B/SEMA7A/TGFB2	4	1	ENSSSCG00000023165	3	ENSSSCG00000003654/ENSSSCG00000016974/ENSSSCG00000010816
BP	GO:0050680	negative regulation of epithelial cell proliferation	4/174	82/10903	0.0419506512480215	0.216542957020134	ENSSSCG00000017748/ENSSSCG00000001404/ENSSSCG00000013320/ENSSSCG00000010816	NF1/TNF/PAX6/TGFB2	4	1	ENSSSCG00000001404	3	ENSSSCG00000017748/ENSSSCG00000013320/ENSSSCG00000010816
BP	GO:0001568	blood vessel development	11/174	382/10903	0.0423608307801709	0.218031315264677	ENSSSCG00000040746/ENSSSCG00000006231/ENSSSCG00000024592/ENSSSCG00000008953/ENSSSCG00000013551/ENSSSCG00000017748/ENSSSCG00000012967/ENSSSCG00000011867/ENSSSCG00000031538/ENSSSCG00000013320/ENSSSCG00000010816	LRP2/CHD7/ANKRD17/CXCL8/C3/NF1/FOSL1/MYLK/ANG/PAX6/TGFB2	11	4	ENSSSCG00000008953/ENSSSCG00000013551/ENSSSCG00000012967/ENSSSCG00000031538	7	ENSSSCG00000040746/ENSSSCG00000006231/ENSSSCG00000024592/ENSSSCG00000017748/ENSSSCG00000011867/ENSSSCG00000013320/ENSSSCG00000010816
BP	GO:0043900	regulation of multi-organism process	8/174	245/10903	0.0426596411781286	0.218031315264677	ENSSSCG00000011363/ENSSSCG00000024592/ENSSSCG00000008953/ENSSSCG00000001404/ENSSSCG00000004154/ENSSSCG00000017705/ENSSSCG00000033520/ENSSSCG00000003576	PRKAR2A/ANKRD17/CXCL8/TNF/TNFAIP3/CCL5/IL23A/GPR3	8	6	ENSSSCG00000008953/ENSSSCG00000001404/ENSSSCG00000004154/ENSSSCG00000017705/ENSSSCG00000033520/ENSSSCG00000003576	2	ENSSSCG00000011363/ENSSSCG00000024592
BP	GO:0044764	multi-organism cellular process	10/174	336/10903	0.0429197300987396	0.218031315264677	ENSSSCG00000008619/ENSSSCG00000024592/ENSSSCG00000008953/ENSSSCG00000032474/ENSSSCG00000001404/ENSSSCG00000013655/ENSSSCG00000017705/ENSSSCG00000014277/ENSSSCG00000033520/ENSSSCG00000010452	DDX1/ANKRD17/CXCL8/CXCL10/TNF/ICAM1/CCL5/IRF1/IL23A/IFIT1	10	8	ENSSSCG00000008953/ENSSSCG00000032474/ENSSSCG00000001404/ENSSSCG00000013655/ENSSSCG00000017705/ENSSSCG00000014277/ENSSSCG00000033520/ENSSSCG00000010452	2	ENSSSCG00000008619/ENSSSCG00000024592
BP	GO:0010817	regulation of hormone levels	7/174	202/10903	0.0431080483377489	0.218031315264677	ENSSSCG00000006231/ENSSSCG00000039888/ENSSSCG00000001404/ENSSSCG00000016519/ENSSSCG00000011510/ENSSSCG00000017705/ENSSSCG00000007336	CHD7/STXBP5L/TNF/AKR1D1/TMF1/CCL5/NNAT	7	3	ENSSSCG00000001404/ENSSSCG00000011510/ENSSSCG00000017705	4	ENSSSCG00000006231/ENSSSCG00000039888/ENSSSCG00000016519/ENSSSCG00000007336
BP	GO:0044344	cellular response to fibroblast growth factor stimulus	3/174	49/10903	0.0431103408652905	0.218031315264677	ENSSSCG00000008953/ENSSSCG00000017723/ENSSSCG00000017705	CXCL8/CCL2/CCL5	3	3	ENSSSCG00000008953/ENSSSCG00000017723/ENSSSCG00000017705	0
BP	GO:0045638	negative regulation of myeloid cell differentiation	3/174	49/10903	0.0431103408652905	0.218031315264677	ENSSSCG00000001952/ENSSSCG00000017748/ENSSSCG00000015136	NFKBIA/NF1/UBASH3B	3	1	ENSSSCG00000001952	2	ENSSSCG00000017748/ENSSSCG00000015136
BP	GO:0048332	mesoderm morphogenesis	3/174	49/10903	0.0431103408652905	0.218031315264677	ENSSSCG00000005385/ENSSSCG00000005584/ENSSSCG00000032613	NR4A3/CRB2/SNAI1	3	3	ENSSSCG00000005385/ENSSSCG00000005584/ENSSSCG00000032613	0
BP	GO:0071774	response to fibroblast growth factor	3/174	49/10903	0.0431103408652905	0.218031315264677	ENSSSCG00000008953/ENSSSCG00000017723/ENSSSCG00000017705	CXCL8/CCL2/CCL5	3	3	ENSSSCG00000008953/ENSSSCG00000017723/ENSSSCG00000017705	0
BP	GO:1901184	regulation of ERBB signaling pathway	3/174	49/10903	0.0431103408652905	0.218031315264677	ENSSSCG00000015115/ENSSSCG00000032434/ENSSSCG00000027074	CBL/PLAUR/FER	3	2	ENSSSCG00000032434/ENSSSCG00000027074	1	ENSSSCG00000015115
BP	GO:0002274	myeloid leukocyte activation	4/174	83/10903	0.04354687063398	0.218031315264677	ENSSSCG00000008953/ENSSSCG00000005385/ENSSSCG00000027074/ENSSSCG00000017705	CXCL8/NR4A3/FER/CCL5	4	4	ENSSSCG00000008953/ENSSSCG00000005385/ENSSSCG00000027074/ENSSSCG00000017705	0
BP	GO:0030856	regulation of epithelial cell differentiation	4/174	83/10903	0.04354687063398	0.218031315264677	ENSSSCG00000001404/ENSSSCG00000030165/ENSSSCG00000013320/ENSSSCG00000009196	TNF/MAFF/PAX6/ATOH1	4	2	ENSSSCG00000001404/ENSSSCG00000030165	2	ENSSSCG00000013320/ENSSSCG00000009196
BP	GO:0021952	central nervous system projection neuron axonogenesis	2/174	21/10903	0.0436027716192116	0.218031315264677	ENSSSCG00000012585/ENSSSCG00000015733	DCX/GLI2	2	0		2	ENSSSCG00000012585/ENSSSCG00000015733
BP	GO:0031146	SCF-dependent proteasomal ubiquitin-dependent protein catabolic process	2/174	21/10903	0.0436027716192116	0.218031315264677	ENSSSCG00000008740/ENSSSCG00000010912	FBXL5/KIF14	2	0		2	ENSSSCG00000008740/ENSSSCG00000010912
BP	GO:0043370	regulation of CD4-positive, alpha-beta T cell differentiation	2/174	21/10903	0.0436027716192116	0.218031315264677	ENSSSCG00000021576/ENSSSCG00000033520	CD83/IL23A	2	2	ENSSSCG00000021576/ENSSSCG00000033520	0
BP	GO:0046850	regulation of bone remodeling	2/174	21/10903	0.0436027716192116	0.218031315264677	ENSSSCG00000017748/ENSSSCG00000015136	NF1/UBASH3B	2	0		2	ENSSSCG00000017748/ENSSSCG00000015136
BP	GO:0060317	cardiac epithelial to mesenchymal transition	2/174	21/10903	0.0436027716192116	0.218031315264677	ENSSSCG00000032613/ENSSSCG00000010816	SNAI1/TGFB2	2	1	ENSSSCG00000032613	1	ENSSSCG00000010816
BP	GO:0071396	cellular response to lipid	9/174	291/10903	0.0436225401201444	0.218031315264677	ENSSSCG00000008953/ENSSSCG00000001952/ENSSSCG00000005423/ENSSSCG00000032474/ENSSSCG00000005385/ENSSSCG00000001404/ENSSSCG00000004154/ENSSSCG00000017723/ENSSSCG00000017705	CXCL8/NFKBIA/ABCA1/CXCL10/NR4A3/TNF/TNFAIP3/CCL2/CCL5	9	8	ENSSSCG00000008953/ENSSSCG00000001952/ENSSSCG00000032474/ENSSSCG00000005385/ENSSSCG00000001404/ENSSSCG00000004154/ENSSSCG00000017723/ENSSSCG00000017705	1	ENSSSCG00000005423
BP	GO:0002822	regulation of adaptive immune response based on somatic recombination of immune receptors built from immunoglobulin superfamily domains	4/174	84/10903	0.0451769285431966	0.224114998048274	ENSSSCG00000013551/ENSSSCG00000001404/ENSSSCG00000004154/ENSSSCG00000033520	C3/TNF/TNFAIP3/IL23A	4	4	ENSSSCG00000013551/ENSSSCG00000001404/ENSSSCG00000004154/ENSSSCG00000033520	0
BP	GO:0030902	hindbrain development	4/174	84/10903	0.0451769285431966	0.224114998048274	ENSSSCG00000030053/ENSSSCG00000010912/ENSSSCG00000004561/ENSSSCG00000015733	ARCN1/KIF14/HERC1/GLI2	4	0		4	ENSSSCG00000030053/ENSSSCG00000010912/ENSSSCG00000004561/ENSSSCG00000015733
BP	GO:0051250	negative regulation of lymphocyte activation	4/174	84/10903	0.0451769285431966	0.224114998048274	ENSSSCG00000004154/ENSSSCG00000025560/ENSSSCG00000002917/ENSSSCG00000014277	TNFAIP3/PGLYRP2/NFKBID/IRF1	4	4	ENSSSCG00000004154/ENSSSCG00000025560/ENSSSCG00000002917/ENSSSCG00000014277	0
BP	GO:0001889	liver development	3/174	50/10903	0.0453416681381727	0.224114998048274	ENSSSCG00000004540/ENSSSCG00000017748/ENSSSCG00000004154	ONECUT2/NF1/TNFAIP3	3	1	ENSSSCG00000004154	2	ENSSSCG00000004540/ENSSSCG00000017748
BP	GO:0032088	negative regulation of NF-kappaB transcription factor activity	3/174	50/10903	0.0453416681381727	0.224114998048274	ENSSSCG00000001952/ENSSSCG00000004154/ENSSSCG00000002917	NFKBIA/TNFAIP3/NFKBID	3	3	ENSSSCG00000001952/ENSSSCG00000004154/ENSSSCG00000002917	0
BP	GO:2000106	regulation of leukocyte apoptotic process	3/174	50/10903	0.0453416681381727	0.224114998048274	ENSSSCG00000005385/ENSSSCG00000002917/ENSSSCG00000017705	NR4A3/NFKBID/CCL5	3	3	ENSSSCG00000005385/ENSSSCG00000002917/ENSSSCG00000017705	0
BP	GO:0030098	lymphocyte differentiation	7/174	205/10903	0.0460429682951746	0.226239392044708	ENSSSCG00000006231/ENSSSCG00000021576/ENSSSCG00000025560/ENSSSCG00000002917/ENSSSCG00000014277/ENSSSCG00000033520/ENSSSCG00000017466	CHD7/CD83/PGLYRP2/NFKBID/IRF1/IL23A/CCR7	7	6	ENSSSCG00000021576/ENSSSCG00000025560/ENSSSCG00000002917/ENSSSCG00000014277/ENSSSCG00000033520/ENSSSCG00000017466	1	ENSSSCG00000006231
BP	GO:0043122	regulation of I-kappaB kinase/NF-kappaB signaling	6/174	163/10903	0.0464012714994248	0.226239392044708	ENSSSCG00000024592/ENSSSCG00000001952/ENSSSCG00000001404/ENSSSCG00000021688/ENSSSCG00000004154/ENSSSCG00000002917	ANKRD17/NFKBIA/TNF/ZDHHC13/TNFAIP3/NFKBID	6	4	ENSSSCG00000001952/ENSSSCG00000001404/ENSSSCG00000004154/ENSSSCG00000002917	2	ENSSSCG00000024592/ENSSSCG00000021688
BP	GO:0043066	negative regulation of apoptotic process	13/174	485/10903	0.0466825830888922	0.226239392044708	ENSSSCG00000010912/ENSSSCG00000015115/ENSSSCG00000005385/ENSSSCG00000001404/ENSSSCG00000032434/ENSSSCG00000013655/ENSSSCG00000004154/ENSSSCG00000017723/ENSSSCG00000011510/ENSSSCG00000017705/ENSSSCG00000009196/ENSSSCG00000015733/ENSSSCG00000032613	KIF14/CBL/NR4A3/TNF/PLAUR/ICAM1/TNFAIP3/CCL2/TMF1/CCL5/ATOH1/GLI2/SNAI1	13	9	ENSSSCG00000005385/ENSSSCG00000001404/ENSSSCG00000032434/ENSSSCG00000013655/ENSSSCG00000004154/ENSSSCG00000017723/ENSSSCG00000011510/ENSSSCG00000017705/ENSSSCG00000032613	4	ENSSSCG00000010912/ENSSSCG00000015115/ENSSSCG00000009196/ENSSSCG00000015733
BP	GO:0001837	epithelial to mesenchymal transition	4/174	85/10903	0.0468407970697838	0.226239392044708	ENSSSCG00000011918/ENSSSCG00000005584/ENSSSCG00000032613/ENSSSCG00000010816	USF3/CRB2/SNAI1/TGFB2	4	2	ENSSSCG00000005584/ENSSSCG00000032613	2	ENSSSCG00000011918/ENSSSCG00000010816
BP	GO:0052548	regulation of endopeptidase activity	7/174	206/10903	0.0470491307383351	0.226239392044708	ENSSSCG00000001963/ENSSSCG00000013551/ENSSSCG00000001404/ENSSSCG00000032434/ENSSSCG00000002487/ENSSSCG00000005584/ENSSSCG00000000816	EGLN3/C3/TNF/PLAUR/SERPINA3-2/CRB2/SENP1	7	5	ENSSSCG00000013551/ENSSSCG00000001404/ENSSSCG00000032434/ENSSSCG00000002487/ENSSSCG00000005584	2	ENSSSCG00000001963/ENSSSCG00000000816
BP	GO:0001709	cell fate determination	2/174	22/10903	0.0474708839087895	0.226239392044708	ENSSSCG00000013320/ENSSSCG00000009196	PAX6/ATOH1	2	0		2	ENSSSCG00000013320/ENSSSCG00000009196
BP	GO:0002279	mast cell activation involved in immune response	2/174	22/10903	0.0474708839087895	0.226239392044708	ENSSSCG00000005385/ENSSSCG00000027074	NR4A3/FER	2	2	ENSSSCG00000005385/ENSSSCG00000027074	0
BP	GO:0007628	adult walking behavior	2/174	22/10903	0.0474708839087895	0.226239392044708	ENSSSCG00000006231/ENSSSCG00000010426	CHD7/PCDH15	2	0		2	ENSSSCG00000006231/ENSSSCG00000010426
BP	GO:0010517	regulation of phospholipase activity	2/174	22/10903	0.0474708839087895	0.226239392044708	ENSSSCG00000017705/ENSSSCG00000031538	CCL5/ANG	2	2	ENSSSCG00000017705/ENSSSCG00000031538	0
BP	GO:0032814	regulation of natural killer cell activation	2/174	22/10903	0.0474708839087895	0.226239392044708	ENSSSCG00000025560/ENSSSCG00000033520	PGLYRP2/IL23A	2	2	ENSSSCG00000025560/ENSSSCG00000033520	0
BP	GO:0043303	mast cell degranulation	2/174	22/10903	0.0474708839087895	0.226239392044708	ENSSSCG00000005385/ENSSSCG00000027074	NR4A3/FER	2	2	ENSSSCG00000005385/ENSSSCG00000027074	0
BP	GO:0045581	negative regulation of T cell differentiation	2/174	22/10903	0.0474708839087895	0.226239392044708	ENSSSCG00000002917/ENSSSCG00000014277	NFKBID/IRF1	2	2	ENSSSCG00000002917/ENSSSCG00000014277	0
BP	GO:0046579	positive regulation of Ras protein signal transduction	2/174	22/10903	0.0474708839087895	0.226239392044708	ENSSSCG00000037449/ENSSSCG00000010628	CSF1/SHOC2	2	2	ENSSSCG00000037449/ENSSSCG00000010628	0
BP	GO:0060603	mammary gland duct morphogenesis	2/174	22/10903	0.0474708839087895	0.226239392044708	ENSSSCG00000037449/ENSSSCG00000015733	CSF1/GLI2	2	1	ENSSSCG00000037449	1	ENSSSCG00000015733
BP	GO:0086091	regulation of heart rate by cardiac conduction	2/174	22/10903	0.0474708839087895	0.226239392044708	ENSSSCG00000039947/ENSSSCG00000011455	KCNJ2/CACNA1D	2	0		2	ENSSSCG00000039947/ENSSSCG00000011455
BP	GO:1900744	regulation of p38MAPK cascade	2/174	22/10903	0.0474708839087895	0.226239392044708	ENSSSCG00000035249/ENSSSCG00000022689	GADD45G/GADD45B	2	2	ENSSSCG00000035249/ENSSSCG00000022689	0
BP	GO:1901031	regulation of response to reactive oxygen species	2/174	22/10903	0.0474708839087895	0.226239392044708	ENSSSCG00000005385/ENSSSCG00000001404	NR4A3/TNF	2	2	ENSSSCG00000005385/ENSSSCG00000001404	0
BP	GO:0032943	mononuclear cell proliferation	6/174	164/10903	0.0475538955816621	0.226239392044708	ENSSSCG00000016916/ENSSSCG00000017705/ENSSSCG00000014277/ENSSSCG00000037449/ENSSSCG00000033520/ENSSSCG00000006862	IL6ST/CCL5/IRF1/CSF1/IL23A/VCAM1	6	6	ENSSSCG00000016916/ENSSSCG00000017705/ENSSSCG00000014277/ENSSSCG00000037449/ENSSSCG00000033520/ENSSSCG00000006862	0
BP	GO:0030808	regulation of nucleotide biosynthetic process	3/174	51/10903	0.0476293456936228	0.226239392044708	ENSSSCG00000017748/ENSSSCG00000005423/ENSSSCG00000003576	NF1/ABCA1/GPR3	3	1	ENSSSCG00000003576	2	ENSSSCG00000017748/ENSSSCG00000005423
BP	GO:0060415	muscle tissue morphogenesis	3/174	51/10903	0.0476293456936228	0.226239392044708	ENSSSCG00000040746/ENSSSCG00000006231/ENSSSCG00000011867	LRP2/CHD7/MYLK	3	0		3	ENSSSCG00000040746/ENSSSCG00000006231/ENSSSCG00000011867
BP	GO:0061387	regulation of extent of cell growth	3/174	51/10903	0.0476293456936228	0.226239392044708	ENSSSCG00000003654/ENSSSCG00000016974/ENSSSCG00000023165	MACF1/MAP1B/SEMA7A	3	1	ENSSSCG00000023165	2	ENSSSCG00000003654/ENSSSCG00000016974
BP	GO:1900371	regulation of purine nucleotide biosynthetic process	3/174	51/10903	0.0476293456936228	0.226239392044708	ENSSSCG00000017748/ENSSSCG00000005423/ENSSSCG00000003576	NF1/ABCA1/GPR3	3	1	ENSSSCG00000003576	2	ENSSSCG00000017748/ENSSSCG00000005423
BP	GO:0048562	embryonic organ morphogenesis	7/174	207/10903	0.0480692987520093	0.227925046648908	ENSSSCG00000006231/ENSSSCG00000005385/ENSSSCG00000010426/ENSSSCG00000005584/ENSSSCG00000013320/ENSSSCG00000009196/ENSSSCG00000015733	CHD7/NR4A3/PCDH15/CRB2/PAX6/ATOH1/GLI2	7	2	ENSSSCG00000005385/ENSSSCG00000005584	5	ENSSSCG00000006231/ENSSSCG00000010426/ENSSSCG00000013320/ENSSSCG00000009196/ENSSSCG00000015733
BP	GO:0030855	epithelial cell differentiation	10/174	343/10903	0.0481698686527251	0.227998371237898	ENSSSCG00000040607/ENSSSCG00000004540/ENSSSCG00000010426/ENSSSCG00000001404/ENSSSCG00000013655/ENSSSCG00000030165/ENSSSCG00000007538/ENSSSCG00000034282/ENSSSCG00000013320/ENSSSCG00000009196	MAF/ONECUT2/PCDH15/TNF/ICAM1/MAFF/GATA5/ABCA12/PAX6/ATOH1	10	3	ENSSSCG00000001404/ENSSSCG00000013655/ENSSSCG00000030165	7	ENSSSCG00000040607/ENSSSCG00000004540/ENSSSCG00000010426/ENSSSCG00000007538/ENSSSCG00000034282/ENSSSCG00000013320/ENSSSCG00000009196
BP	GO:0042326	negative regulation of phosphorylation	9/174	297/10903	0.0485335335217151	0.228531578479113	ENSSSCG00000011363/ENSSSCG00000015115/ENSSSCG00000009850/ENSSSCG00000017748/ENSSSCG00000011743/ENSSSCG00000015136/ENSSSCG00000004154/ENSSSCG00000013320/ENSSSCG00000022689	PRKAR2A/CBL/TAOK3/NF1/MECOM/UBASH3B/TNFAIP3/PAX6/GADD45B	9	2	ENSSSCG00000004154/ENSSSCG00000022689	7	ENSSSCG00000011363/ENSSSCG00000015115/ENSSSCG00000009850/ENSSSCG00000017748/ENSSSCG00000011743/ENSSSCG00000015136/ENSSSCG00000013320
BP	GO:0009187	cyclic nucleotide metabolic process	4/174	86/10903	0.0485384352947425	0.228531578479113	ENSSSCG00000017748/ENSSSCG00000005423/ENSSSCG00000032474/ENSSSCG00000003576	NF1/ABCA1/CXCL10/GPR3	4	2	ENSSSCG00000032474/ENSSSCG00000003576	2	ENSSSCG00000017748/ENSSSCG00000005423
BP	GO:0048771	tissue remodeling	4/174	86/10903	0.0485384352947425	0.228531578479113	ENSSSCG00000006231/ENSSSCG00000017748/ENSSSCG00000015136/ENSSSCG00000033520	CHD7/NF1/UBASH3B/IL23A	4	1	ENSSSCG00000033520	3	ENSSSCG00000006231/ENSSSCG00000017748/ENSSSCG00000015136
BP	GO:1903532	positive regulation of secretion by cell	6/174	165/10903	0.0487241671214307	0.229003585470724	ENSSSCG00000026239/ENSSSCG00000039888/ENSSSCG00000001404/ENSSSCG00000031538/ENSSSCG00000010816/ENSSSCG00000007336	VPS35/STXBP5L/TNF/ANG/TGFB2/NNAT	6	2	ENSSSCG00000001404/ENSSSCG00000031538	4	ENSSSCG00000026239/ENSSSCG00000039888/ENSSSCG00000010816/ENSSSCG00000007336
BP	GO:0048729	tissue morphogenesis	11/174	392/10903	0.0493853529887242	0.23170465964412	ENSSSCG00000040746/ENSSSCG00000006231/ENSSSCG00000032474/ENSSSCG00000005385/ENSSSCG00000010426/ENSSSCG00000001404/ENSSSCG00000011867/ENSSSCG00000037449/ENSSSCG00000005584/ENSSSCG00000015733/ENSSSCG00000032613	LRP2/CHD7/CXCL10/NR4A3/PCDH15/TNF/MYLK/CSF1/CRB2/GLI2/SNAI1	11	6	ENSSSCG00000032474/ENSSSCG00000005385/ENSSSCG00000001404/ENSSSCG00000037449/ENSSSCG00000005584/ENSSSCG00000032613	5	ENSSSCG00000040746/ENSSSCG00000006231/ENSSSCG00000010426/ENSSSCG00000011867/ENSSSCG00000015733
BP	GO:0050670	regulation of lymphocyte proliferation	5/174	125/10903	0.0497149478163061	0.232843260838958	ENSSSCG00000016916/ENSSSCG00000017705/ENSSSCG00000014277/ENSSSCG00000033520/ENSSSCG00000006862	IL6ST/CCL5/IRF1/IL23A/VCAM1	5	5	ENSSSCG00000016916/ENSSSCG00000017705/ENSSSCG00000014277/ENSSSCG00000033520/ENSSSCG00000006862	0
BP	GO:1904019	epithelial cell apoptotic process	3/174	52/10903	0.0499728784994967	0.233642829843197	ENSSSCG00000001404/ENSSSCG00000013655/ENSSSCG00000004154	TNF/ICAM1/TNFAIP3	3	3	ENSSSCG00000001404/ENSSSCG00000013655/ENSSSCG00000004154	0
BP	GO:0002221	pattern recognition receptor signaling pathway	4/174	87/10903	0.0502697895102485	0.234621543724662	ENSSSCG00000024592/ENSSSCG00000001952/ENSSSCG00000004154/ENSSSCG00000014277	ANKRD17/NFKBIA/TNFAIP3/IRF1	4	3	ENSSSCG00000001952/ENSSSCG00000004154/ENSSSCG00000014277	1	ENSSSCG00000024592
BP	GO:0021772	olfactory bulb development	2/174	23/10903	0.0514591356853681	0.235656452138634	ENSSSCG00000006231/ENSSSCG00000010912	CHD7/KIF14	2	0		2	ENSSSCG00000006231/ENSSSCG00000010912
BP	GO:0032651	regulation of interleukin-1 beta production	2/174	23/10903	0.0514591356853681	0.235656452138634	ENSSSCG00000004154/ENSSSCG00000017466	TNFAIP3/CCR7	2	2	ENSSSCG00000004154/ENSSSCG00000017466	0
BP	GO:0040018	positive regulation of multicellular organism growth	2/174	23/10903	0.0514591356853681	0.235656452138634	ENSSSCG00000006231/ENSSSCG00000037449	CHD7/CSF1	2	1	ENSSSCG00000037449	1	ENSSSCG00000006231
BP	GO:0042345	regulation of NF-kappaB import into nucleus	2/174	23/10903	0.0514591356853681	0.235656452138634	ENSSSCG00000001952/ENSSSCG00000001404	NFKBIA/TNF	2	2	ENSSSCG00000001952/ENSSSCG00000001404	0
BP	GO:0042348	NF-kappaB import into nucleus	2/174	23/10903	0.0514591356853681	0.235656452138634	ENSSSCG00000001952/ENSSSCG00000001404	NFKBIA/TNF	2	2	ENSSSCG00000001952/ENSSSCG00000001404	0
BP	GO:0042992	negative regulation of transcription factor import into nucleus	2/174	23/10903	0.0514591356853681	0.235656452138634	ENSSSCG00000001952/ENSSSCG00000017748	NFKBIA/NF1	2	1	ENSSSCG00000001952	1	ENSSSCG00000017748
BP	GO:0045058	T cell selection	2/174	23/10903	0.0514591356853681	0.235656452138634	ENSSSCG00000033520/ENSSSCG00000017466	IL23A/CCR7	2	2	ENSSSCG00000033520/ENSSSCG00000017466	0
BP	GO:0048168	regulation of neuronal synaptic plasticity	2/174	23/10903	0.0514591356853681	0.235656452138634	ENSSSCG00000023324/ENSSSCG00000017748	KMT2A/NF1	2	0		2	ENSSSCG00000023324/ENSSSCG00000017748
BP	GO:0060325	face morphogenesis	2/174	23/10903	0.0514591356853681	0.235656452138634	ENSSSCG00000011264/ENSSSCG00000002669	CSRNP1/CRISPLD2	2	2	ENSSSCG00000011264/ENSSSCG00000002669	0
BP	GO:0090659	walking behavior	2/174	23/10903	0.0514591356853681	0.235656452138634	ENSSSCG00000006231/ENSSSCG00000010426	CHD7/PCDH15	2	0		2	ENSSSCG00000006231/ENSSSCG00000010426
BP	GO:1900193	regulation of oocyte maturation	2/174	23/10903	0.0514591356853681	0.235656452138634	ENSSSCG00000011363/ENSSSCG00000003576	PRKAR2A/GPR3	2	1	ENSSSCG00000003576	1	ENSSSCG00000011363
BP	GO:0002758	innate immune response-activating signal transduction	4/174	88/10903	0.0520347934474383	0.235804876791548	ENSSSCG00000024592/ENSSSCG00000001952/ENSSSCG00000004154/ENSSSCG00000014277	ANKRD17/NFKBIA/TNFAIP3/IRF1	4	3	ENSSSCG00000001952/ENSSSCG00000004154/ENSSSCG00000014277	1	ENSSSCG00000024592
BP	GO:0002819	regulation of adaptive immune response	4/174	88/10903	0.0520347934474383	0.235804876791548	ENSSSCG00000013551/ENSSSCG00000001404/ENSSSCG00000004154/ENSSSCG00000033520	C3/TNF/TNFAIP3/IL23A	4	4	ENSSSCG00000013551/ENSSSCG00000001404/ENSSSCG00000004154/ENSSSCG00000033520	0
BP	GO:0007259	JAK-STAT cascade	4/174	88/10903	0.0520347934474383	0.235804876791548	ENSSSCG00000016916/ENSSSCG00000027074/ENSSSCG00000017705/ENSSSCG00000033520	IL6ST/FER/CCL5/IL23A	4	4	ENSSSCG00000016916/ENSSSCG00000027074/ENSSSCG00000017705/ENSSSCG00000033520	0
BP	GO:0061351	neural precursor cell proliferation	4/174	88/10903	0.0520347934474383	0.235804876791548	ENSSSCG00000040746/ENSSSCG00000010912/ENSSSCG00000017748/ENSSSCG00000013320	LRP2/KIF14/NF1/PAX6	4	0		4	ENSSSCG00000040746/ENSSSCG00000010912/ENSSSCG00000017748/ENSSSCG00000013320
BP	GO:0021510	spinal cord development	3/174	53/10903	0.0523717438189514	0.235804876791548	ENSSSCG00000017748/ENSSSCG00000013320/ENSSSCG00000015733	NF1/PAX6/GLI2	3	0		3	ENSSSCG00000017748/ENSSSCG00000013320/ENSSSCG00000015733
BP	GO:0030048	actin filament-based movement	3/174	53/10903	0.0523717438189514	0.235804876791548	ENSSSCG00000016845/ENSSSCG00000039947/ENSSSCG00000011455	NUP155/KCNJ2/CACNA1D	3	0		3	ENSSSCG00000016845/ENSSSCG00000039947/ENSSSCG00000011455
BP	GO:0048644	muscle organ morphogenesis	3/174	53/10903	0.0523717438189514	0.235804876791548	ENSSSCG00000040746/ENSSSCG00000006231/ENSSSCG00000011867	LRP2/CHD7/MYLK	3	0		3	ENSSSCG00000040746/ENSSSCG00000006231/ENSSSCG00000011867
BP	GO:0051298	centrosome duplication	3/174	53/10903	0.0523717438189514	0.235804876791548	ENSSSCG00000027105/ENSSSCG00000003888/ENSSSCG00000024663	TUBGCP5/STIL/SPICE1	3	0		3	ENSSSCG00000027105/ENSSSCG00000003888/ENSSSCG00000024663
BP	GO:0061008	hepaticobiliary system development	3/174	53/10903	0.0523717438189514	0.235804876791548	ENSSSCG00000004540/ENSSSCG00000017748/ENSSSCG00000004154	ONECUT2/NF1/TNFAIP3	3	1	ENSSSCG00000004154	2	ENSSSCG00000004540/ENSSSCG00000017748
BP	GO:1901888	regulation of cell junction assembly	3/174	53/10903	0.0523717438189514	0.235804876791548	ENSSSCG00000003654/ENSSSCG00000001404/ENSSSCG00000032613	MACF1/TNF/SNAI1	3	2	ENSSSCG00000001404/ENSSSCG00000032613	1	ENSSSCG00000003654
BP	GO:0001894	tissue homeostasis	5/174	127/10903	0.052568294114324	0.236292718007171	ENSSSCG00000023324/ENSSSCG00000017748/ENSSSCG00000015136/ENSSSCG00000034282/ENSSSCG00000037449	KMT2A/NF1/UBASH3B/ABCA12/CSF1	5	1	ENSSSCG00000037449	4	ENSSSCG00000023324/ENSSSCG00000017748/ENSSSCG00000015136/ENSSSCG00000034282
BP	GO:0002757	immune response-activating signal transduction	6/174	169/10903	0.0535825174371448	0.239567432277732	ENSSSCG00000024592/ENSSSCG00000001952/ENSSSCG00000005385/ENSSSCG00000004154/ENSSSCG00000014277/ENSSSCG00000017466	ANKRD17/NFKBIA/NR4A3/TNFAIP3/IRF1/CCR7	6	5	ENSSSCG00000001952/ENSSSCG00000005385/ENSSSCG00000004154/ENSSSCG00000014277/ENSSSCG00000017466	1	ENSSSCG00000024592
BP	GO:0070661	leukocyte proliferation	6/174	169/10903	0.0535825174371448	0.239567432277732	ENSSSCG00000016916/ENSSSCG00000017705/ENSSSCG00000014277/ENSSSCG00000037449/ENSSSCG00000033520/ENSSSCG00000006862	IL6ST/CCL5/IRF1/CSF1/IL23A/VCAM1	6	6	ENSSSCG00000016916/ENSSSCG00000017705/ENSSSCG00000014277/ENSSSCG00000037449/ENSSSCG00000033520/ENSSSCG00000006862	0
BP	GO:0006909	phagocytosis	4/174	89/10903	0.0538333685073516	0.239567432277732	ENSSSCG00000013551/ENSSSCG00000005423/ENSSSCG00000013653/ENSSSCG00000001404	C3/ABCA1/ICAM5/TNF	4	3	ENSSSCG00000013551/ENSSSCG00000013653/ENSSSCG00000001404	1	ENSSSCG00000005423
BP	GO:0030073	insulin secretion	4/174	89/10903	0.0538333685073516	0.239567432277732	ENSSSCG00000039888/ENSSSCG00000001404/ENSSSCG00000017705/ENSSSCG00000007336	STXBP5L/TNF/CCL5/NNAT	4	2	ENSSSCG00000001404/ENSSSCG00000017705	2	ENSSSCG00000039888/ENSSSCG00000007336
BP	GO:0048015	phosphatidylinositol-mediated signaling	4/174	89/10903	0.0538333685073516	0.239567432277732	ENSSSCG00000015115/ENSSSCG00000017748/ENSSSCG00000017705/ENSSSCG00000010816	CBL/NF1/CCL5/TGFB2	4	1	ENSSSCG00000017705	3	ENSSSCG00000015115/ENSSSCG00000017748/ENSSSCG00000010816
BP	GO:0097696	STAT cascade	4/174	89/10903	0.0538333685073516	0.239567432277732	ENSSSCG00000016916/ENSSSCG00000027074/ENSSSCG00000017705/ENSSSCG00000033520	IL6ST/FER/CCL5/IL23A	4	4	ENSSSCG00000016916/ENSSSCG00000027074/ENSSSCG00000017705/ENSSSCG00000033520	0
BP	GO:0001944	vasculature development	11/174	398/10903	0.0539608301173724	0.239647152346676	ENSSSCG00000040746/ENSSSCG00000006231/ENSSSCG00000024592/ENSSSCG00000008953/ENSSSCG00000013551/ENSSSCG00000017748/ENSSSCG00000012967/ENSSSCG00000011867/ENSSSCG00000031538/ENSSSCG00000013320/ENSSSCG00000010816	LRP2/CHD7/ANKRD17/CXCL8/C3/NF1/FOSL1/MYLK/ANG/PAX6/TGFB2	11	4	ENSSSCG00000008953/ENSSSCG00000013551/ENSSSCG00000012967/ENSSSCG00000031538	7	ENSSSCG00000040746/ENSSSCG00000006231/ENSSSCG00000024592/ENSSSCG00000017748/ENSSSCG00000011867/ENSSSCG00000013320/ENSSSCG00000010816
BP	GO:0002460	adaptive immune response based on somatic recombination of immune receptors built from immunoglobulin superfamily domains	5/174	128/10903	0.0540301903760329	0.239647152346676	ENSSSCG00000013551/ENSSSCG00000001404/ENSSSCG00000013655/ENSSSCG00000004154/ENSSSCG00000033520	C3/TNF/ICAM1/TNFAIP3/IL23A	5	5	ENSSSCG00000013551/ENSSSCG00000001404/ENSSSCG00000013655/ENSSSCG00000004154/ENSSSCG00000033520	0
BP	GO:0002708	positive regulation of lymphocyte mediated immunity	3/174	54/10903	0.0548253926588579	0.240808066748538	ENSSSCG00000013551/ENSSSCG00000001404/ENSSSCG00000033520	C3/TNF/IL23A	3	3	ENSSSCG00000013551/ENSSSCG00000001404/ENSSSCG00000033520	0
BP	GO:0042990	regulation of transcription factor import into nucleus	3/174	54/10903	0.0548253926588579	0.240808066748538	ENSSSCG00000001952/ENSSSCG00000017748/ENSSSCG00000001404	NFKBIA/NF1/TNF	3	2	ENSSSCG00000001952/ENSSSCG00000001404	1	ENSSSCG00000017748
BP	GO:0016197	endosomal transport	6/174	170/10903	0.0548415887118748	0.240808066748538	ENSSSCG00000026239/ENSSSCG00000012519/ENSSSCG00000016147/ENSSSCG00000005423/ENSSSCG00000021072/ENSSSCG00000010151	VPS35/GPRASP1/PIKFYVE/ABCA1/EPG5/LYST	6	0		6	ENSSSCG00000026239/ENSSSCG00000012519/ENSSSCG00000016147/ENSSSCG00000005423/ENSSSCG00000021072/ENSSSCG00000010151
BP	GO:0002448	mast cell mediated immunity	2/174	24/10903	0.055562756175604	0.240808066748538	ENSSSCG00000005385/ENSSSCG00000027074	NR4A3/FER	2	2	ENSSSCG00000005385/ENSSSCG00000027074	0
BP	GO:0002714	positive regulation of B cell mediated immunity	2/174	24/10903	0.055562756175604	0.240808066748538	ENSSSCG00000013551/ENSSSCG00000001404	C3/TNF	2	2	ENSSSCG00000013551/ENSSSCG00000001404	0
BP	GO:0002891	positive regulation of immunoglobulin mediated immune response	2/174	24/10903	0.055562756175604	0.240808066748538	ENSSSCG00000013551/ENSSSCG00000001404	C3/TNF	2	2	ENSSSCG00000013551/ENSSSCG00000001404	0
BP	GO:0006911	phagocytosis, engulfment	2/174	24/10903	0.055562756175604	0.240808066748538	ENSSSCG00000013551/ENSSSCG00000005423	C3/ABCA1	2	1	ENSSSCG00000013551	1	ENSSSCG00000005423
BP	GO:0007099	centriole replication	2/174	24/10903	0.055562756175604	0.240808066748538	ENSSSCG00000003888/ENSSSCG00000024663	STIL/SPICE1	2	0		2	ENSSSCG00000003888/ENSSSCG00000024663
BP	GO:0014909	smooth muscle cell migration	2/174	24/10903	0.055562756175604	0.240808066748538	ENSSSCG00000010312/ENSSSCG00000017705	PLAU/CCL5	2	2	ENSSSCG00000010312/ENSSSCG00000017705	0
BP	GO:0042634	regulation of hair cycle	2/174	24/10903	0.055562756175604	0.240808066748538	ENSSSCG00000001404/ENSSSCG00000010816	TNF/TGFB2	2	1	ENSSSCG00000001404	1	ENSSSCG00000010816
BP	GO:0045071	negative regulation of viral genome replication	2/174	24/10903	0.055562756175604	0.240808066748538	ENSSSCG00000001404/ENSSSCG00000017705	TNF/CCL5	2	2	ENSSSCG00000001404/ENSSSCG00000017705	0
BP	GO:0070232	regulation of T cell apoptotic process	2/174	24/10903	0.055562756175604	0.240808066748538	ENSSSCG00000002917/ENSSSCG00000017705	NFKBID/CCL5	2	2	ENSSSCG00000002917/ENSSSCG00000017705	0
BP	GO:0086009	membrane repolarization	2/174	24/10903	0.055562756175604	0.240808066748538	ENSSSCG00000039947/ENSSSCG00000011455	KCNJ2/CACNA1D	2	0		2	ENSSSCG00000039947/ENSSSCG00000011455
BP	GO:2000514	regulation of CD4-positive, alpha-beta T cell activation	2/174	24/10903	0.055562756175604	0.240808066748538	ENSSSCG00000021576/ENSSSCG00000033520	CD83/IL23A	2	2	ENSSSCG00000021576/ENSSSCG00000033520	0
BP	GO:1990138	neuron projection extension	4/174	90/10903	0.055665423994701	0.240808066748538	ENSSSCG00000003654/ENSSSCG00000016974/ENSSSCG00000012585/ENSSSCG00000023165	MACF1/MAP1B/DCX/SEMA7A	4	1	ENSSSCG00000023165	3	ENSSSCG00000003654/ENSSSCG00000016974/ENSSSCG00000012585
BP	GO:0051656	establishment of organelle localization	8/174	259/10903	0.0557301236969367	0.240808066748538	ENSSSCG00000017514/ENSSSCG00000016974/ENSSSCG00000010912/ENSSSCG00000003807/ENSSSCG00000024663/ENSSSCG00000005385/ENSSSCG00000027074/ENSSSCG00000013320	KPNB1/MAP1B/KIF14/DNAJC6/SPICE1/NR4A3/FER/PAX6	8	2	ENSSSCG00000005385/ENSSSCG00000027074	6	ENSSSCG00000017514/ENSSSCG00000016974/ENSSSCG00000010912/ENSSSCG00000003807/ENSSSCG00000024663/ENSSSCG00000013320
BP	GO:0033673	negative regulation of kinase activity	6/174	171/10903	0.0561185086404886	0.242095788482881	ENSSSCG00000011363/ENSSSCG00000015115/ENSSSCG00000017748/ENSSSCG00000015136/ENSSSCG00000004154/ENSSSCG00000022689	PRKAR2A/CBL/NF1/UBASH3B/TNFAIP3/GADD45B	6	2	ENSSSCG00000004154/ENSSSCG00000022689	4	ENSSSCG00000011363/ENSSSCG00000015115/ENSSSCG00000017748/ENSSSCG00000015136
BP	GO:0003002	regionalization	7/174	215/10903	0.0567396330225923	0.244041096010608	ENSSSCG00000038965/ENSSSCG00000040746/ENSSSCG00000023324/ENSSSCG00000005584/ENSSSCG00000013320/ENSSSCG00000015733/ENSSSCG00000032613	ARC/LRP2/KMT2A/CRB2/PAX6/GLI2/SNAI1	7	3	ENSSSCG00000038965/ENSSSCG00000005584/ENSSSCG00000032613	4	ENSSSCG00000040746/ENSSSCG00000023324/ENSSSCG00000013320/ENSSSCG00000015733
BP	GO:0034504	protein localization to nucleus	8/174	260/10903	0.0567516247908207	0.244041096010608	ENSSSCG00000017514/ENSSSCG00000000496/ENSSSCG00000016845/ENSSSCG00000016147/ENSSSCG00000001952/ENSSSCG00000017748/ENSSSCG00000001404/ENSSSCG00000010816	KPNB1/CCT2/NUP155/PIKFYVE/NFKBIA/NF1/TNF/TGFB2	8	2	ENSSSCG00000001952/ENSSSCG00000001404	6	ENSSSCG00000017514/ENSSSCG00000000496/ENSSSCG00000016845/ENSSSCG00000016147/ENSSSCG00000017748/ENSSSCG00000010816
BP	GO:1902107	positive regulation of leukocyte differentiation	4/174	91/10903	0.0575308573541495	0.246995459698344	ENSSSCG00000021576/ENSSSCG00000001404/ENSSSCG00000037449/ENSSSCG00000033520	CD83/TNF/CSF1/IL23A	4	4	ENSSSCG00000021576/ENSSSCG00000001404/ENSSSCG00000037449/ENSSSCG00000033520	0
BP	GO:0090087	regulation of peptide transport	12/174	453/10903	0.058812437950709	0.248521143227202	ENSSSCG00000006231/ENSSSCG00000026239/ENSSSCG00000039888/ENSSSCG00000001952/ENSSSCG00000017748/ENSSSCG00000001404/ENSSSCG00000017705/ENSSSCG00000031538/ENSSSCG00000030643/ENSSSCG00000010816/ENSSSCG00000017466/ENSSSCG00000007336	CHD7/VPS35/STXBP5L/NFKBIA/NF1/TNF/CCL5/ANG/SELENOI/TGFB2/CCR7/NNAT	12	5	ENSSSCG00000001952/ENSSSCG00000001404/ENSSSCG00000017705/ENSSSCG00000031538/ENSSSCG00000017466	7	ENSSSCG00000006231/ENSSSCG00000026239/ENSSSCG00000039888/ENSSSCG00000017748/ENSSSCG00000030643/ENSSSCG00000010816/ENSSSCG00000007336
BP	GO:0043408	regulation of MAPK cascade	11/174	404/10903	0.0588136356826549	0.248521143227202	ENSSSCG00000016254/ENSSSCG00000035249/ENSSSCG00000009850/ENSSSCG00000017748/ENSSSCG00000011743/ENSSSCG00000001404/ENSSSCG00000023165/ENSSSCG00000013655/ENSSSCG00000017723/ENSSSCG00000022689/ENSSSCG00000010816	CCL20/GADD45G/TAOK3/NF1/MECOM/TNF/SEMA7A/ICAM1/CCL2/GADD45B/TGFB2	11	7	ENSSSCG00000016254/ENSSSCG00000035249/ENSSSCG00000001404/ENSSSCG00000023165/ENSSSCG00000013655/ENSSSCG00000017723/ENSSSCG00000022689	4	ENSSSCG00000009850/ENSSSCG00000017748/ENSSSCG00000011743/ENSSSCG00000010816
BP	GO:0048017	inositol lipid-mediated signaling	4/174	92/10903	0.059429554408794	0.248521143227202	ENSSSCG00000015115/ENSSSCG00000017748/ENSSSCG00000017705/ENSSSCG00000010816	CBL/NF1/CCL5/TGFB2	4	1	ENSSSCG00000017705	3	ENSSSCG00000015115/ENSSSCG00000017748/ENSSSCG00000010816
BP	GO:1903034	regulation of response to wounding	4/174	92/10903	0.059429554408794	0.248521143227202	ENSSSCG00000034581/ENSSSCG00000015136/ENSSSCG00000011867/ENSSSCG00000010312	LRIG2/UBASH3B/MYLK/PLAU	4	1	ENSSSCG00000010312	3	ENSSSCG00000034581/ENSSSCG00000015136/ENSSSCG00000011867
BP	GO:0000959	mitochondrial RNA metabolic process	2/174	25/10903	0.0597770947302783	0.248521143227202	ENSSSCG00000017741/ENSSSCG00000024529	TEFM/TRMT5	2	0		2	ENSSSCG00000017741/ENSSSCG00000024529
BP	GO:0001937	negative regulation of endothelial cell proliferation	2/174	25/10903	0.0597770947302783	0.248521143227202	ENSSSCG00000017748/ENSSSCG00000001404	NF1/TNF	2	1	ENSSSCG00000001404	1	ENSSSCG00000017748
BP	GO:0021955	central nervous system neuron axonogenesis	2/174	25/10903	0.0597770947302783	0.248521143227202	ENSSSCG00000012585/ENSSSCG00000015733	DCX/GLI2	2	0		2	ENSSSCG00000012585/ENSSSCG00000015733
BP	GO:0030195	negative regulation of blood coagulation	2/174	25/10903	0.0597770947302783	0.248521143227202	ENSSSCG00000015136/ENSSSCG00000010312	UBASH3B/PLAU	2	1	ENSSSCG00000010312	1	ENSSSCG00000015136
BP	GO:0032653	regulation of interleukin-10 production	2/174	25/10903	0.0597770947302783	0.248521143227202	ENSSSCG00000021576/ENSSSCG00000033520	CD83/IL23A	2	2	ENSSSCG00000021576/ENSSSCG00000033520	0
BP	GO:0045576	mast cell activation	2/174	25/10903	0.0597770947302783	0.248521143227202	ENSSSCG00000005385/ENSSSCG00000027074	NR4A3/FER	2	2	ENSSSCG00000005385/ENSSSCG00000027074	0
BP	GO:0045746	negative regulation of Notch signaling pathway	2/174	25/10903	0.0597770947302783	0.248521143227202	ENSSSCG00000001952/ENSSSCG00000005828	NFKBIA/EGFL7	2	2	ENSSSCG00000001952/ENSSSCG00000005828	0
BP	GO:0048873	homeostasis of number of cells within a tissue	2/174	25/10903	0.0597770947302783	0.248521143227202	ENSSSCG00000023324/ENSSSCG00000037449	KMT2A/CSF1	2	1	ENSSSCG00000037449	1	ENSSSCG00000023324
BP	GO:0050766	positive regulation of phagocytosis	2/174	25/10903	0.0597770947302783	0.248521143227202	ENSSSCG00000013551/ENSSSCG00000001404	C3/TNF	2	2	ENSSSCG00000013551/ENSSSCG00000001404	0
BP	GO:0060281	regulation of oocyte development	2/174	25/10903	0.0597770947302783	0.248521143227202	ENSSSCG00000011363/ENSSSCG00000003576	PRKAR2A/GPR3	2	1	ENSSSCG00000003576	1	ENSSSCG00000011363
BP	GO:0086065	cell communication involved in cardiac conduction	2/174	25/10903	0.0597770947302783	0.248521143227202	ENSSSCG00000016845/ENSSSCG00000011455	NUP155/CACNA1D	2	0		2	ENSSSCG00000016845/ENSSSCG00000011455
BP	GO:0098534	centriole assembly	2/174	25/10903	0.0597770947302783	0.248521143227202	ENSSSCG00000003888/ENSSSCG00000024663	STIL/SPICE1	2	0		2	ENSSSCG00000003888/ENSSSCG00000024663
BP	GO:1900047	negative regulation of hemostasis	2/174	25/10903	0.0597770947302783	0.248521143227202	ENSSSCG00000015136/ENSSSCG00000010312	UBASH3B/PLAU	2	1	ENSSSCG00000010312	1	ENSSSCG00000015136
BP	GO:1905879	regulation of oogenesis	2/174	25/10903	0.0597770947302783	0.248521143227202	ENSSSCG00000011363/ENSSSCG00000003576	PRKAR2A/GPR3	2	1	ENSSSCG00000003576	1	ENSSSCG00000011363
BP	GO:0002824	positive regulation of adaptive immune response based on somatic recombination of immune receptors built from immunoglobulin superfamily domains	3/174	56/10903	0.0598947220192431	0.248521143227202	ENSSSCG00000013551/ENSSSCG00000001404/ENSSSCG00000033520	C3/TNF/IL23A	3	3	ENSSSCG00000013551/ENSSSCG00000001404/ENSSSCG00000033520	0
BP	GO:0014066	regulation of phosphatidylinositol 3-kinase signaling	3/174	56/10903	0.0598947220192431	0.248521143227202	ENSSSCG00000015115/ENSSSCG00000017705/ENSSSCG00000010816	CBL/CCL5/TGFB2	3	1	ENSSSCG00000017705	2	ENSSSCG00000015115/ENSSSCG00000010816
BP	GO:0042991	transcription factor import into nucleus	3/174	56/10903	0.0598947220192431	0.248521143227202	ENSSSCG00000001952/ENSSSCG00000017748/ENSSSCG00000001404	NFKBIA/NF1/TNF	3	2	ENSSSCG00000001952/ENSSSCG00000001404	1	ENSSSCG00000017748
BP	GO:0031098	stress-activated protein kinase signaling cascade	6/174	174/10903	0.0600565599836985	0.248521143227202	ENSSSCG00000035249/ENSSSCG00000009850/ENSSSCG00000011743/ENSSSCG00000001404/ENSSSCG00000022689/ENSSSCG00000010816	GADD45G/TAOK3/MECOM/TNF/GADD45B/TGFB2	6	3	ENSSSCG00000035249/ENSSSCG00000001404/ENSSSCG00000022689	3	ENSSSCG00000009850/ENSSSCG00000011743/ENSSSCG00000010816
BP	GO:0002366	leukocyte activation involved in immune response	5/174	132/10903	0.0601126169508126	0.248521143227202	ENSSSCG00000005385/ENSSSCG00000013655/ENSSSCG00000025560/ENSSSCG00000027074/ENSSSCG00000033520	NR4A3/ICAM1/PGLYRP2/FER/IL23A	5	5	ENSSSCG00000005385/ENSSSCG00000013655/ENSSSCG00000025560/ENSSSCG00000027074/ENSSSCG00000033520	0
BP	GO:0007626	locomotory behavior	5/174	132/10903	0.0601126169508126	0.248521143227202	ENSSSCG00000030053/ENSSSCG00000006231/ENSSSCG00000026239/ENSSSCG00000026129/ENSSSCG00000010426	ARCN1/CHD7/VPS35/ADGRL3/PCDH15	5	0		5	ENSSSCG00000030053/ENSSSCG00000006231/ENSSSCG00000026239/ENSSSCG00000026129/ENSSSCG00000010426
BP	GO:0000165	MAPK cascade	12/174	455/10903	0.0603931050325291	0.249296037568791	ENSSSCG00000016254/ENSSSCG00000035249/ENSSSCG00000009850/ENSSSCG00000017748/ENSSSCG00000011743/ENSSSCG00000001404/ENSSSCG00000023165/ENSSSCG00000013655/ENSSSCG00000017723/ENSSSCG00000017705/ENSSSCG00000022689/ENSSSCG00000010816	CCL20/GADD45G/TAOK3/NF1/MECOM/TNF/SEMA7A/ICAM1/CCL2/CCL5/GADD45B/TGFB2	12	8	ENSSSCG00000016254/ENSSSCG00000035249/ENSSSCG00000001404/ENSSSCG00000023165/ENSSSCG00000013655/ENSSSCG00000017723/ENSSSCG00000017705/ENSSSCG00000022689	4	ENSSSCG00000009850/ENSSSCG00000017748/ENSSSCG00000011743/ENSSSCG00000010816
BP	GO:0006816	calcium ion transport	7/174	219/10903	0.0614175196174787	0.253134669315731	ENSSSCG00000006231/ENSSSCG00000032474/ENSSSCG00000015136/ENSSSCG00000011867/ENSSSCG00000017723/ENSSSCG00000017705/ENSSSCG00000011455	CHD7/CXCL10/UBASH3B/MYLK/CCL2/CCL5/CACNA1D	7	3	ENSSSCG00000032474/ENSSSCG00000017723/ENSSSCG00000017705	4	ENSSSCG00000006231/ENSSSCG00000015136/ENSSSCG00000011867/ENSSSCG00000011455
BP	GO:0002821	positive regulation of adaptive immune response	3/174	57/10903	0.0625091856777751	0.256843724587054	ENSSSCG00000013551/ENSSSCG00000001404/ENSSSCG00000033520	C3/TNF/IL23A	3	3	ENSSSCG00000013551/ENSSSCG00000001404/ENSSSCG00000033520	0
BP	GO:0030301	cholesterol transport	3/174	57/10903	0.0625091856777751	0.256843724587054	ENSSSCG00000001952/ENSSSCG00000005423/ENSSSCG00000034282	NFKBIA/ABCA1/ABCA12	3	1	ENSSSCG00000001952	2	ENSSSCG00000005423/ENSSSCG00000034282
BP	GO:0060560	developmental growth involved in morphogenesis	5/174	134/10903	0.0632945604696952	0.257447555126473	ENSSSCG00000003654/ENSSSCG00000016974/ENSSSCG00000012585/ENSSSCG00000023165/ENSSSCG00000037449	MACF1/MAP1B/DCX/SEMA7A/CSF1	5	2	ENSSSCG00000023165/ENSSSCG00000037449	3	ENSSSCG00000003654/ENSSSCG00000016974/ENSSSCG00000012585
BP	GO:0030534	adult behavior	4/174	94/10903	0.0633262262322372	0.257447555126473	ENSSSCG00000030053/ENSSSCG00000006231/ENSSSCG00000005385/ENSSSCG00000010426	ARCN1/CHD7/NR4A3/PCDH15	4	1	ENSSSCG00000005385	3	ENSSSCG00000030053/ENSSSCG00000006231/ENSSSCG00000010426
BP	GO:1901215	negative regulation of neuron death	4/174	94/10903	0.0633262262322372	0.257447555126473	ENSSSCG00000026239/ENSSSCG00000010912/ENSSSCG00000005385/ENSSSCG00000017723	VPS35/KIF14/NR4A3/CCL2	4	2	ENSSSCG00000005385/ENSSSCG00000017723	2	ENSSSCG00000026239/ENSSSCG00000010912
BP	GO:0070201	regulation of establishment of protein localization	12/174	459/10903	0.0636392195913144	0.257447555126473	ENSSSCG00000000496/ENSSSCG00000026239/ENSSSCG00000039888/ENSSSCG00000001952/ENSSSCG00000017748/ENSSSCG00000001404/ENSSSCG00000017705/ENSSSCG00000031538/ENSSSCG00000030643/ENSSSCG00000010816/ENSSSCG00000017466/ENSSSCG00000007336	CCT2/VPS35/STXBP5L/NFKBIA/NF1/TNF/CCL5/ANG/SELENOI/TGFB2/CCR7/NNAT	12	5	ENSSSCG00000001952/ENSSSCG00000001404/ENSSSCG00000017705/ENSSSCG00000031538/ENSSSCG00000017466	7	ENSSSCG00000000496/ENSSSCG00000026239/ENSSSCG00000039888/ENSSSCG00000017748/ENSSSCG00000030643/ENSSSCG00000010816/ENSSSCG00000007336
BP	GO:0002720	positive regulation of cytokine production involved in immune response	2/174	26/10903	0.0640976182416414	0.257447555126473	ENSSSCG00000005385/ENSSSCG00000023165	NR4A3/SEMA7A	2	2	ENSSSCG00000005385/ENSSSCG00000023165	0
BP	GO:0002762	negative regulation of myeloid leukocyte differentiation	2/174	26/10903	0.0640976182416414	0.257447555126473	ENSSSCG00000017748/ENSSSCG00000015136	NF1/UBASH3B	2	0		2	ENSSSCG00000017748/ENSSSCG00000015136
BP	GO:0002886	regulation of myeloid leukocyte mediated immunity	2/174	26/10903	0.0640976182416414	0.257447555126473	ENSSSCG00000013551/ENSSSCG00000027074	C3/FER	2	2	ENSSSCG00000013551/ENSSSCG00000027074	0
BP	GO:0032715	negative regulation of interleukin-6 production	2/174	26/10903	0.0640976182416414	0.257447555126473	ENSSSCG00000001404/ENSSSCG00000004154	TNF/TNFAIP3	2	2	ENSSSCG00000001404/ENSSSCG00000004154	0
BP	GO:0032873	negative regulation of stress-activated MAPK cascade	2/174	26/10903	0.0640976182416414	0.257447555126473	ENSSSCG00000009850/ENSSSCG00000011743	TAOK3/MECOM	2	0		2	ENSSSCG00000009850/ENSSSCG00000011743
BP	GO:0045685	regulation of glial cell differentiation	2/174	26/10903	0.0640976182416414	0.257447555126473	ENSSSCG00000017748/ENSSSCG00000016916	NF1/IL6ST	2	1	ENSSSCG00000016916	1	ENSSSCG00000017748
BP	GO:0045747	positive regulation of Notch signaling pathway	2/174	26/10903	0.0640976182416414	0.257447555126473	ENSSSCG00000011923/ENSSSCG00000010816	NEPRO/TGFB2	2	0		2	ENSSSCG00000011923/ENSSSCG00000010816
BP	GO:0046638	positive regulation of alpha-beta T cell differentiation	2/174	26/10903	0.0640976182416414	0.257447555126473	ENSSSCG00000021576/ENSSSCG00000033520	CD83/IL23A	2	2	ENSSSCG00000021576/ENSSSCG00000033520	0
BP	GO:0051057	positive regulation of small GTPase mediated signal transduction	2/174	26/10903	0.0640976182416414	0.257447555126473	ENSSSCG00000037449/ENSSSCG00000010628	CSF1/SHOC2	2	2	ENSSSCG00000037449/ENSSSCG00000010628	0
BP	GO:0051293	establishment of spindle localization	2/174	26/10903	0.0640976182416414	0.257447555126473	ENSSSCG00000017514/ENSSSCG00000013320	KPNB1/PAX6	2	0		2	ENSSSCG00000017514/ENSSSCG00000013320
BP	GO:0070303	negative regulation of stress-activated protein kinase signaling cascade	2/174	26/10903	0.0640976182416414	0.257447555126473	ENSSSCG00000009850/ENSSSCG00000011743	TAOK3/MECOM	2	0		2	ENSSSCG00000009850/ENSSSCG00000011743
BP	GO:0007033	vacuole organization	5/174	135/10903	0.0649206302265706	0.259831114006216	ENSSSCG00000026239/ENSSSCG00000016147/ENSSSCG00000005423/ENSSSCG00000021072/ENSSSCG00000010151	VPS35/PIKFYVE/ABCA1/EPG5/LYST	5	0		5	ENSSSCG00000026239/ENSSSCG00000016147/ENSSSCG00000005423/ENSSSCG00000021072/ENSSSCG00000010151
BP	GO:0015918	sterol transport	3/174	58/10903	0.065176001721604	0.259831114006216	ENSSSCG00000001952/ENSSSCG00000005423/ENSSSCG00000034282	NFKBIA/ABCA1/ABCA12	3	1	ENSSSCG00000001952	2	ENSSSCG00000005423/ENSSSCG00000034282
BP	GO:0046632	alpha-beta T cell differentiation	3/174	58/10903	0.065176001721604	0.259831114006216	ENSSSCG00000021576/ENSSSCG00000014277/ENSSSCG00000033520	CD83/IRF1/IL23A	3	3	ENSSSCG00000021576/ENSSSCG00000014277/ENSSSCG00000033520	0
BP	GO:0051209	release of sequestered calcium ion into cytosol	3/174	58/10903	0.065176001721604	0.259831114006216	ENSSSCG00000006231/ENSSSCG00000032474/ENSSSCG00000015136	CHD7/CXCL10/UBASH3B	3	1	ENSSSCG00000032474	2	ENSSSCG00000006231/ENSSSCG00000015136
BP	GO:0051283	negative regulation of sequestering of calcium ion	3/174	58/10903	0.065176001721604	0.259831114006216	ENSSSCG00000006231/ENSSSCG00000032474/ENSSSCG00000015136	CHD7/CXCL10/UBASH3B	3	1	ENSSSCG00000032474	2	ENSSSCG00000006231/ENSSSCG00000015136
BP	GO:1900542	regulation of purine nucleotide metabolic process	4/174	95/10903	0.0653239167108612	0.260033837843086	ENSSSCG00000017748/ENSSSCG00000005423/ENSSSCG00000032474/ENSSSCG00000003576	NF1/ABCA1/CXCL10/GPR3	4	2	ENSSSCG00000032474/ENSSSCG00000003576	2	ENSSSCG00000017748/ENSSSCG00000005423
BP	GO:0051056	regulation of small GTPase mediated signal transduction	6/174	178/10903	0.0655581042043229	0.260578874129646	ENSSSCG00000010912/ENSSSCG00000017748/ENSSSCG00000005423/ENSSSCG00000030359/ENSSSCG00000037449/ENSSSCG00000010628	KIF14/NF1/ABCA1/ARHGEF3/CSF1/SHOC2	6	2	ENSSSCG00000037449/ENSSSCG00000010628	4	ENSSSCG00000010912/ENSSSCG00000017748/ENSSSCG00000005423/ENSSSCG00000030359
BP	GO:0002263	cell activation involved in immune response	5/174	136/10903	0.0665700511164787	0.264209136208957	ENSSSCG00000005385/ENSSSCG00000013655/ENSSSCG00000025560/ENSSSCG00000027074/ENSSSCG00000033520	NR4A3/ICAM1/PGLYRP2/FER/IL23A	5	5	ENSSSCG00000005385/ENSSSCG00000013655/ENSSSCG00000025560/ENSSSCG00000027074/ENSSSCG00000033520	0
BP	GO:0000302	response to reactive oxygen species	4/174	96/10903	0.0673543027922282	0.265650991564593	ENSSSCG00000005385/ENSSSCG00000001404/ENSSSCG00000004154/ENSSSCG00000027074	NR4A3/TNF/TNFAIP3/FER	4	4	ENSSSCG00000005385/ENSSSCG00000001404/ENSSSCG00000004154/ENSSSCG00000027074	0
BP	GO:0008016	regulation of heart contraction	4/174	96/10903	0.0673543027922282	0.265650991564593	ENSSSCG00000016845/ENSSSCG00000039947/ENSSSCG00000011455/ENSSSCG00000010816	NUP155/KCNJ2/CACNA1D/TGFB2	4	0		4	ENSSSCG00000016845/ENSSSCG00000039947/ENSSSCG00000011455/ENSSSCG00000010816
BP	GO:0048589	developmental growth	10/174	365/10903	0.067432599944264	0.265650991564593	ENSSSCG00000003654/ENSSSCG00000016974/ENSSSCG00000006231/ENSSSCG00000012585/ENSSSCG00000010426/ENSSSCG00000023165/ENSSSCG00000005180/ENSSSCG00000037449/ENSSSCG00000015733/ENSSSCG00000010816	MACF1/MAP1B/CHD7/DCX/PCDH15/SEMA7A/BNC2/CSF1/GLI2/TGFB2	10	2	ENSSSCG00000023165/ENSSSCG00000037449	8	ENSSSCG00000003654/ENSSSCG00000016974/ENSSSCG00000006231/ENSSSCG00000012585/ENSSSCG00000010426/ENSSSCG00000005180/ENSSSCG00000015733/ENSSSCG00000010816
BP	GO:0007041	lysosomal transport	3/174	59/10903	0.0678945100503369	0.265650991564593	ENSSSCG00000026239/ENSSSCG00000012519/ENSSSCG00000010151	VPS35/GPRASP1/LYST	3	0		3	ENSSSCG00000026239/ENSSSCG00000012519/ENSSSCG00000010151
BP	GO:0051208	sequestering of calcium ion	3/174	59/10903	0.0678945100503369	0.265650991564593	ENSSSCG00000006231/ENSSSCG00000032474/ENSSSCG00000015136	CHD7/CXCL10/UBASH3B	3	1	ENSSSCG00000032474	2	ENSSSCG00000006231/ENSSSCG00000015136
BP	GO:0051282	regulation of sequestering of calcium ion	3/174	59/10903	0.0678945100503369	0.265650991564593	ENSSSCG00000006231/ENSSSCG00000032474/ENSSSCG00000015136	CHD7/CXCL10/UBASH3B	3	1	ENSSSCG00000032474	2	ENSSSCG00000006231/ENSSSCG00000015136
BP	GO:0006869	lipid transport	6/174	180/10903	0.0684164380020269	0.265650991564593	ENSSSCG00000001952/ENSSSCG00000005423/ENSSSCG00000001404/ENSSSCG00000003669/ENSSSCG00000011510/ENSSSCG00000034282	NFKBIA/ABCA1/TNF/MFSD2A/TMF1/ABCA12	6	4	ENSSSCG00000001952/ENSSSCG00000001404/ENSSSCG00000003669/ENSSSCG00000011510	2	ENSSSCG00000005423/ENSSSCG00000034282
BP	GO:0010828	positive regulation of glucose transport	2/174	27/10903	0.0685199086118453	0.265650991564593	ENSSSCG00000013551/ENSSSCG00000005385	C3/NR4A3	2	2	ENSSSCG00000013551/ENSSSCG00000005385	0
BP	GO:0031279	regulation of cyclase activity	2/174	27/10903	0.0685199086118453	0.265650991564593	ENSSSCG00000017748/ENSSSCG00000003576	NF1/GPR3	2	1	ENSSSCG00000003576	1	ENSSSCG00000017748
BP	GO:0038066	p38MAPK cascade	2/174	27/10903	0.0685199086118453	0.265650991564593	ENSSSCG00000035249/ENSSSCG00000022689	GADD45G/GADD45B	2	2	ENSSSCG00000035249/ENSSSCG00000022689	0
BP	GO:0042491	auditory receptor cell differentiation	2/174	27/10903	0.0685199086118453	0.265650991564593	ENSSSCG00000010426/ENSSSCG00000009196	PCDH15/ATOH1	2	0		2	ENSSSCG00000010426/ENSSSCG00000009196
BP	GO:0050819	negative regulation of coagulation	2/174	27/10903	0.0685199086118453	0.265650991564593	ENSSSCG00000015136/ENSSSCG00000010312	UBASH3B/PLAU	2	1	ENSSSCG00000010312	1	ENSSSCG00000015136
BP	GO:0060193	positive regulation of lipase activity	2/174	27/10903	0.0685199086118453	0.265650991564593	ENSSSCG00000017705/ENSSSCG00000031538	CCL5/ANG	2	2	ENSSSCG00000017705/ENSSSCG00000031538	0
BP	GO:0070830	bicellular tight junction assembly	2/174	27/10903	0.0685199086118453	0.265650991564593	ENSSSCG00000001404/ENSSSCG00000032613	TNF/SNAI1	2	2	ENSSSCG00000001404/ENSSSCG00000032613	0
BP	GO:0097178	ruffle assembly	2/174	27/10903	0.0685199086118453	0.265650991564593	ENSSSCG00000008508/ENSSSCG00000013655	FAM98A/ICAM1	2	1	ENSSSCG00000013655	1	ENSSSCG00000008508
BP	GO:2001239	regulation of extrinsic apoptotic signaling pathway in absence of ligand	2/174	27/10903	0.0685199086118453	0.265650991564593	ENSSSCG00000017748/ENSSSCG00000001404	NF1/TNF	2	1	ENSSSCG00000001404	1	ENSSSCG00000017748
BP	GO:0007265	Ras protein signal transduction	7/174	225/10903	0.0688668239200008	0.266610146360812	ENSSSCG00000017514/ENSSSCG00000010912/ENSSSCG00000017748/ENSSSCG00000005423/ENSSSCG00000030359/ENSSSCG00000037449/ENSSSCG00000010628	KPNB1/KIF14/NF1/ABCA1/ARHGEF3/CSF1/SHOC2	7	2	ENSSSCG00000037449/ENSSSCG00000010628	5	ENSSSCG00000017514/ENSSSCG00000010912/ENSSSCG00000017748/ENSSSCG00000005423/ENSSSCG00000030359
BP	GO:0006606	protein import into nucleus	6/174	181/10903	0.0698724802578802	0.269335790806994	ENSSSCG00000017514/ENSSSCG00000016845/ENSSSCG00000001952/ENSSSCG00000017748/ENSSSCG00000001404/ENSSSCG00000010816	KPNB1/NUP155/NFKBIA/NF1/TNF/TGFB2	6	2	ENSSSCG00000001952/ENSSSCG00000001404	4	ENSSSCG00000017514/ENSSSCG00000016845/ENSSSCG00000017748/ENSSSCG00000010816
BP	GO:0044744	protein targeting to nucleus	6/174	181/10903	0.0698724802578802	0.269335790806994	ENSSSCG00000017514/ENSSSCG00000016845/ENSSSCG00000001952/ENSSSCG00000017748/ENSSSCG00000001404/ENSSSCG00000010816	KPNB1/NUP155/NFKBIA/NF1/TNF/TGFB2	6	2	ENSSSCG00000001952/ENSSSCG00000001404	4	ENSSSCG00000017514/ENSSSCG00000016845/ENSSSCG00000017748/ENSSSCG00000010816
BP	GO:1902593	single-organism nuclear import	6/174	181/10903	0.0698724802578802	0.269335790806994	ENSSSCG00000017514/ENSSSCG00000016845/ENSSSCG00000001952/ENSSSCG00000017748/ENSSSCG00000001404/ENSSSCG00000010816	KPNB1/NUP155/NFKBIA/NF1/TNF/TGFB2	6	2	ENSSSCG00000001952/ENSSSCG00000001404	4	ENSSSCG00000017514/ENSSSCG00000016845/ENSSSCG00000017748/ENSSSCG00000010816
BP	GO:0008344	adult locomotory behavior	3/174	60/10903	0.0706640320823466	0.270578420830847	ENSSSCG00000030053/ENSSSCG00000006231/ENSSSCG00000010426	ARCN1/CHD7/PCDH15	3	0		3	ENSSSCG00000030053/ENSSSCG00000006231/ENSSSCG00000010426
BP	GO:0045639	positive regulation of myeloid cell differentiation	3/174	60/10903	0.0706640320823466	0.270578420830847	ENSSSCG00000001404/ENSSSCG00000037449/ENSSSCG00000033520	TNF/CSF1/IL23A	3	3	ENSSSCG00000001404/ENSSSCG00000037449/ENSSSCG00000033520	0
BP	GO:0051303	establishment of chromosome localization	3/174	60/10903	0.0706640320823466	0.270578420830847	ENSSSCG00000017514/ENSSSCG00000010912/ENSSSCG00000024663	KPNB1/KIF14/SPICE1	3	0		3	ENSSSCG00000017514/ENSSSCG00000010912/ENSSSCG00000024663
BP	GO:0071887	leukocyte apoptotic process	3/174	60/10903	0.0706640320823466	0.270578420830847	ENSSSCG00000005385/ENSSSCG00000002917/ENSSSCG00000017705	NR4A3/NFKBID/CCL5	3	3	ENSSSCG00000005385/ENSSSCG00000002917/ENSSSCG00000017705	0
BP	GO:0051640	organelle localization	9/174	320/10903	0.0706998486680079	0.270578420830847	ENSSSCG00000017514/ENSSSCG00000016974/ENSSSCG00000010912/ENSSSCG00000008508/ENSSSCG00000003807/ENSSSCG00000024663/ENSSSCG00000005385/ENSSSCG00000027074/ENSSSCG00000013320	KPNB1/MAP1B/KIF14/FAM98A/DNAJC6/SPICE1/NR4A3/FER/PAX6	9	2	ENSSSCG00000005385/ENSSSCG00000027074	7	ENSSSCG00000017514/ENSSSCG00000016974/ENSSSCG00000010912/ENSSSCG00000008508/ENSSSCG00000003807/ENSSSCG00000024663/ENSSSCG00000013320
BP	GO:0051346	negative regulation of hydrolase activity	7/174	227/10903	0.0714656386073518	0.273119038272604	ENSSSCG00000029464/ENSSSCG00000013551/ENSSSCG00000001404/ENSSSCG00000032434/ENSSSCG00000002487/ENSSSCG00000005584/ENSSSCG00000010816	KDM5A/C3/TNF/PLAUR/SERPINA3-2/CRB2/TGFB2	7	5	ENSSSCG00000013551/ENSSSCG00000001404/ENSSSCG00000032434/ENSSSCG00000002487/ENSSSCG00000005584	2	ENSSSCG00000029464/ENSSSCG00000010816
BP	GO:0009952	anterior/posterior pattern specification	5/174	139/10903	0.0716579657888649	0.273463946365198	ENSSSCG00000038965/ENSSSCG00000023324/ENSSSCG00000005584/ENSSSCG00000013320/ENSSSCG00000015733	ARC/KMT2A/CRB2/PAX6/GLI2	5	2	ENSSSCG00000038965/ENSSSCG00000005584	3	ENSSSCG00000023324/ENSSSCG00000013320/ENSSSCG00000015733
BP	GO:0009988	cell-cell recognition	2/174	28/10903	0.0730396602715048	0.27456526198393	ENSSSCG00000000496/ENSSSCG00000017466	CCT2/CCR7	2	1	ENSSSCG00000017466	1	ENSSSCG00000000496
BP	GO:0010824	regulation of centrosome duplication	2/174	28/10903	0.0730396602715048	0.27456526198393	ENSSSCG00000003888/ENSSSCG00000024663	STIL/SPICE1	2	0		2	ENSSSCG00000003888/ENSSSCG00000024663
BP	GO:0021515	cell differentiation in spinal cord	2/174	28/10903	0.0730396602715048	0.27456526198393	ENSSSCG00000013320/ENSSSCG00000015733	PAX6/GLI2	2	0		2	ENSSSCG00000013320/ENSSSCG00000015733
BP	GO:0032330	regulation of chondrocyte differentiation	2/174	28/10903	0.0730396602715048	0.27456526198393	ENSSSCG00000040607/ENSSSCG00000015733	MAF/GLI2	2	0		2	ENSSSCG00000040607/ENSSSCG00000015733
BP	GO:0032613	interleukin-10 production	2/174	28/10903	0.0730396602715048	0.27456526198393	ENSSSCG00000021576/ENSSSCG00000033520	CD83/IL23A	2	2	ENSSSCG00000021576/ENSSSCG00000033520	0
BP	GO:0032652	regulation of interleukin-1 production	2/174	28/10903	0.0730396602715048	0.27456526198393	ENSSSCG00000004154/ENSSSCG00000017466	TNFAIP3/CCR7	2	2	ENSSSCG00000004154/ENSSSCG00000017466	0
BP	GO:0050918	positive chemotaxis	2/174	28/10903	0.0730396602715048	0.27456526198393	ENSSSCG00000008953/ENSSSCG00000017705	CXCL8/CCL5	2	2	ENSSSCG00000008953/ENSSSCG00000017705	0
BP	GO:0051339	regulation of lyase activity	2/174	28/10903	0.0730396602715048	0.27456526198393	ENSSSCG00000017748/ENSSSCG00000003576	NF1/GPR3	2	1	ENSSSCG00000003576	1	ENSSSCG00000017748
BP	GO:0060323	head morphogenesis	2/174	28/10903	0.0730396602715048	0.27456526198393	ENSSSCG00000011264/ENSSSCG00000002669	CSRNP1/CRISPLD2	2	2	ENSSSCG00000011264/ENSSSCG00000002669	0
BP	GO:0007162	negative regulation of cell adhesion	5/174	140/10903	0.073400308818005	0.27456526198393	ENSSSCG00000038562/ENSSSCG00000017748/ENSSSCG00000015136/ENSSSCG00000002917/ENSSSCG00000014277	RND1/NF1/UBASH3B/NFKBID/IRF1	5	3	ENSSSCG00000038562/ENSSSCG00000002917/ENSSSCG00000014277	2	ENSSSCG00000017748/ENSSSCG00000015136
BP	GO:0045165	cell fate commitment	5/174	140/10903	0.073400308818005	0.27456526198393	ENSSSCG00000004540/ENSSSCG00000033520/ENSSSCG00000013320/ENSSSCG00000009196/ENSSSCG00000015733	ONECUT2/IL23A/PAX6/ATOH1/GLI2	5	1	ENSSSCG00000033520	4	ENSSSCG00000004540/ENSSSCG00000013320/ENSSSCG00000009196/ENSSSCG00000015733
BP	GO:0019079	viral genome replication	3/174	61/10903	0.073483871908353	0.27456526198393	ENSSSCG00000008953/ENSSSCG00000001404/ENSSSCG00000017705	CXCL8/TNF/CCL5	3	3	ENSSSCG00000008953/ENSSSCG00000001404/ENSSSCG00000017705	0
BP	GO:0043473	pigmentation	3/174	61/10903	0.073483871908353	0.27456526198393	ENSSSCG00000030053/ENSSSCG00000017748/ENSSSCG00000010151	ARCN1/NF1/LYST	3	0		3	ENSSSCG00000030053/ENSSSCG00000017748/ENSSSCG00000010151
BP	GO:0050000	chromosome localization	3/174	61/10903	0.073483871908353	0.27456526198393	ENSSSCG00000017514/ENSSSCG00000010912/ENSSSCG00000024663	KPNB1/KIF14/SPICE1	3	0		3	ENSSSCG00000017514/ENSSSCG00000010912/ENSSSCG00000024663
BP	GO:0060048	cardiac muscle contraction	3/174	61/10903	0.073483871908353	0.27456526198393	ENSSSCG00000016845/ENSSSCG00000039947/ENSSSCG00000011455	NUP155/KCNJ2/CACNA1D	3	0		3	ENSSSCG00000016845/ENSSSCG00000039947/ENSSSCG00000011455
BP	GO:0002064	epithelial cell development	5/174	141/10903	0.0751657344094231	0.280458220728196	ENSSSCG00000004540/ENSSSCG00000010426/ENSSSCG00000001404/ENSSSCG00000013655/ENSSSCG00000013320	ONECUT2/PCDH15/TNF/ICAM1/PAX6	5	2	ENSSSCG00000001404/ENSSSCG00000013655	3	ENSSSCG00000004540/ENSSSCG00000010426/ENSSSCG00000013320
BP	GO:0007600	sensory perception	7/174	230/10903	0.0754724566753118	0.28121100338409	ENSSSCG00000040746/ENSSSCG00000006231/ENSSSCG00000034581/ENSSSCG00000010426/ENSSSCG00000002170/ENSSSCG00000011455/ENSSSCG00000029468	LRP2/CHD7/LRIG2/PCDH15/-/CACNA1D/P2RX3	7	1	ENSSSCG00000029468	6	ENSSSCG00000040746/ENSSSCG00000006231/ENSSSCG00000034581/ENSSSCG00000010426/ENSSSCG00000002170/ENSSSCG00000011455
BP	GO:0006140	regulation of nucleotide metabolic process	4/174	100/10903	0.0757992792236437	0.282036484777974	ENSSSCG00000017748/ENSSSCG00000005423/ENSSSCG00000032474/ENSSSCG00000003576	NF1/ABCA1/CXCL10/GPR3	4	2	ENSSSCG00000032474/ENSSSCG00000003576	2	ENSSSCG00000017748/ENSSSCG00000005423
BP	GO:0001959	regulation of cytokine-mediated signaling pathway	3/174	62/10903	0.0763533174071542	0.283310993537072	ENSSSCG00000017705/ENSSSCG00000037449/ENSSSCG00000013767	CCL5/CSF1/PALM3	3	2	ENSSSCG00000017705/ENSSSCG00000037449	1	ENSSSCG00000013767
BP	GO:0052652	cyclic purine nucleotide metabolic process	3/174	62/10903	0.0763533174071542	0.283310993537072	ENSSSCG00000017748/ENSSSCG00000005423/ENSSSCG00000003576	NF1/ABCA1/GPR3	3	1	ENSSSCG00000003576	2	ENSSSCG00000017748/ENSSSCG00000005423
BP	GO:0072594	establishment of protein localization to organelle	10/174	374/10903	0.0765609113859574	0.283688356297344	ENSSSCG00000017514/ENSSSCG00000000496/ENSSSCG00000016845/ENSSSCG00000001952/ENSSSCG00000017748/ENSSSCG00000001404/ENSSSCG00000004154/ENSSSCG00000030643/ENSSSCG00000010816/ENSSSCG00000004785	KPNB1/CCT2/NUP155/NFKBIA/NF1/TNF/TNFAIP3/SELENOI/TGFB2/SRP14	10	3	ENSSSCG00000001952/ENSSSCG00000001404/ENSSSCG00000004154	7	ENSSSCG00000017514/ENSSSCG00000000496/ENSSSCG00000016845/ENSSSCG00000017748/ENSSSCG00000030643/ENSSSCG00000010816/ENSSSCG00000004785
BP	GO:0048812	neuron projection morphogenesis	9/174	326/10903	0.0773773391593612	0.283808354277503	ENSSSCG00000003654/ENSSSCG00000016974/ENSSSCG00000012585/ENSSSCG00000005385/ENSSSCG00000023165/ENSSSCG00000012724/ENSSSCG00000013320/ENSSSCG00000009196/ENSSSCG00000015733	MACF1/MAP1B/DCX/NR4A3/SEMA7A/SLITRK2/PAX6/ATOH1/GLI2	9	2	ENSSSCG00000005385/ENSSSCG00000023165	7	ENSSSCG00000003654/ENSSSCG00000016974/ENSSSCG00000012585/ENSSSCG00000012724/ENSSSCG00000013320/ENSSSCG00000009196/ENSSSCG00000015733
BP	GO:0000186	activation of MAPKK activity	2/174	29/10903	0.0776526777474466	0.283808354277503	ENSSSCG00000009850/ENSSSCG00000022689	TAOK3/GADD45B	2	1	ENSSSCG00000022689	1	ENSSSCG00000009850
BP	GO:0006890	retrograde vesicle-mediated transport, Golgi to ER	2/174	29/10903	0.0776526777474466	0.283808354277503	ENSSSCG00000030053/ENSSSCG00000011662	ARCN1/COPB2	2	0		2	ENSSSCG00000030053/ENSSSCG00000011662
BP	GO:0021517	ventral spinal cord development	2/174	29/10903	0.0776526777474466	0.283808354277503	ENSSSCG00000013320/ENSSSCG00000015733	PAX6/GLI2	2	0		2	ENSSSCG00000013320/ENSSSCG00000015733
BP	GO:0031018	endocrine pancreas development	2/174	29/10903	0.0776526777474466	0.283808354277503	ENSSSCG00000004540/ENSSSCG00000013320	ONECUT2/PAX6	2	0		2	ENSSSCG00000004540/ENSSSCG00000013320
BP	GO:0034103	regulation of tissue remodeling	2/174	29/10903	0.0776526777474466	0.283808354277503	ENSSSCG00000017748/ENSSSCG00000015136	NF1/UBASH3B	2	0		2	ENSSSCG00000017748/ENSSSCG00000015136
BP	GO:0048806	genitalia development	2/174	29/10903	0.0776526777474466	0.283808354277503	ENSSSCG00000040746/ENSSSCG00000006231	LRP2/CHD7	2	0		2	ENSSSCG00000040746/ENSSSCG00000006231
BP	GO:0061614	pri-miRNA transcription from RNA polymerase II promoter	2/174	29/10903	0.0776526777474466	0.283808354277503	ENSSSCG00000012967/ENSSSCG00000010816	FOSL1/TGFB2	2	1	ENSSSCG00000012967	1	ENSSSCG00000010816
BP	GO:0090002	establishment of protein localization to plasma membrane	2/174	29/10903	0.0776526777474466	0.283808354277503	ENSSSCG00000003654/ENSSSCG00000026239	MACF1/VPS35	2	0		2	ENSSSCG00000003654/ENSSSCG00000026239
BP	GO:1901216	positive regulation of neuron death	2/174	29/10903	0.0776526777474466	0.283808354277503	ENSSSCG00000017748/ENSSSCG00000010816	NF1/TGFB2	2	0		2	ENSSSCG00000017748/ENSSSCG00000010816
BP	GO:0002218	activation of innate immune response	4/174	101/10903	0.0779904140664871	0.284267101066829	ENSSSCG00000024592/ENSSSCG00000001952/ENSSSCG00000004154/ENSSSCG00000014277	ANKRD17/NFKBIA/TNFAIP3/IRF1	4	3	ENSSSCG00000001952/ENSSSCG00000004154/ENSSSCG00000014277	1	ENSSSCG00000024592
BP	GO:0043901	negative regulation of multi-organism process	4/174	101/10903	0.0779904140664871	0.284267101066829	ENSSSCG00000001404/ENSSSCG00000004154/ENSSSCG00000017705/ENSSSCG00000003576	TNF/TNFAIP3/CCL5/GPR3	4	4	ENSSSCG00000001404/ENSSSCG00000004154/ENSSSCG00000017705/ENSSSCG00000003576	0
BP	GO:0051348	negative regulation of transferase activity	6/174	187/10903	0.0789840470230688	0.287373108400997	ENSSSCG00000011363/ENSSSCG00000015115/ENSSSCG00000017748/ENSSSCG00000015136/ENSSSCG00000004154/ENSSSCG00000022689	PRKAR2A/CBL/NF1/UBASH3B/TNFAIP3/GADD45B	6	2	ENSSSCG00000004154/ENSSSCG00000022689	4	ENSSSCG00000011363/ENSSSCG00000015115/ENSSSCG00000017748/ENSSSCG00000015136
BP	GO:0002224	toll-like receptor signaling pathway	3/174	63/10903	0.0792716413245004	0.287373108400997	ENSSSCG00000001952/ENSSSCG00000004154/ENSSSCG00000014277	NFKBIA/TNFAIP3/IRF1	3	3	ENSSSCG00000001952/ENSSSCG00000004154/ENSSSCG00000014277	0
BP	GO:0009190	cyclic nucleotide biosynthetic process	3/174	63/10903	0.0792716413245004	0.287373108400997	ENSSSCG00000017748/ENSSSCG00000005423/ENSSSCG00000003576	NF1/ABCA1/GPR3	3	1	ENSSSCG00000003576	2	ENSSSCG00000017748/ENSSSCG00000005423
BP	GO:0043280	positive regulation of cysteine-type endopeptidase activity involved in apoptotic process	3/174	63/10903	0.0792716413245004	0.287373108400997	ENSSSCG00000001963/ENSSSCG00000001404/ENSSSCG00000000816	EGLN3/TNF/SENP1	3	1	ENSSSCG00000001404	2	ENSSSCG00000001963/ENSSSCG00000000816
BP	GO:1904951	positive regulation of establishment of protein localization	8/174	280/10903	0.0797045576310435	0.28855204039671	ENSSSCG00000000496/ENSSSCG00000026239/ENSSSCG00000039888/ENSSSCG00000001404/ENSSSCG00000031538/ENSSSCG00000030643/ENSSSCG00000010816/ENSSSCG00000007336	CCT2/VPS35/STXBP5L/TNF/ANG/SELENOI/TGFB2/NNAT	8	2	ENSSSCG00000001404/ENSSSCG00000031538	6	ENSSSCG00000000496/ENSSSCG00000026239/ENSSSCG00000039888/ENSSSCG00000030643/ENSSSCG00000010816/ENSSSCG00000007336
BP	GO:0032844	regulation of homeostatic process	8/174	281/10903	0.0809793092325577	0.292746801208008	ENSSSCG00000000496/ENSSSCG00000006231/ENSSSCG00000017748/ENSSSCG00000032474/ENSSSCG00000005385/ENSSSCG00000001404/ENSSSCG00000015136/ENSSSCG00000000816	CCT2/CHD7/NF1/CXCL10/NR4A3/TNF/UBASH3B/SENP1	8	3	ENSSSCG00000032474/ENSSSCG00000005385/ENSSSCG00000001404	5	ENSSSCG00000000496/ENSSSCG00000006231/ENSSSCG00000017748/ENSSSCG00000015136/ENSSSCG00000000816
BP	GO:0050877	neurological system process	11/174	428/10903	0.0810817941382389	0.292746801208008	ENSSSCG00000040746/ENSSSCG00000006231/ENSSSCG00000023324/ENSSSCG00000004561/ENSSSCG00000034581/ENSSSCG00000017748/ENSSSCG00000005385/ENSSSCG00000010426/ENSSSCG00000002170/ENSSSCG00000011455/ENSSSCG00000029468	LRP2/CHD7/KMT2A/HERC1/LRIG2/NF1/NR4A3/PCDH15/-/CACNA1D/P2RX3	11	2	ENSSSCG00000005385/ENSSSCG00000029468	9	ENSSSCG00000040746/ENSSSCG00000006231/ENSSSCG00000023324/ENSSSCG00000004561/ENSSSCG00000034581/ENSSSCG00000017748/ENSSSCG00000010426/ENSSSCG00000002170/ENSSSCG00000011455
BP	GO:2001237	negative regulation of extrinsic apoptotic signaling pathway	3/174	64/10903	0.0822381023160804	0.29492887787812	ENSSSCG00000001404/ENSSSCG00000013655/ENSSSCG00000004154	TNF/ICAM1/TNFAIP3	3	3	ENSSSCG00000001404/ENSSSCG00000013655/ENSSSCG00000004154	0
BP	GO:0001960	negative regulation of cytokine-mediated signaling pathway	2/174	30/10903	0.0823548732787216	0.29492887787812	ENSSSCG00000017705/ENSSSCG00000013767	CCL5/PALM3	2	1	ENSSSCG00000017705	1	ENSSSCG00000013767
BP	GO:0008333	endosome to lysosome transport	2/174	30/10903	0.0823548732787216	0.29492887787812	ENSSSCG00000012519/ENSSSCG00000010151	GPRASP1/LYST	2	0		2	ENSSSCG00000012519/ENSSSCG00000010151
BP	GO:0021879	forebrain neuron differentiation	2/174	30/10903	0.0823548732787216	0.29492887787812	ENSSSCG00000012585/ENSSSCG00000013320	DCX/PAX6	2	0		2	ENSSSCG00000012585/ENSSSCG00000013320
BP	GO:0061028	establishment of endothelial barrier	2/174	30/10903	0.0823548732787216	0.29492887787812	ENSSSCG00000001404/ENSSSCG00000013655	TNF/ICAM1	2	2	ENSSSCG00000001404/ENSSSCG00000013655	0
BP	GO:0052547	regulation of peptidase activity	7/174	235/10903	0.0824397956648681	0.29492887787812	ENSSSCG00000001963/ENSSSCG00000013551/ENSSSCG00000001404/ENSSSCG00000032434/ENSSSCG00000002487/ENSSSCG00000005584/ENSSSCG00000000816	EGLN3/C3/TNF/PLAUR/SERPINA3-2/CRB2/SENP1	7	5	ENSSSCG00000013551/ENSSSCG00000001404/ENSSSCG00000032434/ENSSSCG00000002487/ENSSSCG00000005584	2	ENSSSCG00000001963/ENSSSCG00000000816
BP	GO:0009895	negative regulation of catabolic process	5/174	145/10903	0.0824567859390487	0.29492887787812	ENSSSCG00000026239/ENSSSCG00000004561/ENSSSCG00000034581/ENSSSCG00000001404/ENSSSCG00000000816	VPS35/HERC1/LRIG2/TNF/SENP1	5	1	ENSSSCG00000001404	4	ENSSSCG00000026239/ENSSSCG00000004561/ENSSSCG00000034581/ENSSSCG00000000816
BP	GO:0007517	muscle organ development	6/174	190/10903	0.0837799962363478	0.299262146556234	ENSSSCG00000040746/ENSSSCG00000006231/ENSSSCG00000002266/ENSSSCG00000017748/ENSSSCG00000011867/ENSSSCG00000030165	LRP2/CHD7/CHD2/NF1/MYLK/MAFF	6	1	ENSSSCG00000030165	5	ENSSSCG00000040746/ENSSSCG00000006231/ENSSSCG00000002266/ENSSSCG00000017748/ENSSSCG00000011867
BP	GO:0045666	positive regulation of neuron differentiation	5/174	146/10903	0.0843364718551541	0.300729720911242	ENSSSCG00000003654/ENSSSCG00000016974/ENSSSCG00000023165/ENSSSCG00000009196/ENSSSCG00000015733	MACF1/MAP1B/SEMA7A/ATOH1/GLI2	5	1	ENSSSCG00000023165	4	ENSSSCG00000003654/ENSSSCG00000016974/ENSSSCG00000009196/ENSSSCG00000015733
BP	GO:0002703	regulation of leukocyte mediated immunity	4/174	104/10903	0.0847521236610629	0.300729720911242	ENSSSCG00000013551/ENSSSCG00000001404/ENSSSCG00000027074/ENSSSCG00000033520	C3/TNF/FER/IL23A	4	4	ENSSSCG00000013551/ENSSSCG00000001404/ENSSSCG00000027074/ENSSSCG00000033520	0
BP	GO:0007204	positive regulation of cytosolic calcium ion concentration	4/174	104/10903	0.0847521236610629	0.300729720911242	ENSSSCG00000006231/ENSSSCG00000032474/ENSSSCG00000015136/ENSSSCG00000003576	CHD7/CXCL10/UBASH3B/GPR3	4	2	ENSSSCG00000032474/ENSSSCG00000003576	2	ENSSSCG00000006231/ENSSSCG00000015136
BP	GO:0031330	negative regulation of cellular catabolic process	4/174	104/10903	0.0847521236610629	0.300729720911242	ENSSSCG00000026239/ENSSSCG00000004561/ENSSSCG00000034581/ENSSSCG00000000816	VPS35/HERC1/LRIG2/SENP1	4	0		4	ENSSSCG00000026239/ENSSSCG00000004561/ENSSSCG00000034581/ENSSSCG00000000816
BP	GO:0070374	positive regulation of ERK1 and ERK2 cascade	4/174	104/10903	0.0847521236610629	0.300729720911242	ENSSSCG00000016254/ENSSSCG00000023165/ENSSSCG00000013655/ENSSSCG00000017723	CCL20/SEMA7A/ICAM1/CCL2	4	4	ENSSSCG00000016254/ENSSSCG00000023165/ENSSSCG00000013655/ENSSSCG00000017723	0
BP	GO:1902582	single-organism intracellular transport	11/174	432/10903	0.0852461966200713	0.301306020072526	ENSSSCG00000017514/ENSSSCG00000016974/ENSSSCG00000003807/ENSSSCG00000016845/ENSSSCG00000001952/ENSSSCG00000017748/ENSSSCG00000005423/ENSSSCG00000005385/ENSSSCG00000001404/ENSSSCG00000027074/ENSSSCG00000010816	KPNB1/MAP1B/DNAJC6/NUP155/NFKBIA/NF1/ABCA1/NR4A3/TNF/FER/TGFB2	11	4	ENSSSCG00000001952/ENSSSCG00000005385/ENSSSCG00000001404/ENSSSCG00000027074	7	ENSSSCG00000017514/ENSSSCG00000016974/ENSSSCG00000003807/ENSSSCG00000016845/ENSSSCG00000017748/ENSSSCG00000005423/ENSSSCG00000010816
BP	GO:0002705	positive regulation of leukocyte mediated immunity	3/174	65/10903	0.0852519459555711	0.301306020072526	ENSSSCG00000013551/ENSSSCG00000001404/ENSSSCG00000033520	C3/TNF/IL23A	3	3	ENSSSCG00000013551/ENSSSCG00000001404/ENSSSCG00000033520	0
BP	GO:0035637	multicellular organismal signaling	3/174	65/10903	0.0852519459555711	0.301306020072526	ENSSSCG00000016845/ENSSSCG00000039947/ENSSSCG00000011455	NUP155/KCNJ2/CACNA1D	3	0		3	ENSSSCG00000016845/ENSSSCG00000039947/ENSSSCG00000011455
BP	GO:0006913	nucleocytoplasmic transport	8/174	285/10903	0.0861996271260207	0.303592107976382	ENSSSCG00000017514/ENSSSCG00000013223/ENSSSCG00000016845/ENSSSCG00000001952/ENSSSCG00000017748/ENSSSCG00000004332/ENSSSCG00000001404/ENSSSCG00000010816	KPNB1/NUP160/NUP155/NFKBIA/NF1/BACH2/TNF/TGFB2	8	2	ENSSSCG00000001952/ENSSSCG00000001404	6	ENSSSCG00000017514/ENSSSCG00000013223/ENSSSCG00000016845/ENSSSCG00000017748/ENSSSCG00000004332/ENSSSCG00000010816
BP	GO:0050792	regulation of viral process	5/174	147/10903	0.0862387436244966	0.303592107976382	ENSSSCG00000024592/ENSSSCG00000008953/ENSSSCG00000001404/ENSSSCG00000017705/ENSSSCG00000033520	ANKRD17/CXCL8/TNF/CCL5/IL23A	5	4	ENSSSCG00000008953/ENSSSCG00000001404/ENSSSCG00000017705/ENSSSCG00000033520	1	ENSSSCG00000024592
BP	GO:0060485	mesenchyme development	5/174	147/10903	0.0862387436244966	0.303592107976382	ENSSSCG00000011918/ENSSSCG00000005180/ENSSSCG00000005584/ENSSSCG00000032613/ENSSSCG00000010816	USF3/BNC2/CRB2/SNAI1/TGFB2	5	2	ENSSSCG00000005584/ENSSSCG00000032613	3	ENSSSCG00000011918/ENSSSCG00000005180/ENSSSCG00000010816
BP	GO:0045661	regulation of myoblast differentiation	2/174	31/10903	0.0871422644799736	0.304373046338786	ENSSSCG00000032474/ENSSSCG00000001404	CXCL10/TNF	2	2	ENSSSCG00000032474/ENSSSCG00000001404	0
BP	GO:0046635	positive regulation of alpha-beta T cell activation	2/174	31/10903	0.0871422644799736	0.304373046338786	ENSSSCG00000021576/ENSSSCG00000033520	CD83/IL23A	2	2	ENSSSCG00000021576/ENSSSCG00000033520	0
BP	GO:0050810	regulation of steroid biosynthetic process	2/174	31/10903	0.0871422644799736	0.304373046338786	ENSSSCG00000001404/ENSSSCG00000032613	TNF/SNAI1	2	2	ENSSSCG00000001404/ENSSSCG00000032613	0
BP	GO:0060443	mammary gland morphogenesis	2/174	31/10903	0.0871422644799736	0.304373046338786	ENSSSCG00000037449/ENSSSCG00000015733	CSF1/GLI2	2	1	ENSSSCG00000037449	1	ENSSSCG00000015733
BP	GO:0090280	positive regulation of calcium ion import	2/174	31/10903	0.0871422644799736	0.304373046338786	ENSSSCG00000032474/ENSSSCG00000017723	CXCL10/CCL2	2	2	ENSSSCG00000032474/ENSSSCG00000017723	0
BP	GO:1901998	toxin transport	2/174	31/10903	0.0871422644799736	0.304373046338786	ENSSSCG00000000496/ENSSSCG00000011662	CCT2/COPB2	2	0		2	ENSSSCG00000000496/ENSSSCG00000011662
BP	GO:0023014	signal transduction by protein phosphorylation	12/174	485/10903	0.0875531166302529	0.305409895120374	ENSSSCG00000016254/ENSSSCG00000035249/ENSSSCG00000009850/ENSSSCG00000017748/ENSSSCG00000011743/ENSSSCG00000001404/ENSSSCG00000023165/ENSSSCG00000013655/ENSSSCG00000017723/ENSSSCG00000017705/ENSSSCG00000022689/ENSSSCG00000010816	CCL20/GADD45G/TAOK3/NF1/MECOM/TNF/SEMA7A/ICAM1/CCL2/CCL5/GADD45B/TGFB2	12	8	ENSSSCG00000016254/ENSSSCG00000035249/ENSSSCG00000001404/ENSSSCG00000023165/ENSSSCG00000013655/ENSSSCG00000017723/ENSSSCG00000017705/ENSSSCG00000022689	4	ENSSSCG00000009850/ENSSSCG00000017748/ENSSSCG00000011743/ENSSSCG00000010816
BP	GO:2001234	negative regulation of apoptotic signaling pathway	5/174	148/10903	0.0881635009429931	0.306859837734804	ENSSSCG00000001404/ENSSSCG00000032434/ENSSSCG00000013655/ENSSSCG00000004154/ENSSSCG00000032613	TNF/PLAUR/ICAM1/TNFAIP3/SNAI1	5	5	ENSSSCG00000001404/ENSSSCG00000032434/ENSSSCG00000013655/ENSSSCG00000004154/ENSSSCG00000032613	0
BP	GO:0042552	myelination	3/174	66/10903	0.0883124057086726	0.306859837734804	ENSSSCG00000010912/ENSSSCG00000016147/ENSSSCG00000017748	KIF14/PIKFYVE/NF1	3	0		3	ENSSSCG00000010912/ENSSSCG00000016147/ENSSSCG00000017748
BP	GO:0051238	sequestering of metal ion	3/174	66/10903	0.0883124057086726	0.306859837734804	ENSSSCG00000006231/ENSSSCG00000032474/ENSSSCG00000015136	CHD7/CXCL10/UBASH3B	3	1	ENSSSCG00000032474	2	ENSSSCG00000006231/ENSSSCG00000015136
BP	GO:0045861	negative regulation of proteolysis	6/174	193/10903	0.0887348015224745	0.307928151915426	ENSSSCG00000034581/ENSSSCG00000013551/ENSSSCG00000032434/ENSSSCG00000002487/ENSSSCG00000005584/ENSSSCG00000000816	LRIG2/C3/PLAUR/SERPINA3-2/CRB2/SENP1	6	4	ENSSSCG00000013551/ENSSSCG00000032434/ENSSSCG00000002487/ENSSSCG00000005584	2	ENSSSCG00000034581/ENSSSCG00000000816
BP	GO:0051169	nuclear transport	8/174	287/10903	0.0888824806652944	0.30804161151659	ENSSSCG00000017514/ENSSSCG00000013223/ENSSSCG00000016845/ENSSSCG00000001952/ENSSSCG00000017748/ENSSSCG00000004332/ENSSSCG00000001404/ENSSSCG00000010816	KPNB1/NUP160/NUP155/NFKBIA/NF1/BACH2/TNF/TGFB2	8	2	ENSSSCG00000001952/ENSSSCG00000001404	6	ENSSSCG00000017514/ENSSSCG00000013223/ENSSSCG00000016845/ENSSSCG00000017748/ENSSSCG00000004332/ENSSSCG00000010816
BP	GO:0021953	central nervous system neuron differentiation	4/174	106/10903	0.0894144847506042	0.308687377122253	ENSSSCG00000004561/ENSSSCG00000012585/ENSSSCG00000013320/ENSSSCG00000015733	HERC1/DCX/PAX6/GLI2	4	0		4	ENSSSCG00000004561/ENSSSCG00000012585/ENSSSCG00000013320/ENSSSCG00000015733
BP	GO:0048588	developmental cell growth	4/174	106/10903	0.0894144847506042	0.308687377122253	ENSSSCG00000003654/ENSSSCG00000016974/ENSSSCG00000012585/ENSSSCG00000023165	MACF1/MAP1B/DCX/SEMA7A	4	1	ENSSSCG00000023165	3	ENSSSCG00000003654/ENSSSCG00000016974/ENSSSCG00000012585
BP	GO:1901617	organic hydroxy compound biosynthetic process	4/174	106/10903	0.0894144847506042	0.308687377122253	ENSSSCG00000026239/ENSSSCG00000001404/ENSSSCG00000016519/ENSSSCG00000032613	VPS35/TNF/AKR1D1/SNAI1	4	2	ENSSSCG00000001404/ENSSSCG00000032613	2	ENSSSCG00000026239/ENSSSCG00000016519
BP	GO:0080135	regulation of cellular response to stress	10/174	386/10903	0.0898834545986973	0.309907046164621	ENSSSCG00000035249/ENSSSCG00000000722/ENSSSCG00000009850/ENSSSCG00000034581/ENSSSCG00000011743/ENSSSCG00000005385/ENSSSCG00000001404/ENSSSCG00000022689/ENSSSCG00000032613/ENSSSCG00000010816	GADD45G/RAD51AP1/TAOK3/LRIG2/MECOM/NR4A3/TNF/GADD45B/SNAI1/TGFB2	10	5	ENSSSCG00000035249/ENSSSCG00000005385/ENSSSCG00000001404/ENSSSCG00000022689/ENSSSCG00000032613	5	ENSSSCG00000000722/ENSSSCG00000009850/ENSSSCG00000034581/ENSSSCG00000011743/ENSSSCG00000010816
BP	GO:0003012	muscle system process	6/174	194/10903	0.0904214951949692	0.310059615252029	ENSSSCG00000035223/ENSSSCG00000016845/ENSSSCG00000039947/ENSSSCG00000011455/ENSSSCG00000029468/ENSSSCG00000031903	SYNM/NUP155/KCNJ2/CACNA1D/P2RX3/TNNT3	6	2	ENSSSCG00000029468/ENSSSCG00000031903	4	ENSSSCG00000035223/ENSSSCG00000016845/ENSSSCG00000039947/ENSSSCG00000011455
BP	GO:0007272	ensheathment of neurons	3/174	67/10903	0.0914187038740353	0.310059615252029	ENSSSCG00000010912/ENSSSCG00000016147/ENSSSCG00000017748	KIF14/PIKFYVE/NF1	3	0		3	ENSSSCG00000010912/ENSSSCG00000016147/ENSSSCG00000017748
BP	GO:0008366	axon ensheathment	3/174	67/10903	0.0914187038740353	0.310059615252029	ENSSSCG00000010912/ENSSSCG00000016147/ENSSSCG00000017748	KIF14/PIKFYVE/NF1	3	0		3	ENSSSCG00000010912/ENSSSCG00000016147/ENSSSCG00000017748
BP	GO:0050807	regulation of synapse organization	3/174	67/10903	0.0914187038740353	0.310059615252029	ENSSSCG00000026239/ENSSSCG00000026129/ENSSSCG00000012724	VPS35/ADGRL3/SLITRK2	3	0		3	ENSSSCG00000026239/ENSSSCG00000026129/ENSSSCG00000012724
BP	GO:0007411	axon guidance	4/174	107/10903	0.0917912783106858	0.310059615252029	ENSSSCG00000005385/ENSSSCG00000013320/ENSSSCG00000009196/ENSSSCG00000015733	NR4A3/PAX6/ATOH1/GLI2	4	1	ENSSSCG00000005385	3	ENSSSCG00000013320/ENSSSCG00000009196/ENSSSCG00000015733
BP	GO:2001236	regulation of extrinsic apoptotic signaling pathway	4/174	107/10903	0.0917912783106858	0.310059615252029	ENSSSCG00000017748/ENSSSCG00000001404/ENSSSCG00000013655/ENSSSCG00000004154	NF1/TNF/ICAM1/TNFAIP3	4	3	ENSSSCG00000001404/ENSSSCG00000013655/ENSSSCG00000004154	1	ENSSSCG00000017748
BP	GO:0048858	cell projection morphogenesis	9/174	338/10903	0.0918598038595441	0.310059615252029	ENSSSCG00000003654/ENSSSCG00000016974/ENSSSCG00000012585/ENSSSCG00000005385/ENSSSCG00000023165/ENSSSCG00000012724/ENSSSCG00000013320/ENSSSCG00000009196/ENSSSCG00000015733	MACF1/MAP1B/DCX/NR4A3/SEMA7A/SLITRK2/PAX6/ATOH1/GLI2	9	2	ENSSSCG00000005385/ENSSSCG00000023165	7	ENSSSCG00000003654/ENSSSCG00000016974/ENSSSCG00000012585/ENSSSCG00000012724/ENSSSCG00000013320/ENSSSCG00000009196/ENSSSCG00000015733
BP	GO:0008542	visual learning	2/174	32/10903	0.0920109720512739	0.310059615252029	ENSSSCG00000023324/ENSSSCG00000017748	KMT2A/NF1	2	0		2	ENSSSCG00000023324/ENSSSCG00000017748
BP	GO:0010501	RNA secondary structure unwinding	2/174	32/10903	0.0920109720512739	0.310059615252029	ENSSSCG00000008619/ENSSSCG00000009236	DDX1/HELQ	2	0		2	ENSSSCG00000008619/ENSSSCG00000009236
BP	GO:0021532	neural tube patterning	2/174	32/10903	0.0920109720512739	0.310059615252029	ENSSSCG00000013320/ENSSSCG00000015733	PAX6/GLI2	2	0		2	ENSSSCG00000013320/ENSSSCG00000015733
BP	GO:0030199	collagen fibril organization	2/174	32/10903	0.0920109720512739	0.310059615252029	ENSSSCG00000017748/ENSSSCG00000010816	NF1/TGFB2	2	0		2	ENSSSCG00000017748/ENSSSCG00000010816
BP	GO:0031122	cytoplasmic microtubule organization	2/174	32/10903	0.0920109720512739	0.310059615252029	ENSSSCG00000017514/ENSSSCG00000027105	KPNB1/TUBGCP5	2	0		2	ENSSSCG00000017514/ENSSSCG00000027105
BP	GO:0035315	hair cell differentiation	2/174	32/10903	0.0920109720512739	0.310059615252029	ENSSSCG00000010426/ENSSSCG00000009196	PCDH15/ATOH1	2	0		2	ENSSSCG00000010426/ENSSSCG00000009196
BP	GO:0043330	response to exogenous dsRNA	2/174	32/10903	0.0920109720512739	0.310059615252029	ENSSSCG00000008619/ENSSSCG00000001952	DDX1/NFKBIA	2	1	ENSSSCG00000001952	1	ENSSSCG00000008619
BP	GO:0045453	bone resorption	2/174	32/10903	0.0920109720512739	0.310059615252029	ENSSSCG00000017748/ENSSSCG00000015136	NF1/UBASH3B	2	0		2	ENSSSCG00000017748/ENSSSCG00000015136
BP	GO:0051653	spindle localization	2/174	32/10903	0.0920109720512739	0.310059615252029	ENSSSCG00000017514/ENSSSCG00000013320	KPNB1/PAX6	2	0		2	ENSSSCG00000017514/ENSSSCG00000013320
BP	GO:0070231	T cell apoptotic process	2/174	32/10903	0.0920109720512739	0.310059615252029	ENSSSCG00000002917/ENSSSCG00000017705	NFKBID/CCL5	2	2	ENSSSCG00000002917/ENSSSCG00000017705	0
BP	GO:0099024	plasma membrane invagination	2/174	32/10903	0.0920109720512739	0.310059615252029	ENSSSCG00000013551/ENSSSCG00000005423	C3/ABCA1	2	1	ENSSSCG00000013551	1	ENSSSCG00000005423
BP	GO:0051223	regulation of protein transport	11/174	440/10903	0.0939675180421735	0.31620808929026	ENSSSCG00000026239/ENSSSCG00000039888/ENSSSCG00000001952/ENSSSCG00000017748/ENSSSCG00000001404/ENSSSCG00000017705/ENSSSCG00000031538/ENSSSCG00000030643/ENSSSCG00000010816/ENSSSCG00000017466/ENSSSCG00000007336	VPS35/STXBP5L/NFKBIA/NF1/TNF/CCL5/ANG/SELENOI/TGFB2/CCR7/NNAT	11	5	ENSSSCG00000001952/ENSSSCG00000001404/ENSSSCG00000017705/ENSSSCG00000031538/ENSSSCG00000017466	6	ENSSSCG00000026239/ENSSSCG00000039888/ENSSSCG00000017748/ENSSSCG00000030643/ENSSSCG00000010816/ENSSSCG00000007336
BP	GO:0097191	extrinsic apoptotic signaling pathway	5/174	151/10903	0.0940716114835153	0.31620808929026	ENSSSCG00000017748/ENSSSCG00000001404/ENSSSCG00000013655/ENSSSCG00000004154/ENSSSCG00000010816	NF1/TNF/ICAM1/TNFAIP3/TGFB2	5	3	ENSSSCG00000001404/ENSSSCG00000013655/ENSSSCG00000004154	2	ENSSSCG00000017748/ENSSSCG00000010816
BP	GO:0097485	neuron projection guidance	4/174	108/10903	0.0941981272642947	0.316236570101561	ENSSSCG00000005385/ENSSSCG00000013320/ENSSSCG00000009196/ENSSSCG00000015733	NR4A3/PAX6/ATOH1/GLI2	4	1	ENSSSCG00000005385	3	ENSSSCG00000013320/ENSSSCG00000009196/ENSSSCG00000015733
BP	GO:0006352	DNA-templated transcription, initiation	3/174	68/10903	0.0945700524919622	0.317087823061285	ENSSSCG00000027115/ENSSSCG00000039888/ENSSSCG00000012967	-/STXBP5L/FOSL1	3	1	ENSSSCG00000012967	2	ENSSSCG00000027115/ENSSSCG00000039888
BP	GO:0007080	mitotic metaphase plate congression	2/174	33/10903	0.0969572175335452	0.323070131557671	ENSSSCG00000017514/ENSSSCG00000010912	KPNB1/KIF14	2	0		2	ENSSSCG00000017514/ENSSSCG00000010912
BP	GO:0007405	neuroblast proliferation	2/174	33/10903	0.0969572175335452	0.323070131557671	ENSSSCG00000017748/ENSSSCG00000013320	NF1/PAX6	2	0		2	ENSSSCG00000017748/ENSSSCG00000013320
BP	GO:0014812	muscle cell migration	2/174	33/10903	0.0969572175335452	0.323070131557671	ENSSSCG00000010312/ENSSSCG00000017705	PLAU/CCL5	2	2	ENSSSCG00000010312/ENSSSCG00000017705	0
BP	GO:0051965	positive regulation of synapse assembly	2/174	33/10903	0.0969572175335452	0.323070131557671	ENSSSCG00000026129/ENSSSCG00000012724	ADGRL3/SLITRK2	2	0		2	ENSSSCG00000026129/ENSSSCG00000012724
BP	GO:0060761	negative regulation of response to cytokine stimulus	2/174	33/10903	0.0969572175335452	0.323070131557671	ENSSSCG00000017705/ENSSSCG00000013767	CCL5/PALM3	2	1	ENSSSCG00000017705	1	ENSSSCG00000013767
BP	GO:0015748	organophosphate ester transport	3/174	69/10903	0.0977656542217478	0.32335084896304	ENSSSCG00000005423/ENSSSCG00000003669/ENSSSCG00000034282	ABCA1/MFSD2A/ABCA12	3	1	ENSSSCG00000003669	2	ENSSSCG00000005423/ENSSSCG00000034282
BP	GO:0050803	regulation of synapse structure or activity	3/174	69/10903	0.0977656542217478	0.32335084896304	ENSSSCG00000026239/ENSSSCG00000026129/ENSSSCG00000012724	VPS35/ADGRL3/SLITRK2	3	0		3	ENSSSCG00000026239/ENSSSCG00000026129/ENSSSCG00000012724
BP	GO:0050905	neuromuscular process	3/174	69/10903	0.0977656542217478	0.32335084896304	ENSSSCG00000004561/ENSSSCG00000005385/ENSSSCG00000010426	HERC1/NR4A3/PCDH15	3	1	ENSSSCG00000005385	2	ENSSSCG00000004561/ENSSSCG00000010426
BP	GO:0060759	regulation of response to cytokine stimulus	3/174	69/10903	0.0977656542217478	0.32335084896304	ENSSSCG00000017705/ENSSSCG00000037449/ENSSSCG00000013767	CCL5/CSF1/PALM3	3	2	ENSSSCG00000017705/ENSSSCG00000037449	1	ENSSSCG00000013767
BP	GO:0097553	calcium ion transmembrane import into cytosol	3/174	69/10903	0.0977656542217478	0.32335084896304	ENSSSCG00000006231/ENSSSCG00000032474/ENSSSCG00000015136	CHD7/CXCL10/UBASH3B	3	1	ENSSSCG00000032474	2	ENSSSCG00000006231/ENSSSCG00000015136
BP	GO:1902656	calcium ion import into cytosol	3/174	69/10903	0.0977656542217478	0.32335084896304	ENSSSCG00000006231/ENSSSCG00000032474/ENSSSCG00000015136	CHD7/CXCL10/UBASH3B	3	1	ENSSSCG00000032474	2	ENSSSCG00000006231/ENSSSCG00000015136
BP	GO:0048469	cell maturation	4/174	110/10903	0.0991008866789997	0.326959698784532	ENSSSCG00000011363/ENSSSCG00000010912/ENSSSCG00000038562/ENSSSCG00000003576	PRKAR2A/KIF14/RND1/GPR3	4	2	ENSSSCG00000038562/ENSSSCG00000003576	2	ENSSSCG00000011363/ENSSSCG00000010912
BP	GO:0050663	cytokine secretion	4/174	110/10903	0.0991008866789997	0.326959698784532	ENSSSCG00000005423/ENSSSCG00000001404/ENSSSCG00000003755/ENSSSCG00000017466	ABCA1/TNF/MCOLN2/CCR7	4	2	ENSSSCG00000001404/ENSSSCG00000017466	2	ENSSSCG00000005423/ENSSSCG00000003755
BP	GO:0002250	adaptive immune response	5/174	154/10903	0.100178028159177	0.329550353739754	ENSSSCG00000013551/ENSSSCG00000001404/ENSSSCG00000013655/ENSSSCG00000004154/ENSSSCG00000033520	C3/TNF/ICAM1/TNFAIP3/IL23A	5	5	ENSSSCG00000013551/ENSSSCG00000001404/ENSSSCG00000013655/ENSSSCG00000004154/ENSSSCG00000033520	0
BP	GO:0010721	negative regulation of cell development	5/174	154/10903	0.100178028159177	0.329550353739754	ENSSSCG00000034581/ENSSSCG00000017748/ENSSSCG00000013320/ENSSSCG00000011923/ENSSSCG00000003576	LRIG2/NF1/PAX6/NEPRO/GPR3	5	1	ENSSSCG00000003576	4	ENSSSCG00000034581/ENSSSCG00000017748/ENSSSCG00000013320/ENSSSCG00000011923
BP	GO:0007067	mitotic nuclear division	6/174	200/10903	0.100906301074476	0.329550353739754	ENSSSCG00000017514/ENSSSCG00000010912/ENSSSCG00000025902/ENSSSCG00000027105/ENSSSCG00000003888/ENSSSCG00000024663	KPNB1/KIF14/ANAPC4/TUBGCP5/STIL/SPICE1	6	0		6	ENSSSCG00000017514/ENSSSCG00000010912/ENSSSCG00000025902/ENSSSCG00000027105/ENSSSCG00000003888/ENSSSCG00000024663
BP	GO:0001508	action potential	3/174	70/10903	0.101004703188495	0.329550353739754	ENSSSCG00000016845/ENSSSCG00000039947/ENSSSCG00000011455	NUP155/KCNJ2/CACNA1D	3	0		3	ENSSSCG00000016845/ENSSSCG00000039947/ENSSSCG00000011455
BP	GO:0006694	steroid biosynthetic process	3/174	70/10903	0.101004703188495	0.329550353739754	ENSSSCG00000001404/ENSSSCG00000016519/ENSSSCG00000032613	TNF/AKR1D1/SNAI1	3	2	ENSSSCG00000001404/ENSSSCG00000032613	1	ENSSSCG00000016519
BP	GO:0007173	epidermal growth factor receptor signaling pathway	3/174	70/10903	0.101004703188495	0.329550353739754	ENSSSCG00000015115/ENSSSCG00000032434/ENSSSCG00000027074	CBL/PLAUR/FER	3	2	ENSSSCG00000032434/ENSSSCG00000027074	1	ENSSSCG00000015115
BP	GO:0046631	alpha-beta T cell activation	3/174	70/10903	0.101004703188495	0.329550353739754	ENSSSCG00000021576/ENSSSCG00000014277/ENSSSCG00000033520	CD83/IRF1/IL23A	3	3	ENSSSCG00000021576/ENSSSCG00000014277/ENSSSCG00000033520	0
BP	GO:1903169	regulation of calcium ion transmembrane transport	3/174	70/10903	0.101004703188495	0.329550353739754	ENSSSCG00000006231/ENSSSCG00000032474/ENSSSCG00000015136	CHD7/CXCL10/UBASH3B	3	1	ENSSSCG00000032474	2	ENSSSCG00000006231/ENSSSCG00000015136
BP	GO:0019932	second-messenger-mediated signaling	4/174	111/10903	0.10159622696135	0.329550353739754	ENSSSCG00000016254/ENSSSCG00000032474/ENSSSCG00000006862/ENSSSCG00000004856	CCL20/CXCL10/VCAM1/NFATC1	4	4	ENSSSCG00000016254/ENSSSCG00000032474/ENSSSCG00000006862/ENSSSCG00000004856	0
BP	GO:0002712	regulation of B cell mediated immunity	2/174	34/10903	0.101977321108718	0.329550353739754	ENSSSCG00000013551/ENSSSCG00000001404	C3/TNF	2	2	ENSSSCG00000013551/ENSSSCG00000001404	0
BP	GO:0002889	regulation of immunoglobulin mediated immune response	2/174	34/10903	0.101977321108718	0.329550353739754	ENSSSCG00000013551/ENSSSCG00000001404	C3/TNF	2	2	ENSSSCG00000013551/ENSSSCG00000001404	0
BP	GO:0007632	visual behavior	2/174	34/10903	0.101977321108718	0.329550353739754	ENSSSCG00000023324/ENSSSCG00000017748	KMT2A/NF1	2	0		2	ENSSSCG00000023324/ENSSSCG00000017748
BP	GO:0032722	positive regulation of chemokine production	2/174	34/10903	0.101977321108718	0.329550353739754	ENSSSCG00000001404/ENSSSCG00000003755	TNF/MCOLN2	2	1	ENSSSCG00000001404	1	ENSSSCG00000003755
BP	GO:0032729	positive regulation of interferon-gamma production	2/174	34/10903	0.101977321108718	0.329550353739754	ENSSSCG00000001404/ENSSSCG00000033520	TNF/IL23A	2	2	ENSSSCG00000001404/ENSSSCG00000033520	0
BP	GO:0046637	regulation of alpha-beta T cell differentiation	2/174	34/10903	0.101977321108718	0.329550353739754	ENSSSCG00000021576/ENSSSCG00000033520	CD83/IL23A	2	2	ENSSSCG00000021576/ENSSSCG00000033520	0
BP	GO:0055010	ventricular cardiac muscle tissue morphogenesis	2/174	34/10903	0.101977321108718	0.329550353739754	ENSSSCG00000040746/ENSSSCG00000006231	LRP2/CHD7	2	0		2	ENSSSCG00000040746/ENSSSCG00000006231
BP	GO:0061045	negative regulation of wound healing	2/174	34/10903	0.101977321108718	0.329550353739754	ENSSSCG00000015136/ENSSSCG00000010312	UBASH3B/PLAU	2	1	ENSSSCG00000010312	1	ENSSSCG00000015136
BP	GO:0060047	heart contraction	4/174	112/10903	0.104120482751976	0.336070811195835	ENSSSCG00000016845/ENSSSCG00000039947/ENSSSCG00000011455/ENSSSCG00000010816	NUP155/KCNJ2/CACNA1D/TGFB2	4	0		4	ENSSSCG00000016845/ENSSSCG00000039947/ENSSSCG00000011455/ENSSSCG00000010816
BP	GO:1903362	regulation of cellular protein catabolic process	5/174	156/10903	0.104357451550161	0.336430340196006	ENSSSCG00000008740/ENSSSCG00000026239/ENSSSCG00000004154/ENSSSCG00000011510/ENSSSCG00000000816	FBXL5/VPS35/TNFAIP3/TMF1/SENP1	5	2	ENSSSCG00000004154/ENSSSCG00000011510	3	ENSSSCG00000008740/ENSSSCG00000026239/ENSSSCG00000000816
BP	GO:0042176	regulation of protein catabolic process	7/174	250/10903	0.105492010268571	0.339679201333536	ENSSSCG00000008740/ENSSSCG00000026239/ENSSSCG00000034581/ENSSSCG00000001404/ENSSSCG00000004154/ENSSSCG00000011510/ENSSSCG00000000816	FBXL5/VPS35/LRIG2/TNF/TNFAIP3/TMF1/SENP1	7	3	ENSSSCG00000001404/ENSSSCG00000004154/ENSSSCG00000011510	4	ENSSSCG00000008740/ENSSSCG00000026239/ENSSSCG00000034581/ENSSSCG00000000816
BP	GO:0061061	muscle structure development	9/174	349/10903	0.106453119916121	0.34146948429747	ENSSSCG00000040746/ENSSSCG00000006231/ENSSSCG00000024592/ENSSSCG00000002266/ENSSSCG00000017748/ENSSSCG00000032474/ENSSSCG00000001404/ENSSSCG00000011867/ENSSSCG00000030165	LRP2/CHD7/ANKRD17/CHD2/NF1/CXCL10/TNF/MYLK/MAFF	9	3	ENSSSCG00000032474/ENSSSCG00000001404/ENSSSCG00000030165	6	ENSSSCG00000040746/ENSSSCG00000006231/ENSSSCG00000024592/ENSSSCG00000002266/ENSSSCG00000017748/ENSSSCG00000011867
BP	GO:0090150	establishment of protein localization to membrane	4/174	113/10903	0.106673352178715	0.34146948429747	ENSSSCG00000003654/ENSSSCG00000026239/ENSSSCG00000016845/ENSSSCG00000004785	MACF1/VPS35/NUP155/SRP14	4	0		4	ENSSSCG00000003654/ENSSSCG00000026239/ENSSSCG00000016845/ENSSSCG00000004785
BP	GO:1903522	regulation of blood circulation	4/174	113/10903	0.106673352178715	0.34146948429747	ENSSSCG00000016845/ENSSSCG00000039947/ENSSSCG00000011455/ENSSSCG00000010816	NUP155/KCNJ2/CACNA1D/TGFB2	4	0		4	ENSSSCG00000016845/ENSSSCG00000039947/ENSSSCG00000011455/ENSSSCG00000010816
BP	GO:0001556	oocyte maturation	2/174	35/10903	0.107067699443775	0.34146948429747	ENSSSCG00000011363/ENSSSCG00000003576	PRKAR2A/GPR3	2	1	ENSSSCG00000003576	1	ENSSSCG00000011363
BP	GO:0006509	membrane protein ectodomain proteolysis	2/174	35/10903	0.107067699443775	0.34146948429747	ENSSSCG00000034581/ENSSSCG00000001404	LRIG2/TNF	2	1	ENSSSCG00000001404	1	ENSSSCG00000034581
BP	GO:0021536	diencephalon development	2/174	35/10903	0.107067699443775	0.34146948429747	ENSSSCG00000013320/ENSSSCG00000015733	PAX6/GLI2	2	0		2	ENSSSCG00000013320/ENSSSCG00000015733
BP	GO:0043299	leukocyte degranulation	2/174	35/10903	0.107067699443775	0.34146948429747	ENSSSCG00000005385/ENSSSCG00000027074	NR4A3/FER	2	2	ENSSSCG00000005385/ENSSSCG00000027074	0
BP	GO:0060191	regulation of lipase activity	2/174	35/10903	0.107067699443775	0.34146948429747	ENSSSCG00000017705/ENSSSCG00000031538	CCL5/ANG	2	2	ENSSSCG00000017705/ENSSSCG00000031538	0
BP	GO:0007292	female gamete generation	3/174	72/10903	0.107609881536147	0.341572123975518	ENSSSCG00000011363/ENSSSCG00000012967/ENSSSCG00000003576	PRKAR2A/FOSL1/GPR3	3	2	ENSSSCG00000012967/ENSSSCG00000003576	1	ENSSSCG00000011363
BP	GO:0007498	mesoderm development	3/174	72/10903	0.107609881536147	0.341572123975518	ENSSSCG00000005385/ENSSSCG00000005584/ENSSSCG00000032613	NR4A3/CRB2/SNAI1	3	3	ENSSSCG00000005385/ENSSSCG00000005584/ENSSSCG00000032613	0
BP	GO:0015758	glucose transport	3/174	72/10903	0.107609881536147	0.341572123975518	ENSSSCG00000013551/ENSSSCG00000005385/ENSSSCG00000001404	C3/NR4A3/TNF	3	3	ENSSSCG00000013551/ENSSSCG00000005385/ENSSSCG00000001404	0
BP	GO:2001056	positive regulation of cysteine-type endopeptidase activity	3/174	72/10903	0.107609881536147	0.341572123975518	ENSSSCG00000001963/ENSSSCG00000001404/ENSSSCG00000000816	EGLN3/TNF/SENP1	3	1	ENSSSCG00000001404	2	ENSSSCG00000001963/ENSSSCG00000000816
BP	GO:0009611	response to wounding	7/174	252/10903	0.108805638081602	0.344958940142736	ENSSSCG00000034581/ENSSSCG00000017748/ENSSSCG00000015136/ENSSSCG00000011867/ENSSSCG00000010312/ENSSSCG00000013320/ENSSSCG00000010816	LRIG2/NF1/UBASH3B/MYLK/PLAU/PAX6/TGFB2	7	1	ENSSSCG00000010312	6	ENSSSCG00000034581/ENSSSCG00000017748/ENSSSCG00000015136/ENSSSCG00000011867/ENSSSCG00000013320/ENSSSCG00000010816
BP	GO:0070848	response to growth factor	9/174	351/10903	0.109240737540288	0.345564200748046	ENSSSCG00000040746/ENSSSCG00000008953/ENSSSCG00000004540/ENSSSCG00000017723/ENSSSCG00000027074/ENSSSCG00000007538/ENSSSCG00000017705/ENSSSCG00000005584/ENSSSCG00000010816	LRP2/CXCL8/ONECUT2/CCL2/FER/GATA5/CCL5/CRB2/TGFB2	9	5	ENSSSCG00000008953/ENSSSCG00000017723/ENSSSCG00000027074/ENSSSCG00000017705/ENSSSCG00000005584	4	ENSSSCG00000040746/ENSSSCG00000004540/ENSSSCG00000007538/ENSSSCG00000010816
BP	GO:0003015	heart process	4/174	114/10903	0.109254527074877	0.345564200748046	ENSSSCG00000016845/ENSSSCG00000039947/ENSSSCG00000011455/ENSSSCG00000010816	NUP155/KCNJ2/CACNA1D/TGFB2	4	0		4	ENSSSCG00000016845/ENSSSCG00000039947/ENSSSCG00000011455/ENSSSCG00000010816
BP	GO:0035239	tube morphogenesis	7/174	253/10903	0.1104832612904	0.349038510609647	ENSSSCG00000040746/ENSSSCG00000006231/ENSSSCG00000032474/ENSSSCG00000005385/ENSSSCG00000001404/ENSSSCG00000037449/ENSSSCG00000015733	LRP2/CHD7/CXCL10/NR4A3/TNF/CSF1/GLI2	7	4	ENSSSCG00000032474/ENSSSCG00000005385/ENSSSCG00000001404/ENSSSCG00000037449	3	ENSSSCG00000040746/ENSSSCG00000006231/ENSSSCG00000015733
BP	GO:0003158	endothelium development	3/174	73/10903	0.110974363706672	0.349354077990804	ENSSSCG00000032474/ENSSSCG00000001404/ENSSSCG00000013655	CXCL10/TNF/ICAM1	3	3	ENSSSCG00000032474/ENSSSCG00000001404/ENSSSCG00000013655	0
BP	GO:0043524	negative regulation of neuron apoptotic process	3/174	73/10903	0.110974363706672	0.349354077990804	ENSSSCG00000010912/ENSSSCG00000005385/ENSSSCG00000017723	KIF14/NR4A3/CCL2	3	2	ENSSSCG00000005385/ENSSSCG00000017723	1	ENSSSCG00000010912
BP	GO:0045807	positive regulation of endocytosis	3/174	73/10903	0.110974363706672	0.349354077990804	ENSSSCG00000015115/ENSSSCG00000013551/ENSSSCG00000001404	CBL/C3/TNF	3	2	ENSSSCG00000013551/ENSSSCG00000001404	1	ENSSSCG00000015115
BP	GO:0006835	dicarboxylic acid transport	2/174	36/10903	0.112224863577855	0.352049659865425	ENSSSCG00000040746/ENSSSCG00000017748	LRP2/NF1	2	0		2	ENSSSCG00000040746/ENSSSCG00000017748
BP	GO:0043297	apical junction assembly	2/174	36/10903	0.112224863577855	0.352049659865425	ENSSSCG00000001404/ENSSSCG00000032613	TNF/SNAI1	2	2	ENSSSCG00000001404/ENSSSCG00000032613	0
BP	GO:0050830	defense response to Gram-positive bacterium	2/174	36/10903	0.112224863577855	0.352049659865425	ENSSSCG00000001404/ENSSSCG00000025560	TNF/PGLYRP2	2	2	ENSSSCG00000001404/ENSSSCG00000025560	0
BP	GO:0032990	cell part morphogenesis	9/174	354/10903	0.113498931958965	0.355608343003753	ENSSSCG00000003654/ENSSSCG00000016974/ENSSSCG00000012585/ENSSSCG00000005385/ENSSSCG00000023165/ENSSSCG00000012724/ENSSSCG00000013320/ENSSSCG00000009196/ENSSSCG00000015733	MACF1/MAP1B/DCX/NR4A3/SEMA7A/SLITRK2/PAX6/ATOH1/GLI2	9	2	ENSSSCG00000005385/ENSSSCG00000023165	7	ENSSSCG00000003654/ENSSSCG00000016974/ENSSSCG00000012585/ENSSSCG00000012724/ENSSSCG00000013320/ENSSSCG00000009196/ENSSSCG00000015733
BP	GO:0045664	regulation of neuron differentiation	8/174	304/10903	0.113624763572681	0.355608343003753	ENSSSCG00000003654/ENSSSCG00000016974/ENSSSCG00000034581/ENSSSCG00000023165/ENSSSCG00000013320/ENSSSCG00000009196/ENSSSCG00000015733/ENSSSCG00000011923	MACF1/MAP1B/LRIG2/SEMA7A/PAX6/ATOH1/GLI2/NEPRO	8	1	ENSSSCG00000023165	7	ENSSSCG00000003654/ENSSSCG00000016974/ENSSSCG00000034581/ENSSSCG00000013320/ENSSSCG00000009196/ENSSSCG00000015733/ENSSSCG00000011923
BP	GO:0008645	hexose transport	3/174	74/10903	0.114379000186275	0.356682466555484	ENSSSCG00000013551/ENSSSCG00000005385/ENSSSCG00000001404	C3/NR4A3/TNF	3	3	ENSSSCG00000013551/ENSSSCG00000005385/ENSSSCG00000001404	0
BP	GO:0048167	regulation of synaptic plasticity	3/174	74/10903	0.114379000186275	0.356682466555484	ENSSSCG00000023324/ENSSSCG00000017748/ENSSSCG00000029468	KMT2A/NF1/P2RX3	3	1	ENSSSCG00000029468	2	ENSSSCG00000023324/ENSSSCG00000017748
BP	GO:0060402	calcium ion transport into cytosol	3/174	74/10903	0.114379000186275	0.356682466555484	ENSSSCG00000006231/ENSSSCG00000032474/ENSSSCG00000015136	CHD7/CXCL10/UBASH3B	3	1	ENSSSCG00000032474	2	ENSSSCG00000006231/ENSSSCG00000015136
BP	GO:0002440	production of molecular mediator of immune response	4/174	116/10903	0.114500530510532	0.356682466555484	ENSSSCG00000005385/ENSSSCG00000001404/ENSSSCG00000023165/ENSSSCG00000010816	NR4A3/TNF/SEMA7A/TGFB2	4	3	ENSSSCG00000005385/ENSSSCG00000001404/ENSSSCG00000023165	1	ENSSSCG00000010816
BP	GO:0043269	regulation of ion transport	8/174	305/10903	0.115186788727292	0.35840349245112	ENSSSCG00000006231/ENSSSCG00000039947/ENSSSCG00000032474/ENSSSCG00000015136/ENSSSCG00000011867/ENSSSCG00000017723/ENSSSCG00000017705/ENSSSCG00000011455	CHD7/KCNJ2/CXCL10/UBASH3B/MYLK/CCL2/CCL5/CACNA1D	8	3	ENSSSCG00000032474/ENSSSCG00000017723/ENSSSCG00000017705	5	ENSSSCG00000006231/ENSSSCG00000039947/ENSSSCG00000015136/ENSSSCG00000011867/ENSSSCG00000011455
BP	GO:0030278	regulation of ossification	4/174	117/10903	0.117164713298176	0.360328417906876	ENSSSCG00000001404/ENSSSCG00000016916/ENSSSCG00000037449/ENSSSCG00000010816	TNF/IL6ST/CSF1/TGFB2	4	3	ENSSSCG00000001404/ENSSSCG00000016916/ENSSSCG00000037449	1	ENSSSCG00000010816
BP	GO:1902115	regulation of organelle assembly	4/174	117/10903	0.117164713298176	0.360328417906876	ENSSSCG00000016147/ENSSSCG00000003888/ENSSSCG00000024663/ENSSSCG00000001404	PIKFYVE/STIL/SPICE1/TNF	4	1	ENSSSCG00000001404	3	ENSSSCG00000016147/ENSSSCG00000003888/ENSSSCG00000024663
BP	GO:1903708	positive regulation of hemopoiesis	4/174	117/10903	0.117164713298176	0.360328417906876	ENSSSCG00000021576/ENSSSCG00000001404/ENSSSCG00000037449/ENSSSCG00000033520	CD83/TNF/CSF1/IL23A	4	4	ENSSSCG00000021576/ENSSSCG00000001404/ENSSSCG00000037449/ENSSSCG00000033520	0
BP	GO:0003229	ventricular cardiac muscle tissue development	2/174	37/10903	0.117445416851602	0.360328417906876	ENSSSCG00000040746/ENSSSCG00000006231	LRP2/CHD7	2	0		2	ENSSSCG00000040746/ENSSSCG00000006231
BP	GO:0010171	body morphogenesis	2/174	37/10903	0.117445416851602	0.360328417906876	ENSSSCG00000011264/ENSSSCG00000002669	CSRNP1/CRISPLD2	2	2	ENSSSCG00000011264/ENSSSCG00000002669	0
BP	GO:0010324	membrane invagination	2/174	37/10903	0.117445416851602	0.360328417906876	ENSSSCG00000013551/ENSSSCG00000005423	C3/ABCA1	2	1	ENSSSCG00000013551	1	ENSSSCG00000005423
BP	GO:0031529	ruffle organization	2/174	37/10903	0.117445416851602	0.360328417906876	ENSSSCG00000008508/ENSSSCG00000013655	FAM98A/ICAM1	2	1	ENSSSCG00000013655	1	ENSSSCG00000008508
BP	GO:0042108	positive regulation of cytokine biosynthetic process	2/174	37/10903	0.117445416851602	0.360328417906876	ENSSSCG00000001404/ENSSSCG00000014277	TNF/IRF1	2	2	ENSSSCG00000001404/ENSSSCG00000014277	0
BP	GO:0045604	regulation of epidermal cell differentiation	2/174	37/10903	0.117445416851602	0.360328417906876	ENSSSCG00000030165/ENSSSCG00000009196	MAFF/ATOH1	2	1	ENSSSCG00000030165	1	ENSSSCG00000009196
BP	GO:0046605	regulation of centrosome cycle	2/174	37/10903	0.117445416851602	0.360328417906876	ENSSSCG00000003888/ENSSSCG00000024663	STIL/SPICE1	2	0		2	ENSSSCG00000003888/ENSSSCG00000024663
BP	GO:0048645	animal organ formation	2/174	37/10903	0.117445416851602	0.360328417906876	ENSSSCG00000040746/ENSSSCG00000015733	LRP2/GLI2	2	0		2	ENSSSCG00000040746/ENSSSCG00000015733
BP	GO:0070228	regulation of lymphocyte apoptotic process	2/174	37/10903	0.117445416851602	0.360328417906876	ENSSSCG00000002917/ENSSSCG00000017705	NFKBID/CCL5	2	2	ENSSSCG00000002917/ENSSSCG00000017705	0
BP	GO:0010770	positive regulation of cell morphogenesis involved in differentiation	3/174	75/10903	0.117822954119606	0.360328417906876	ENSSSCG00000003654/ENSSSCG00000016974/ENSSSCG00000023165	MACF1/MAP1B/SEMA7A	3	1	ENSSSCG00000023165	2	ENSSSCG00000003654/ENSSSCG00000016974
BP	GO:0032387	negative regulation of intracellular transport	3/174	75/10903	0.117822954119606	0.360328417906876	ENSSSCG00000016974/ENSSSCG00000001952/ENSSSCG00000017748	MAP1B/NFKBIA/NF1	3	1	ENSSSCG00000001952	2	ENSSSCG00000016974/ENSSSCG00000017748
BP	GO:0051225	spindle assembly	3/174	75/10903	0.117822954119606	0.360328417906876	ENSSSCG00000017514/ENSSSCG00000027105/ENSSSCG00000024663	KPNB1/TUBGCP5/SPICE1	3	0		3	ENSSSCG00000017514/ENSSSCG00000027105/ENSSSCG00000024663
BP	GO:0046651	lymphocyte proliferation	5/174	163/10903	0.119650872938651	0.365294635071549	ENSSSCG00000016916/ENSSSCG00000017705/ENSSSCG00000014277/ENSSSCG00000033520/ENSSSCG00000006862	IL6ST/CCL5/IRF1/IL23A/VCAM1	5	5	ENSSSCG00000016916/ENSSSCG00000017705/ENSSSCG00000014277/ENSSSCG00000033520/ENSSSCG00000006862	0
BP	GO:0043281	regulation of cysteine-type endopeptidase activity involved in apoptotic process	4/174	118/10903	0.1198559104994	0.365294635071549	ENSSSCG00000001963/ENSSSCG00000001404/ENSSSCG00000032434/ENSSSCG00000000816	EGLN3/TNF/PLAUR/SENP1	4	2	ENSSSCG00000001404/ENSSSCG00000032434	2	ENSSSCG00000001963/ENSSSCG00000000816
BP	GO:0048762	mesenchymal cell differentiation	4/174	118/10903	0.1198559104994	0.365294635071549	ENSSSCG00000011918/ENSSSCG00000005584/ENSSSCG00000032613/ENSSSCG00000010816	USF3/CRB2/SNAI1/TGFB2	4	2	ENSSSCG00000005584/ENSSSCG00000032613	2	ENSSSCG00000011918/ENSSSCG00000010816
BP	GO:0015749	monosaccharide transport	3/174	76/10903	0.121305384601794	0.369292187895689	ENSSSCG00000013551/ENSSSCG00000005385/ENSSSCG00000001404	C3/NR4A3/TNF	3	3	ENSSSCG00000013551/ENSSSCG00000005385/ENSSSCG00000001404	0
BP	GO:0021872	forebrain generation of neurons	2/174	38/10903	0.122726052877968	0.370251233851436	ENSSSCG00000012585/ENSSSCG00000013320	DCX/PAX6	2	0		2	ENSSSCG00000012585/ENSSSCG00000013320
BP	GO:0031124	mRNA 3'-end processing	2/174	38/10903	0.122726052877968	0.370251233851436	ENSSSCG00000010430/ENSSSCG00000038181	CSTF2T/CCNT1	2	0		2	ENSSSCG00000010430/ENSSSCG00000038181
BP	GO:0032663	regulation of interleukin-2 production	2/174	38/10903	0.122726052877968	0.370251233851436	ENSSSCG00000021576/ENSSSCG00000004154	CD83/TNFAIP3	2	2	ENSSSCG00000021576/ENSSSCG00000004154	0
BP	GO:0032922	circadian regulation of gene expression	2/174	38/10903	0.122726052877968	0.370251233851436	ENSSSCG00000023324/ENSSSCG00000029464	KMT2A/KDM5A	2	0		2	ENSSSCG00000023324/ENSSSCG00000029464
BP	GO:0034121	regulation of toll-like receptor signaling pathway	2/174	38/10903	0.122726052877968	0.370251233851436	ENSSSCG00000004154/ENSSSCG00000014277	TNFAIP3/IRF1	2	2	ENSSSCG00000004154/ENSSSCG00000014277	0
BP	GO:0050764	regulation of phagocytosis	2/174	38/10903	0.122726052877968	0.370251233851436	ENSSSCG00000013551/ENSSSCG00000001404	C3/TNF	2	2	ENSSSCG00000013551/ENSSSCG00000001404	0
BP	GO:0061035	regulation of cartilage development	2/174	38/10903	0.122726052877968	0.370251233851436	ENSSSCG00000040607/ENSSSCG00000015733	MAF/GLI2	2	0		2	ENSSSCG00000040607/ENSSSCG00000015733
BP	GO:2000242	negative regulation of reproductive process	2/174	38/10903	0.122726052877968	0.370251233851436	ENSSSCG00000032613/ENSSSCG00000003576	SNAI1/GPR3	2	2	ENSSSCG00000032613/ENSSSCG00000003576	0
BP	GO:0043903	regulation of symbiosis, encompassing mutualism through parasitism	5/174	165/10903	0.124205383058313	0.374292712275838	ENSSSCG00000024592/ENSSSCG00000008953/ENSSSCG00000001404/ENSSSCG00000017705/ENSSSCG00000033520	ANKRD17/CXCL8/TNF/CCL5/IL23A	5	4	ENSSSCG00000008953/ENSSSCG00000001404/ENSSSCG00000017705/ENSSSCG00000033520	1	ENSSSCG00000024592
BP	GO:0010950	positive regulation of endopeptidase activity	3/174	77/10903	0.124825447333582	0.375738621805244	ENSSSCG00000001963/ENSSSCG00000001404/ENSSSCG00000000816	EGLN3/TNF/SENP1	3	1	ENSSSCG00000001404	2	ENSSSCG00000001963/ENSSSCG00000000816
BP	GO:0002275	myeloid cell activation involved in immune response	2/174	39/10903	0.128063553553674	0.38333213404502	ENSSSCG00000005385/ENSSSCG00000027074	NR4A3/FER	2	2	ENSSSCG00000005385/ENSSSCG00000027074	0
BP	GO:0006406	mRNA export from nucleus	2/174	39/10903	0.128063553553674	0.38333213404502	ENSSSCG00000013223/ENSSSCG00000016845	NUP160/NUP155	2	0		2	ENSSSCG00000013223/ENSSSCG00000016845
BP	GO:0043367	CD4-positive, alpha-beta T cell differentiation	2/174	39/10903	0.128063553553674	0.38333213404502	ENSSSCG00000021576/ENSSSCG00000033520	CD83/IL23A	2	2	ENSSSCG00000021576/ENSSSCG00000033520	0
BP	GO:0060563	neuroepithelial cell differentiation	2/174	39/10903	0.128063553553674	0.38333213404502	ENSSSCG00000010426/ENSSSCG00000009196	PCDH15/ATOH1	2	0		2	ENSSSCG00000010426/ENSSSCG00000009196
BP	GO:0071427	mRNA-containing ribonucleoprotein complex export from nucleus	2/174	39/10903	0.128063553553674	0.38333213404502	ENSSSCG00000013223/ENSSSCG00000016845	NUP160/NUP155	2	0		2	ENSSSCG00000013223/ENSSSCG00000016845
BP	GO:0038127	ERBB signaling pathway	3/174	78/10903	0.128382295251994	0.383857331450997	ENSSSCG00000015115/ENSSSCG00000032434/ENSSSCG00000027074	CBL/PLAUR/FER	3	2	ENSSSCG00000032434/ENSSSCG00000027074	1	ENSSSCG00000015115
BP	GO:0006897	endocytosis	8/174	314/10903	0.129764563439009	0.387557709535233	ENSSSCG00000040746/ENSSSCG00000015115/ENSSSCG00000003807/ENSSSCG00000008953/ENSSSCG00000013551/ENSSSCG00000005423/ENSSSCG00000013653/ENSSSCG00000001404	LRP2/CBL/DNAJC6/CXCL8/C3/ABCA1/ICAM5/TNF	8	4	ENSSSCG00000008953/ENSSSCG00000013551/ENSSSCG00000013653/ENSSSCG00000001404	4	ENSSSCG00000040746/ENSSSCG00000015115/ENSSSCG00000003807/ENSSSCG00000005423
BP	GO:0010951	negative regulation of endopeptidase activity	4/174	122/10903	0.130884045621653	0.39003154418288	ENSSSCG00000013551/ENSSSCG00000032434/ENSSSCG00000002487/ENSSSCG00000005584	C3/PLAUR/SERPINA3-2/CRB2	4	4	ENSSSCG00000013551/ENSSSCG00000032434/ENSSSCG00000002487/ENSSSCG00000005584	0
BP	GO:0051480	regulation of cytosolic calcium ion concentration	4/174	122/10903	0.130884045621653	0.39003154418288	ENSSSCG00000006231/ENSSSCG00000032474/ENSSSCG00000015136/ENSSSCG00000003576	CHD7/CXCL10/UBASH3B/GPR3	4	2	ENSSSCG00000032474/ENSSSCG00000003576	2	ENSSSCG00000006231/ENSSSCG00000015136
BP	GO:0002706	regulation of lymphocyte mediated immunity	3/174	79/10903	0.13197507913722	0.391107563062626	ENSSSCG00000013551/ENSSSCG00000001404/ENSSSCG00000033520	C3/TNF/IL23A	3	3	ENSSSCG00000013551/ENSSSCG00000001404/ENSSSCG00000033520	0
BP	GO:0019722	calcium-mediated signaling	3/174	79/10903	0.13197507913722	0.391107563062626	ENSSSCG00000016254/ENSSSCG00000006862/ENSSSCG00000004856	CCL20/VCAM1/NFATC1	3	3	ENSSSCG00000016254/ENSSSCG00000006862/ENSSSCG00000004856	0
BP	GO:0046425	regulation of JAK-STAT cascade	3/174	79/10903	0.13197507913722	0.391107563062626	ENSSSCG00000016916/ENSSSCG00000017705/ENSSSCG00000033520	IL6ST/CCL5/IL23A	3	3	ENSSSCG00000016916/ENSSSCG00000017705/ENSSSCG00000033520	0
BP	GO:0046890	regulation of lipid biosynthetic process	3/174	79/10903	0.13197507913722	0.391107563062626	ENSSSCG00000013551/ENSSSCG00000001404/ENSSSCG00000032613	C3/TNF/SNAI1	3	3	ENSSSCG00000013551/ENSSSCG00000001404/ENSSSCG00000032613	0
BP	GO:0061041	regulation of wound healing	3/174	79/10903	0.13197507913722	0.391107563062626	ENSSSCG00000015136/ENSSSCG00000011867/ENSSSCG00000010312	UBASH3B/MYLK/PLAU	3	1	ENSSSCG00000010312	2	ENSSSCG00000015136/ENSSSCG00000011867
BP	GO:0030858	positive regulation of epithelial cell differentiation	2/174	40/10903	0.133454787110572	0.393750412631303	ENSSSCG00000013320/ENSSSCG00000009196	PAX6/ATOH1	2	0		2	ENSSSCG00000013320/ENSSSCG00000009196
BP	GO:0043279	response to alkaloid	2/174	40/10903	0.133454787110572	0.393750412631303	ENSSSCG00000026129/ENSSSCG00000001404	ADGRL3/TNF	2	1	ENSSSCG00000001404	1	ENSSSCG00000026129
BP	GO:0043507	positive regulation of JUN kinase activity	2/174	40/10903	0.133454787110572	0.393750412631303	ENSSSCG00000009850/ENSSSCG00000001404	TAOK3/TNF	2	1	ENSSSCG00000001404	1	ENSSSCG00000009850
BP	GO:0070301	cellular response to hydrogen peroxide	2/174	40/10903	0.133454787110572	0.393750412631303	ENSSSCG00000005385/ENSSSCG00000004154	NR4A3/TNFAIP3	2	2	ENSSSCG00000005385/ENSSSCG00000004154	0
BP	GO:0031175	neuron projection development	11/174	472/10903	0.13405556486498	0.395087852885897	ENSSSCG00000003654/ENSSSCG00000016974/ENSSSCG00000004561/ENSSSCG00000034581/ENSSSCG00000012585/ENSSSCG00000005385/ENSSSCG00000023165/ENSSSCG00000012724/ENSSSCG00000013320/ENSSSCG00000009196/ENSSSCG00000015733	MACF1/MAP1B/HERC1/LRIG2/DCX/NR4A3/SEMA7A/SLITRK2/PAX6/ATOH1/GLI2	11	2	ENSSSCG00000005385/ENSSSCG00000023165	9	ENSSSCG00000003654/ENSSSCG00000016974/ENSSSCG00000004561/ENSSSCG00000034581/ENSSSCG00000012585/ENSSSCG00000012724/ENSSSCG00000013320/ENSSSCG00000009196/ENSSSCG00000015733
BP	GO:0008285	negative regulation of cell proliferation	9/174	368/10903	0.134569610596833	0.396167018449357	ENSSSCG00000023324/ENSSSCG00000017748/ENSSSCG00000001404/ENSSSCG00000004154/ENSSSCG00000031538/ENSSSCG00000014277/ENSSSCG00000013320/ENSSSCG00000003576/ENSSSCG00000010816	KMT2A/NF1/TNF/TNFAIP3/ANG/IRF1/PAX6/GPR3/TGFB2	9	5	ENSSSCG00000001404/ENSSSCG00000004154/ENSSSCG00000031538/ENSSSCG00000014277/ENSSSCG00000003576	4	ENSSSCG00000023324/ENSSSCG00000017748/ENSSSCG00000013320/ENSSSCG00000010816
BP	GO:0007389	pattern specification process	7/174	267/10903	0.135393608316554	0.397897369351691	ENSSSCG00000038965/ENSSSCG00000040746/ENSSSCG00000023324/ENSSSCG00000005584/ENSSSCG00000013320/ENSSSCG00000015733/ENSSSCG00000032613	ARC/LRP2/KMT2A/CRB2/PAX6/GLI2/SNAI1	7	3	ENSSSCG00000038965/ENSSSCG00000005584/ENSSSCG00000032613	4	ENSSSCG00000040746/ENSSSCG00000023324/ENSSSCG00000013320/ENSSSCG00000015733
BP	GO:0002831	regulation of response to biotic stimulus	3/174	80/10903	0.135602948196377	0.397897369351691	ENSSSCG00000024592/ENSSSCG00000004154/ENSSSCG00000033520	ANKRD17/TNFAIP3/IL23A	3	2	ENSSSCG00000004154/ENSSSCG00000033520	1	ENSSSCG00000024592
BP	GO:1904892	regulation of STAT cascade	3/174	80/10903	0.135602948196377	0.397897369351691	ENSSSCG00000016916/ENSSSCG00000017705/ENSSSCG00000033520	IL6ST/CCL5/IL23A	3	3	ENSSSCG00000016916/ENSSSCG00000017705/ENSSSCG00000033520	0
BP	GO:0021915	neural tube development	4/174	124/10903	0.136551232234995	0.400241522054215	ENSSSCG00000040746/ENSSSCG00000017748/ENSSSCG00000013320/ENSSSCG00000015733	LRP2/NF1/PAX6/GLI2	4	0		4	ENSSSCG00000040746/ENSSSCG00000017748/ENSSSCG00000013320/ENSSSCG00000015733
BP	GO:0048514	blood vessel morphogenesis	8/174	319/10903	0.138259807563102	0.402442769236749	ENSSSCG00000040746/ENSSSCG00000006231/ENSSSCG00000008953/ENSSSCG00000013551/ENSSSCG00000017748/ENSSSCG00000011867/ENSSSCG00000031538/ENSSSCG00000010816	LRP2/CHD7/CXCL8/C3/NF1/MYLK/ANG/TGFB2	8	3	ENSSSCG00000008953/ENSSSCG00000013551/ENSSSCG00000031538	5	ENSSSCG00000040746/ENSSSCG00000006231/ENSSSCG00000017748/ENSSSCG00000011867/ENSSSCG00000010816
BP	GO:0030101	natural killer cell activation	2/174	41/10903	0.138896706206142	0.402442769236749	ENSSSCG00000025560/ENSSSCG00000033520	PGLYRP2/IL23A	2	2	ENSSSCG00000025560/ENSSSCG00000033520	0
BP	GO:0048709	oligodendrocyte differentiation	2/174	41/10903	0.138896706206142	0.402442769236749	ENSSSCG00000017748/ENSSSCG00000013320	NF1/PAX6	2	0		2	ENSSSCG00000017748/ENSSSCG00000013320
BP	GO:0007034	vacuolar transport	3/174	81/10903	0.139265050624789	0.402442769236749	ENSSSCG00000026239/ENSSSCG00000012519/ENSSSCG00000010151	VPS35/GPRASP1/LYST	3	0		3	ENSSSCG00000026239/ENSSSCG00000012519/ENSSSCG00000010151
BP	GO:0042177	negative regulation of protein catabolic process	3/174	81/10903	0.139265050624789	0.402442769236749	ENSSSCG00000026239/ENSSSCG00000034581/ENSSSCG00000000816	VPS35/LRIG2/SENP1	3	0		3	ENSSSCG00000026239/ENSSSCG00000034581/ENSSSCG00000000816
BP	GO:0051224	negative regulation of protein transport	4/174	125/10903	0.139421853207514	0.402442769236749	ENSSSCG00000039888/ENSSSCG00000001952/ENSSSCG00000017748/ENSSSCG00000001404	STXBP5L/NFKBIA/NF1/TNF	4	2	ENSSSCG00000001952/ENSSSCG00000001404	2	ENSSSCG00000039888/ENSSSCG00000017748
BP	GO:0051222	positive regulation of protein transport	7/174	270/10903	0.141067465284538	0.402442769236749	ENSSSCG00000026239/ENSSSCG00000039888/ENSSSCG00000001404/ENSSSCG00000031538/ENSSSCG00000030643/ENSSSCG00000010816/ENSSSCG00000007336	VPS35/STXBP5L/TNF/ANG/SELENOI/TGFB2/NNAT	7	2	ENSSSCG00000001404/ENSSSCG00000031538	5	ENSSSCG00000026239/ENSSSCG00000039888/ENSSSCG00000030643/ENSSSCG00000010816/ENSSSCG00000007336
BP	GO:0071901	negative regulation of protein serine/threonine kinase activity	3/174	82/10903	0.142960534145425	0.402442769236749	ENSSSCG00000011363/ENSSSCG00000017748/ENSSSCG00000004154	PRKAR2A/NF1/TNFAIP3	3	1	ENSSSCG00000004154	2	ENSSSCG00000011363/ENSSSCG00000017748
BP	GO:0048285	organelle fission	8/174	322/10903	0.143489557520735	0.402442769236749	ENSSSCG00000017514/ENSSSCG00000026239/ENSSSCG00000010912/ENSSSCG00000025902/ENSSSCG00000027105/ENSSSCG00000003888/ENSSSCG00000024663/ENSSSCG00000003576	KPNB1/VPS35/KIF14/ANAPC4/TUBGCP5/STIL/SPICE1/GPR3	8	1	ENSSSCG00000003576	7	ENSSSCG00000017514/ENSSSCG00000026239/ENSSSCG00000010912/ENSSSCG00000025902/ENSSSCG00000027105/ENSSSCG00000003888/ENSSSCG00000024663
BP	GO:0002066	columnar/cuboidal epithelial cell development	2/174	42/10903	0.14438634605239	0.402442769236749	ENSSSCG00000010426/ENSSSCG00000013320	PCDH15/PAX6	2	0		2	ENSSSCG00000010426/ENSSSCG00000013320
BP	GO:0021675	nerve development	2/174	42/10903	0.14438634605239	0.402442769236749	ENSSSCG00000006231/ENSSSCG00000034581	CHD7/LRIG2	2	0		2	ENSSSCG00000006231/ENSSSCG00000034581
BP	GO:0035710	CD4-positive, alpha-beta T cell activation	2/174	42/10903	0.14438634605239	0.402442769236749	ENSSSCG00000021576/ENSSSCG00000033520	CD83/IL23A	2	2	ENSSSCG00000021576/ENSSSCG00000033520	0
BP	GO:0038034	signal transduction in absence of ligand	2/174	42/10903	0.14438634605239	0.402442769236749	ENSSSCG00000017748/ENSSSCG00000001404	NF1/TNF	2	1	ENSSSCG00000001404	1	ENSSSCG00000017748
BP	GO:0097192	extrinsic apoptotic signaling pathway in absence of ligand	2/174	42/10903	0.14438634605239	0.402442769236749	ENSSSCG00000017748/ENSSSCG00000001404	NF1/TNF	2	1	ENSSSCG00000001404	1	ENSSSCG00000017748
BP	GO:0017038	protein import	6/174	222/10903	0.144470150947556	0.402442769236749	ENSSSCG00000017514/ENSSSCG00000016845/ENSSSCG00000001952/ENSSSCG00000017748/ENSSSCG00000001404/ENSSSCG00000010816	KPNB1/NUP155/NFKBIA/NF1/TNF/TGFB2	6	2	ENSSSCG00000001952/ENSSSCG00000001404	4	ENSSSCG00000017514/ENSSSCG00000016845/ENSSSCG00000017748/ENSSSCG00000010816
BP	GO:0007051	spindle organization	4/174	127/10903	0.145235318327116	0.402442769236749	ENSSSCG00000017514/ENSSSCG00000027105/ENSSSCG00000003888/ENSSSCG00000024663	KPNB1/TUBGCP5/STIL/SPICE1	4	0		4	ENSSSCG00000017514/ENSSSCG00000027105/ENSSSCG00000003888/ENSSSCG00000024663
BP	GO:0060401	cytosolic calcium ion transport	3/174	83/10903	0.146688546527104	0.402442769236749	ENSSSCG00000006231/ENSSSCG00000032474/ENSSSCG00000015136	CHD7/CXCL10/UBASH3B	3	1	ENSSSCG00000032474	2	ENSSSCG00000006231/ENSSSCG00000015136
BP	GO:0050768	negative regulation of neurogenesis	4/174	128/10903	0.148177419228764	0.402442769236749	ENSSSCG00000034581/ENSSSCG00000017748/ENSSSCG00000013320/ENSSSCG00000011923	LRIG2/NF1/PAX6/NEPRO	4	0		4	ENSSSCG00000034581/ENSSSCG00000017748/ENSSSCG00000013320/ENSSSCG00000011923
BP	GO:0001916	positive regulation of T cell mediated cytotoxicity	1/174	10/10903	0.148659595769137	0.402442769236749	ENSSSCG00000033520	IL23A	1	1	ENSSSCG00000033520	0
BP	GO:0002093	auditory receptor cell morphogenesis	1/174	10/10903	0.148659595769137	0.402442769236749	ENSSSCG00000010426	PCDH15	1	0		1	ENSSSCG00000010426
BP	GO:0002407	dendritic cell chemotaxis	1/174	10/10903	0.148659595769137	0.402442769236749	ENSSSCG00000017466	CCR7	1	1	ENSSSCG00000017466	0
BP	GO:0002577	regulation of antigen processing and presentation	1/174	10/10903	0.148659595769137	0.402442769236749	ENSSSCG00000017466	CCR7	1	1	ENSSSCG00000017466	0
BP	GO:0002689	negative regulation of leukocyte chemotaxis	1/174	10/10903	0.148659595769137	0.402442769236749	ENSSSCG00000017723	CCL2	1	1	ENSSSCG00000017723	0
BP	GO:0002739	regulation of cytokine secretion involved in immune response	1/174	10/10903	0.148659595769137	0.402442769236749	ENSSSCG00000001404	TNF	1	1	ENSSSCG00000001404	0
BP	GO:0002755	MyD88-dependent toll-like receptor signaling pathway	1/174	10/10903	0.148659595769137	0.402442769236749	ENSSSCG00000014277	IRF1	1	1	ENSSSCG00000014277	0
BP	GO:0003159	morphogenesis of an endothelium	1/174	10/10903	0.148659595769137	0.402442769236749	ENSSSCG00000032474	CXCL10	1	1	ENSSSCG00000032474	0
BP	GO:0006390	transcription from mitochondrial promoter	1/174	10/10903	0.148659595769137	0.402442769236749	ENSSSCG00000017741	TEFM	1	0		1	ENSSSCG00000017741
BP	GO:0009310	amine catabolic process	1/174	10/10903	0.148659595769137	0.402442769236749	ENSSSCG00000023054	IDO2	1	1	ENSSSCG00000023054	0
BP	GO:0010544	negative regulation of platelet activation	1/174	10/10903	0.148659595769137	0.402442769236749	ENSSSCG00000015136	UBASH3B	1	0		1	ENSSSCG00000015136
BP	GO:0010832	negative regulation of myotube differentiation	1/174	10/10903	0.148659595769137	0.402442769236749	ENSSSCG00000032474	CXCL10	1	1	ENSSSCG00000032474	0
BP	GO:0010863	positive regulation of phospholipase C activity	1/174	10/10903	0.148659595769137	0.402442769236749	ENSSSCG00000031538	ANG	1	1	ENSSSCG00000031538	0
BP	GO:0010866	regulation of triglyceride biosynthetic process	1/174	10/10903	0.148659595769137	0.402442769236749	ENSSSCG00000013551	C3	1	1	ENSSSCG00000013551	0
BP	GO:0010889	regulation of sequestering of triglyceride	1/174	10/10903	0.148659595769137	0.402442769236749	ENSSSCG00000026753	OSBPL11	1	0		1	ENSSSCG00000026753
BP	GO:0016045	detection of bacterium	1/174	10/10903	0.148659595769137	0.402442769236749	ENSSSCG00000025560	PGLYRP2	1	1	ENSSSCG00000025560	0
BP	GO:0018026	peptidyl-lysine monomethylation	1/174	10/10903	0.148659595769137	0.402442769236749	ENSSSCG00000023324	KMT2A	1	0		1	ENSSSCG00000023324
BP	GO:0018027	peptidyl-lysine dimethylation	1/174	10/10903	0.148659595769137	0.402442769236749	ENSSSCG00000023324	KMT2A	1	0		1	ENSSSCG00000023324
BP	GO:0021694	cerebellar Purkinje cell layer formation	1/174	10/10903	0.148659595769137	0.402442769236749	ENSSSCG00000004561	HERC1	1	0		1	ENSSSCG00000004561
BP	GO:0032288	myelin assembly	1/174	10/10903	0.148659595769137	0.402442769236749	ENSSSCG00000016147	PIKFYVE	1	0		1	ENSSSCG00000016147
BP	GO:0032460	negative regulation of protein oligomerization	1/174	10/10903	0.148659595769137	0.402442769236749	ENSSSCG00000026239	VPS35	1	0		1	ENSSSCG00000026239
BP	GO:0032509	endosome transport via multivesicular body sorting pathway	1/174	10/10903	0.148659595769137	0.402442769236749	ENSSSCG00000010151	LYST	1	0		1	ENSSSCG00000010151
BP	GO:0032692	negative regulation of interleukin-1 production	1/174	10/10903	0.148659595769137	0.402442769236749	ENSSSCG00000004154	TNFAIP3	1	1	ENSSSCG00000004154	0
BP	GO:0033005	positive regulation of mast cell activation	1/174	10/10903	0.148659595769137	0.402442769236749	ENSSSCG00000005385	NR4A3	1	1	ENSSSCG00000005385	0
BP	GO:0033631	cell-cell adhesion mediated by integrin	1/174	10/10903	0.148659595769137	0.402442769236749	ENSSSCG00000017705	CCL5	1	1	ENSSSCG00000017705	0
BP	GO:0035455	response to interferon-alpha	1/174	10/10903	0.148659595769137	0.402442769236749	ENSSSCG00000010452	IFIT1	1	1	ENSSSCG00000010452	0
BP	GO:0036119	response to platelet-derived growth factor	1/174	10/10903	0.148659595769137	0.402442769236749	ENSSSCG00000027074	FER	1	1	ENSSSCG00000027074	0
BP	GO:0040034	regulation of development, heterochronic	1/174	10/10903	0.148659595769137	0.402442769236749	ENSSSCG00000013320	PAX6	1	0		1	ENSSSCG00000013320
BP	GO:0042074	cell migration involved in gastrulation	1/174	10/10903	0.148659595769137	0.402442769236749	ENSSSCG00000005584	CRB2	1	1	ENSSSCG00000005584	0
BP	GO:0042347	negative regulation of NF-kappaB import into nucleus	1/174	10/10903	0.148659595769137	0.402442769236749	ENSSSCG00000001952	NFKBIA	1	1	ENSSSCG00000001952	0
BP	GO:0042994	cytoplasmic sequestering of transcription factor	1/174	10/10903	0.148659595769137	0.402442769236749	ENSSSCG00000001952	NFKBIA	1	1	ENSSSCG00000001952	0
BP	GO:0043584	nose development	1/174	10/10903	0.148659595769137	0.402442769236749	ENSSSCG00000006231	CHD7	1	0		1	ENSSSCG00000006231
BP	GO:0043691	reverse cholesterol transport	1/174	10/10903	0.148659595769137	0.402442769236749	ENSSSCG00000005423	ABCA1	1	0		1	ENSSSCG00000005423
BP	GO:0043970	histone H3-K9 acetylation	1/174	10/10903	0.148659595769137	0.402442769236749	ENSSSCG00000023324	KMT2A	1	0		1	ENSSSCG00000023324
BP	GO:0044331	cell-cell adhesion mediated by cadherin	1/174	10/10903	0.148659595769137	0.402442769236749	ENSSSCG00000027074	FER	1	1	ENSSSCG00000027074	0
BP	GO:0045589	regulation of regulatory T cell differentiation	1/174	10/10903	0.148659595769137	0.402442769236749	ENSSSCG00000014277	IRF1	1	1	ENSSSCG00000014277	0
BP	GO:0045651	positive regulation of macrophage differentiation	1/174	10/10903	0.148659595769137	0.402442769236749	ENSSSCG00000037449	CSF1	1	1	ENSSSCG00000037449	0
BP	GO:0046321	positive regulation of fatty acid oxidation	1/174	10/10903	0.148659595769137	0.402442769236749	ENSSSCG00000005385	NR4A3	1	1	ENSSSCG00000005385	0
BP	GO:0046339	diacylglycerol metabolic process	1/174	10/10903	0.148659595769137	0.402442769236749	ENSSSCG00000031538	ANG	1	1	ENSSSCG00000031538	0
BP	GO:0048505	regulation of timing of cell differentiation	1/174	10/10903	0.148659595769137	0.402442769236749	ENSSSCG00000013320	PAX6	1	0		1	ENSSSCG00000013320
BP	GO:0050911	detection of chemical stimulus involved in sensory perception of smell	1/174	10/10903	0.148659595769137	0.402442769236749	ENSSSCG00000002170	-	1	0		1	ENSSSCG00000002170
BP	GO:0051131	chaperone-mediated protein complex assembly	1/174	10/10903	0.148659595769137	0.402442769236749	ENSSSCG00000000496	CCT2	1	0		1	ENSSSCG00000000496
BP	GO:0051151	negative regulation of smooth muscle cell differentiation	1/174	10/10903	0.148659595769137	0.402442769236749	ENSSSCG00000024592	ANKRD17	1	0		1	ENSSSCG00000024592
BP	GO:0051571	positive regulation of histone H3-K4 methylation	1/174	10/10903	0.148659595769137	0.402442769236749	ENSSSCG00000023324	KMT2A	1	0		1	ENSSSCG00000023324
BP	GO:0060572	morphogenesis of an epithelial bud	1/174	10/10903	0.148659595769137	0.402442769236749	ENSSSCG00000015733	GLI2	1	0		1	ENSSSCG00000015733
BP	GO:0061154	endothelial tube morphogenesis	1/174	10/10903	0.148659595769137	0.402442769236749	ENSSSCG00000032474	CXCL10	1	1	ENSSSCG00000032474	0
BP	GO:0098543	detection of other organism	1/174	10/10903	0.148659595769137	0.402442769236749	ENSSSCG00000025560	PGLYRP2	1	1	ENSSSCG00000025560	0
BP	GO:1900409	positive regulation of cellular response to oxidative stress	1/174	10/10903	0.148659595769137	0.402442769236749	ENSSSCG00000001404	TNF	1	1	ENSSSCG00000001404	0
BP	GO:1903430	negative regulation of cell maturation	1/174	10/10903	0.148659595769137	0.402442769236749	ENSSSCG00000003576	GPR3	1	1	ENSSSCG00000003576	0
BP	GO:1904705	regulation of vascular smooth muscle cell proliferation	1/174	10/10903	0.148659595769137	0.402442769236749	ENSSSCG00000001404	TNF	1	1	ENSSSCG00000001404	0
BP	GO:1990874	vascular smooth muscle cell proliferation	1/174	10/10903	0.148659595769137	0.402442769236749	ENSSSCG00000001404	TNF	1	1	ENSSSCG00000001404	0
BP	GO:2000369	regulation of clathrin-dependent endocytosis	1/174	10/10903	0.148659595769137	0.402442769236749	ENSSSCG00000003807	DNAJC6	1	0		1	ENSSSCG00000003807
BP	GO:2001267	regulation of cysteine-type endopeptidase activity involved in apoptotic signaling pathway	1/174	10/10903	0.148659595769137	0.402442769236749	ENSSSCG00000032434	PLAUR	1	1	ENSSSCG00000032434	0
BP	GO:0007606	sensory perception of chemical stimulus	2/174	43/10903	0.14992082258241	0.402442769236749	ENSSSCG00000002170/ENSSSCG00000029468	-/P2RX3	2	1	ENSSSCG00000029468	1	ENSSSCG00000002170
BP	GO:0008306	associative learning	2/174	43/10903	0.14992082258241	0.402442769236749	ENSSSCG00000023324/ENSSSCG00000017748	KMT2A/NF1	2	0		2	ENSSSCG00000023324/ENSSSCG00000017748
BP	GO:0032623	interleukin-2 production	2/174	43/10903	0.14992082258241	0.402442769236749	ENSSSCG00000021576/ENSSSCG00000004154	CD83/TNFAIP3	2	2	ENSSSCG00000021576/ENSSSCG00000004154	0
BP	GO:0042308	negative regulation of protein import into nucleus	2/174	43/10903	0.14992082258241	0.402442769236749	ENSSSCG00000001952/ENSSSCG00000017748	NFKBIA/NF1	2	1	ENSSSCG00000001952	1	ENSSSCG00000017748
BP	GO:0042475	odontogenesis of dentin-containing tooth	2/174	43/10903	0.14992082258241	0.402442769236749	ENSSSCG00000037449/ENSSSCG00000015733	CSF1/GLI2	2	1	ENSSSCG00000037449	1	ENSSSCG00000015733
BP	GO:0044106	cellular amine metabolic process	2/174	43/10903	0.14992082258241	0.402442769236749	ENSSSCG00000026239/ENSSSCG00000023054	VPS35/IDO2	2	1	ENSSSCG00000023054	1	ENSSSCG00000026239
BP	GO:0048599	oocyte development	2/174	43/10903	0.14992082258241	0.402442769236749	ENSSSCG00000011363/ENSSSCG00000003576	PRKAR2A/GPR3	2	1	ENSSSCG00000003576	1	ENSSSCG00000011363
BP	GO:0050688	regulation of defense response to virus	2/174	43/10903	0.14992082258241	0.402442769236749	ENSSSCG00000024592/ENSSSCG00000033520	ANKRD17/IL23A	2	1	ENSSSCG00000033520	1	ENSSSCG00000024592
BP	GO:0051028	mRNA transport	2/174	43/10903	0.14992082258241	0.402442769236749	ENSSSCG00000013223/ENSSSCG00000016845	NUP160/NUP155	2	0		2	ENSSSCG00000013223/ENSSSCG00000016845
BP	GO:0051445	regulation of meiotic cell cycle	2/174	43/10903	0.14992082258241	0.402442769236749	ENSSSCG00000011363/ENSSSCG00000003576	PRKAR2A/GPR3	2	1	ENSSSCG00000003576	1	ENSSSCG00000011363
BP	GO:0055008	cardiac muscle tissue morphogenesis	2/174	43/10903	0.14992082258241	0.402442769236749	ENSSSCG00000040746/ENSSSCG00000006231	LRP2/CHD7	2	0		2	ENSSSCG00000040746/ENSSSCG00000006231
BP	GO:0072091	regulation of stem cell proliferation	2/174	43/10903	0.14992082258241	0.402442769236749	ENSSSCG00000017748/ENSSSCG00000013320	NF1/PAX6	2	0		2	ENSSSCG00000017748/ENSSSCG00000013320
BP	GO:1904590	negative regulation of protein import	2/174	43/10903	0.14992082258241	0.402442769236749	ENSSSCG00000001952/ENSSSCG00000017748	NFKBIA/NF1	2	1	ENSSSCG00000001952	1	ENSSSCG00000017748
BP	GO:0009636	response to toxic substance	3/174	84/10903	0.150448236082064	0.403454278742592	ENSSSCG00000001404/ENSSSCG00000021973/ENSSSCG00000017705	TNF/GPX8/CCL5	3	3	ENSSSCG00000001404/ENSSSCG00000021973/ENSSSCG00000017705	0
BP	GO:0048872	homeostasis of number of cells	5/174	176/10903	0.150640744735908	0.403566555147498	ENSSSCG00000023324/ENSSSCG00000004154/ENSSSCG00000037449/ENSSSCG00000017466/ENSSSCG00000000816	KMT2A/TNFAIP3/CSF1/CCR7/SENP1	5	3	ENSSSCG00000004154/ENSSSCG00000037449/ENSSSCG00000017466	2	ENSSSCG00000023324/ENSSSCG00000000816
BP	GO:0008202	steroid metabolic process	4/174	129/10903	0.151142598215628	0.404102814989689	ENSSSCG00000005423/ENSSSCG00000001404/ENSSSCG00000016519/ENSSSCG00000032613	ABCA1/TNF/AKR1D1/SNAI1	4	2	ENSSSCG00000001404/ENSSSCG00000032613	2	ENSSSCG00000005423/ENSSSCG00000016519
BP	GO:1904950	negative regulation of establishment of protein localization	4/174	129/10903	0.151142598215628	0.404102814989689	ENSSSCG00000039888/ENSSSCG00000001952/ENSSSCG00000017748/ENSSSCG00000001404	STXBP5L/NFKBIA/NF1/TNF	4	2	ENSSSCG00000001952/ENSSSCG00000001404	2	ENSSSCG00000039888/ENSSSCG00000017748
BP	GO:0006887	exocytosis	5/174	177/10903	0.153154841204043	0.406252908082554	ENSSSCG00000039888/ENSSSCG00000005385/ENSSSCG00000027074/ENSSSCG00000034282/ENSSSCG00000017705	STXBP5L/NR4A3/FER/ABCA12/CCL5	5	3	ENSSSCG00000005385/ENSSSCG00000027074/ENSSSCG00000017705	2	ENSSSCG00000039888/ENSSSCG00000034282
BP	GO:0048638	regulation of developmental growth	5/174	177/10903	0.153154841204043	0.406252908082554	ENSSSCG00000003654/ENSSSCG00000016974/ENSSSCG00000006231/ENSSSCG00000023165/ENSSSCG00000037449	MACF1/MAP1B/CHD7/SEMA7A/CSF1	5	2	ENSSSCG00000023165/ENSSSCG00000037449	3	ENSSSCG00000003654/ENSSSCG00000016974/ENSSSCG00000006231
BP	GO:0003006	developmental process involved in reproduction	9/174	380/10903	0.154153008497006	0.406252908082554	ENSSSCG00000040746/ENSSSCG00000011363/ENSSSCG00000006231/ENSSSCG00000012967/ENSSSCG00000011510/ENSSSCG00000037449/ENSSSCG00000015733/ENSSSCG00000032613/ENSSSCG00000003576	LRP2/PRKAR2A/CHD7/FOSL1/TMF1/CSF1/GLI2/SNAI1/GPR3	9	5	ENSSSCG00000012967/ENSSSCG00000011510/ENSSSCG00000037449/ENSSSCG00000032613/ENSSSCG00000003576	4	ENSSSCG00000040746/ENSSSCG00000011363/ENSSSCG00000006231/ENSSSCG00000015733
BP	GO:0001885	endothelial cell development	2/174	44/10903	0.15549733065391	0.406252908082554	ENSSSCG00000001404/ENSSSCG00000013655	TNF/ICAM1	2	2	ENSSSCG00000001404/ENSSSCG00000013655	0
BP	GO:0001909	leukocyte mediated cytotoxicity	2/174	44/10903	0.15549733065391	0.406252908082554	ENSSSCG00000033520/ENSSSCG00000010151	IL23A/LYST	2	1	ENSSSCG00000033520	1	ENSSSCG00000010151
BP	GO:0007422	peripheral nervous system development	2/174	44/10903	0.15549733065391	0.406252908082554	ENSSSCG00000004540/ENSSSCG00000017748	ONECUT2/NF1	2	0		2	ENSSSCG00000004540/ENSSSCG00000017748
BP	GO:0009994	oocyte differentiation	2/174	44/10903	0.15549733065391	0.406252908082554	ENSSSCG00000011363/ENSSSCG00000003576	PRKAR2A/GPR3	2	1	ENSSSCG00000003576	1	ENSSSCG00000011363
BP	GO:0019218	regulation of steroid metabolic process	2/174	44/10903	0.15549733065391	0.406252908082554	ENSSSCG00000001404/ENSSSCG00000032613	TNF/SNAI1	2	2	ENSSSCG00000001404/ENSSSCG00000032613	0
BP	GO:0031016	pancreas development	2/174	44/10903	0.15549733065391	0.406252908082554	ENSSSCG00000004540/ENSSSCG00000013320	ONECUT2/PAX6	2	0		2	ENSSSCG00000004540/ENSSSCG00000013320
BP	GO:0033619	membrane protein proteolysis	2/174	44/10903	0.15549733065391	0.406252908082554	ENSSSCG00000034581/ENSSSCG00000001404	LRIG2/TNF	2	1	ENSSSCG00000001404	1	ENSSSCG00000034581
BP	GO:0030100	regulation of endocytosis	4/174	131/10903	0.157140670496134	0.406252908082554	ENSSSCG00000015115/ENSSSCG00000003807/ENSSSCG00000013551/ENSSSCG00000001404	CBL/DNAJC6/C3/TNF	4	2	ENSSSCG00000013551/ENSSSCG00000001404	2	ENSSSCG00000015115/ENSSSCG00000003807
BP	GO:0060537	muscle tissue development	6/174	228/10903	0.157653454501097	0.406252908082554	ENSSSCG00000040746/ENSSSCG00000006231/ENSSSCG00000017748/ENSSSCG00000011867/ENSSSCG00000030165/ENSSSCG00000010816	LRP2/CHD7/NF1/MYLK/MAFF/TGFB2	6	1	ENSSSCG00000030165	5	ENSSSCG00000040746/ENSSSCG00000006231/ENSSSCG00000017748/ENSSSCG00000011867/ENSSSCG00000010816
BP	GO:0031344	regulation of cell projection organization	8/174	330/10903	0.157908557899908	0.406252908082554	ENSSSCG00000003654/ENSSSCG00000016974/ENSSSCG00000026239/ENSSSCG00000008508/ENSSSCG00000034581/ENSSSCG00000023165/ENSSSCG00000013655/ENSSSCG00000027074	MACF1/MAP1B/VPS35/FAM98A/LRIG2/SEMA7A/ICAM1/FER	8	3	ENSSSCG00000023165/ENSSSCG00000013655/ENSSSCG00000027074	5	ENSSSCG00000003654/ENSSSCG00000016974/ENSSSCG00000026239/ENSSSCG00000008508/ENSSSCG00000034581
BP	GO:0001704	formation of primary germ layer	3/174	86/10903	0.158059245523564	0.406252908082554	ENSSSCG00000005385/ENSSSCG00000005584/ENSSSCG00000032613	NR4A3/CRB2/SNAI1	3	3	ENSSSCG00000005385/ENSSSCG00000005584/ENSSSCG00000032613	0
BP	GO:1903531	negative regulation of secretion by cell	3/174	86/10903	0.158059245523564	0.406252908082554	ENSSSCG00000039888/ENSSSCG00000017748/ENSSSCG00000001404	STXBP5L/NF1/TNF	3	1	ENSSSCG00000001404	2	ENSSSCG00000039888/ENSSSCG00000017748
BP	GO:0006874	cellular calcium ion homeostasis	5/174	179/10903	0.158235625844407	0.406252908082554	ENSSSCG00000006231/ENSSSCG00000032474/ENSSSCG00000015136/ENSSSCG00000017705/ENSSSCG00000003576	CHD7/CXCL10/UBASH3B/CCL5/GPR3	5	3	ENSSSCG00000032474/ENSSSCG00000017705/ENSSSCG00000003576	2	ENSSSCG00000006231/ENSSSCG00000015136
BP	GO:0071900	regulation of protein serine/threonine kinase activity	7/174	279/10903	0.158765300782622	0.406252908082554	ENSSSCG00000011363/ENSSSCG00000035249/ENSSSCG00000009850/ENSSSCG00000017748/ENSSSCG00000001404/ENSSSCG00000004154/ENSSSCG00000022689	PRKAR2A/GADD45G/TAOK3/NF1/TNF/TNFAIP3/GADD45B	7	4	ENSSSCG00000035249/ENSSSCG00000001404/ENSSSCG00000004154/ENSSSCG00000022689	3	ENSSSCG00000011363/ENSSSCG00000009850/ENSSSCG00000017748
BP	GO:0016567	protein ubiquitination	11/174	490/10903	0.16015123706606	0.406252908082554	ENSSSCG00000008740/ENSSSCG00000015115/ENSSSCG00000025902/ENSSSCG00000004561/ENSSSCG00000008124/ENSSSCG00000029796/ENSSSCG00000011530/ENSSSCG00000005150/ENSSSCG00000004332/ENSSSCG00000004154/ENSSSCG00000016606	FBXL5/CBL/ANAPC4/HERC1/NEURL3/KBTBD11/CRBN/KLHL9/BACH2/TNFAIP3/ASB15	11	2	ENSSSCG00000008124/ENSSSCG00000004154	9	ENSSSCG00000008740/ENSSSCG00000015115/ENSSSCG00000025902/ENSSSCG00000004561/ENSSSCG00000029796/ENSSSCG00000011530/ENSSSCG00000005150/ENSSSCG00000004332/ENSSSCG00000016606
BP	GO:0045089	positive regulation of innate immune response	4/174	132/10903	0.160172797169425	0.406252908082554	ENSSSCG00000024592/ENSSSCG00000001952/ENSSSCG00000004154/ENSSSCG00000014277	ANKRD17/NFKBIA/TNFAIP3/IRF1	4	3	ENSSSCG00000001952/ENSSSCG00000004154/ENSSSCG00000014277	1	ENSSSCG00000024592
BP	GO:0043405	regulation of MAP kinase activity	5/174	180/10903	0.160801888354189	0.406252908082554	ENSSSCG00000035249/ENSSSCG00000009850/ENSSSCG00000017748/ENSSSCG00000001404/ENSSSCG00000022689	GADD45G/TAOK3/NF1/TNF/GADD45B	5	3	ENSSSCG00000035249/ENSSSCG00000001404/ENSSSCG00000022689	2	ENSSSCG00000009850/ENSSSCG00000017748
BP	GO:0031329	regulation of cellular catabolic process	9/174	384/10903	0.160980337521412	0.406252908082554	ENSSSCG00000008740/ENSSSCG00000026239/ENSSSCG00000004561/ENSSSCG00000034581/ENSSSCG00000016147/ENSSSCG00000001404/ENSSSCG00000004154/ENSSSCG00000011510/ENSSSCG00000000816	FBXL5/VPS35/HERC1/LRIG2/PIKFYVE/TNF/TNFAIP3/TMF1/SENP1	9	3	ENSSSCG00000001404/ENSSSCG00000004154/ENSSSCG00000011510	6	ENSSSCG00000008740/ENSSSCG00000026239/ENSSSCG00000004561/ENSSSCG00000034581/ENSSSCG00000016147/ENSSSCG00000000816
BP	GO:0002088	lens development in camera-type eye	2/174	45/10903	0.161113142288982	0.406252908082554	ENSSSCG00000040607/ENSSSCG00000013320	MAF/PAX6	2	0		2	ENSSSCG00000040607/ENSSSCG00000013320
BP	GO:0034109	homotypic cell-cell adhesion	2/174	45/10903	0.161113142288982	0.406252908082554	ENSSSCG00000015136/ENSSSCG00000017705	UBASH3B/CCL5	2	1	ENSSSCG00000017705	1	ENSSSCG00000015136
BP	GO:0046849	bone remodeling	2/174	45/10903	0.161113142288982	0.406252908082554	ENSSSCG00000017748/ENSSSCG00000015136	NF1/UBASH3B	2	0		2	ENSSSCG00000017748/ENSSSCG00000015136
BP	GO:0050906	detection of stimulus involved in sensory perception	2/174	45/10903	0.161113142288982	0.406252908082554	ENSSSCG00000010426/ENSSSCG00000002170	PCDH15/-	2	0		2	ENSSSCG00000010426/ENSSSCG00000002170
BP	GO:0051963	regulation of synapse assembly	2/174	45/10903	0.161113142288982	0.406252908082554	ENSSSCG00000026129/ENSSSCG00000012724	ADGRL3/SLITRK2	2	0		2	ENSSSCG00000026129/ENSSSCG00000012724
BP	GO:0060113	inner ear receptor cell differentiation	2/174	45/10903	0.161113142288982	0.406252908082554	ENSSSCG00000010426/ENSSSCG00000009196	PCDH15/ATOH1	2	0		2	ENSSSCG00000010426/ENSSSCG00000009196
BP	GO:0002360	T cell lineage commitment	1/174	11/10903	0.162258533649994	0.406252908082554	ENSSSCG00000033520	IL23A	1	1	ENSSSCG00000033520	0
BP	GO:0006491	N-glycan processing	1/174	11/10903	0.162258533649994	0.406252908082554	ENSSSCG00000011918	USF3	1	0		1	ENSSSCG00000011918
BP	GO:0006614	SRP-dependent cotranslational protein targeting to membrane	1/174	11/10903	0.162258533649994	0.406252908082554	ENSSSCG00000004785	SRP14	1	0		1	ENSSSCG00000004785
BP	GO:0006953	acute-phase response	1/174	11/10903	0.162258533649994	0.406252908082554	ENSSSCG00000001404	TNF	1	1	ENSSSCG00000001404	0
BP	GO:0007175	negative regulation of epidermal growth factor-activated receptor activity	1/174	11/10903	0.162258533649994	0.406252908082554	ENSSSCG00000015115	CBL	1	0		1	ENSSSCG00000015115
BP	GO:0008207	C21-steroid hormone metabolic process	1/174	11/10903	0.162258533649994	0.406252908082554	ENSSSCG00000016519	AKR1D1	1	0		1	ENSSSCG00000016519
BP	GO:0008356	asymmetric cell division	1/174	11/10903	0.162258533649994	0.406252908082554	ENSSSCG00000013320	PAX6	1	0		1	ENSSSCG00000013320
BP	GO:0010107	potassium ion import	1/174	11/10903	0.162258533649994	0.406252908082554	ENSSSCG00000039947	KCNJ2	1	0		1	ENSSSCG00000039947
BP	GO:0010560	positive regulation of glycoprotein biosynthetic process	1/174	11/10903	0.162258533649994	0.406252908082554	ENSSSCG00000017466	CCR7	1	1	ENSSSCG00000017466	0
BP	GO:0010640	regulation of platelet-derived growth factor receptor signaling pathway	1/174	11/10903	0.162258533649994	0.406252908082554	ENSSSCG00000034581	LRIG2	1	0		1	ENSSSCG00000034581
BP	GO:0010888	negative regulation of lipid storage	1/174	11/10903	0.162258533649994	0.406252908082554	ENSSSCG00000001952	NFKBIA	1	1	ENSSSCG00000001952	0
BP	GO:0014808	release of sequestered calcium ion into cytosol by sarcoplasmic reticulum	1/174	11/10903	0.162258533649994	0.406252908082554	ENSSSCG00000006231	CHD7	1	0		1	ENSSSCG00000006231
BP	GO:0023019	signal transduction involved in regulation of gene expression	1/174	11/10903	0.162258533649994	0.406252908082554	ENSSSCG00000013320	PAX6	1	0		1	ENSSSCG00000013320
BP	GO:0032148	activation of protein kinase B activity	1/174	11/10903	0.162258533649994	0.406252908082554	ENSSSCG00000031538	ANG	1	1	ENSSSCG00000031538	0
BP	GO:0033198	response to ATP	1/174	11/10903	0.162258533649994	0.406252908082554	ENSSSCG00000029468	P2RX3	1	1	ENSSSCG00000029468	0
BP	GO:0034349	glial cell apoptotic process	1/174	11/10903	0.162258533649994	0.406252908082554	ENSSSCG00000017723	CCL2	1	1	ENSSSCG00000017723	0
BP	GO:0035456	response to interferon-beta	1/174	11/10903	0.162258533649994	0.406252908082554	ENSSSCG00000014277	IRF1	1	1	ENSSSCG00000014277	0
BP	GO:0042053	regulation of dopamine metabolic process	1/174	11/10903	0.162258533649994	0.406252908082554	ENSSSCG00000026239	VPS35	1	0		1	ENSSSCG00000026239
BP	GO:0042069	regulation of catecholamine metabolic process	1/174	11/10903	0.162258533649994	0.406252908082554	ENSSSCG00000026239	VPS35	1	0		1	ENSSSCG00000026239
BP	GO:0042220	response to cocaine	1/174	11/10903	0.162258533649994	0.406252908082554	ENSSSCG00000026129	ADGRL3	1	0		1	ENSSSCG00000026129
BP	GO:0043518	negative regulation of DNA damage response, signal transduction by p53 class mediator	1/174	11/10903	0.162258533649994	0.406252908082554	ENSSSCG00000032613	SNAI1	1	1	ENSSSCG00000032613	0
BP	GO:0043586	tongue development	1/174	11/10903	0.162258533649994	0.406252908082554	ENSSSCG00000005180	BNC2	1	0		1	ENSSSCG00000005180
BP	GO:0044321	response to leptin	1/174	11/10903	0.162258533649994	0.406252908082554	ENSSSCG00000005385	NR4A3	1	1	ENSSSCG00000005385	0
BP	GO:0045066	regulatory T cell differentiation	1/174	11/10903	0.162258533649994	0.406252908082554	ENSSSCG00000014277	IRF1	1	1	ENSSSCG00000014277	0
BP	GO:0045624	positive regulation of T-helper cell differentiation	1/174	11/10903	0.162258533649994	0.406252908082554	ENSSSCG00000033520	IL23A	1	1	ENSSSCG00000033520	0
BP	GO:0045687	positive regulation of glial cell differentiation	1/174	11/10903	0.162258533649994	0.406252908082554	ENSSSCG00000016916	IL6ST	1	1	ENSSSCG00000016916	0
BP	GO:0048305	immunoglobulin secretion	1/174	11/10903	0.162258533649994	0.406252908082554	ENSSSCG00000001404	TNF	1	1	ENSSSCG00000001404	0
BP	GO:0048485	sympathetic nervous system development	1/174	11/10903	0.162258533649994	0.406252908082554	ENSSSCG00000017748	NF1	1	0		1	ENSSSCG00000017748
BP	GO:0051044	positive regulation of membrane protein ectodomain proteolysis	1/174	11/10903	0.162258533649994	0.406252908082554	ENSSSCG00000001404	TNF	1	1	ENSSSCG00000001404	0
BP	GO:0051531	NFAT protein import into nucleus	1/174	11/10903	0.162258533649994	0.406252908082554	ENSSSCG00000001404	TNF	1	1	ENSSSCG00000001404	0
BP	GO:0070243	regulation of thymocyte apoptotic process	1/174	11/10903	0.162258533649994	0.406252908082554	ENSSSCG00000002917	NFKBID	1	1	ENSSSCG00000002917	0
BP	GO:0071803	positive regulation of podosome assembly	1/174	11/10903	0.162258533649994	0.406252908082554	ENSSSCG00000001404	TNF	1	1	ENSSSCG00000001404	0
BP	GO:0090141	positive regulation of mitochondrial fission	1/174	11/10903	0.162258533649994	0.406252908082554	ENSSSCG00000026239	VPS35	1	0		1	ENSSSCG00000026239
BP	GO:0090330	regulation of platelet aggregation	1/174	11/10903	0.162258533649994	0.406252908082554	ENSSSCG00000015136	UBASH3B	1	0		1	ENSSSCG00000015136
BP	GO:1900195	positive regulation of oocyte maturation	1/174	11/10903	0.162258533649994	0.406252908082554	ENSSSCG00000011363	PRKAR2A	1	0		1	ENSSSCG00000011363
BP	GO:1900274	regulation of phospholipase C activity	1/174	11/10903	0.162258533649994	0.406252908082554	ENSSSCG00000031538	ANG	1	1	ENSSSCG00000031538	0
BP	GO:1902884	positive regulation of response to oxidative stress	1/174	11/10903	0.162258533649994	0.406252908082554	ENSSSCG00000001404	TNF	1	1	ENSSSCG00000001404	0
BP	GO:1903431	positive regulation of cell maturation	1/174	11/10903	0.162258533649994	0.406252908082554	ENSSSCG00000011363	PRKAR2A	1	0		1	ENSSSCG00000011363
BP	GO:1903514	calcium ion transport from endoplasmic reticulum to cytosol	1/174	11/10903	0.162258533649994	0.406252908082554	ENSSSCG00000006231	CHD7	1	0		1	ENSSSCG00000006231
BP	GO:1904814	regulation of protein localization to chromosome, telomeric region	1/174	11/10903	0.162258533649994	0.406252908082554	ENSSSCG00000000496	CCT2	1	0		1	ENSSSCG00000000496
BP	GO:1905331	negative regulation of morphogenesis of an epithelium	1/174	11/10903	0.162258533649994	0.406252908082554	ENSSSCG00000001404	TNF	1	1	ENSSSCG00000001404	0
BP	GO:0060249	anatomical structure homeostasis	6/174	231/10903	0.164437748223047	0.411324675527117	ENSSSCG00000000496/ENSSSCG00000023324/ENSSSCG00000017748/ENSSSCG00000015136/ENSSSCG00000034282/ENSSSCG00000037449	CCT2/KMT2A/NF1/UBASH3B/ABCA12/CSF1	6	1	ENSSSCG00000037449	5	ENSSSCG00000000496/ENSSSCG00000023324/ENSSSCG00000017748/ENSSSCG00000015136/ENSSSCG00000034282
BP	GO:0006367	transcription initiation from RNA polymerase II promoter	2/174	46/10903	0.166765604949435	0.414438827142427	ENSSSCG00000027115/ENSSSCG00000039888	-/STXBP5L	2	0		2	ENSSSCG00000027115/ENSSSCG00000039888
BP	GO:0006942	regulation of striated muscle contraction	2/174	46/10903	0.166765604949435	0.414438827142427	ENSSSCG00000039947/ENSSSCG00000031903	KCNJ2/TNNT3	2	1	ENSSSCG00000031903	1	ENSSSCG00000039947
BP	GO:0021954	central nervous system neuron development	2/174	46/10903	0.166765604949435	0.414438827142427	ENSSSCG00000012585/ENSSSCG00000015733	DCX/GLI2	2	0		2	ENSSSCG00000012585/ENSSSCG00000015733
BP	GO:0032642	regulation of chemokine production	2/174	46/10903	0.166765604949435	0.414438827142427	ENSSSCG00000001404/ENSSSCG00000003755	TNF/MCOLN2	2	1	ENSSSCG00000001404	1	ENSSSCG00000003755
BP	GO:0040014	regulation of multicellular organism growth	2/174	46/10903	0.166765604949435	0.414438827142427	ENSSSCG00000006231/ENSSSCG00000037449	CHD7/CSF1	2	1	ENSSSCG00000037449	1	ENSSSCG00000006231
BP	GO:0060411	cardiac septum morphogenesis	2/174	46/10903	0.166765604949435	0.414438827142427	ENSSSCG00000040746/ENSSSCG00000006231	LRP2/CHD7	2	0		2	ENSSSCG00000040746/ENSSSCG00000006231
BP	GO:0070227	lymphocyte apoptotic process	2/174	46/10903	0.166765604949435	0.414438827142427	ENSSSCG00000002917/ENSSSCG00000017705	NFKBID/CCL5	2	2	ENSSSCG00000002917/ENSSSCG00000017705	0
BP	GO:0019058	viral life cycle	5/174	183/10903	0.168601556633558	0.416427545647091	ENSSSCG00000008953/novel.15/ENSSSCG00000001404/ENSSSCG00000013655/ENSSSCG00000017705	CXCL8/-/TNF/ICAM1/CCL5	5	4	ENSSSCG00000008953/ENSSSCG00000001404/ENSSSCG00000013655/ENSSSCG00000017705	1	novel.15
BP	GO:0010466	negative regulation of peptidase activity	4/174	135/10903	0.169396889888511	0.416427545647091	ENSSSCG00000013551/ENSSSCG00000032434/ENSSSCG00000002487/ENSSSCG00000005584	C3/PLAUR/SERPINA3-2/CRB2	4	4	ENSSSCG00000013551/ENSSSCG00000032434/ENSSSCG00000002487/ENSSSCG00000005584	0
BP	GO:0008361	regulation of cell size	3/174	89/10903	0.169692128976335	0.416427545647091	ENSSSCG00000003654/ENSSSCG00000016974/ENSSSCG00000023165	MACF1/MAP1B/SEMA7A	3	1	ENSSSCG00000023165	2	ENSSSCG00000003654/ENSSSCG00000016974
BP	GO:0051090	regulation of sequence-specific DNA binding transcription factor activity	6/174	234/10903	0.17134558669217	0.416427545647091	ENSSSCG00000029464/ENSSSCG00000001952/ENSSSCG00000001404/ENSSSCG00000004154/ENSSSCG00000027074/ENSSSCG00000002917	KDM5A/NFKBIA/TNF/TNFAIP3/FER/NFKBID	6	5	ENSSSCG00000001952/ENSSSCG00000001404/ENSSSCG00000004154/ENSSSCG00000027074/ENSSSCG00000002917	1	ENSSSCG00000029464
BP	GO:0003208	cardiac ventricle morphogenesis	2/174	47/10903	0.172452139847022	0.416427545647091	ENSSSCG00000040746/ENSSSCG00000006231	LRP2/CHD7	2	0		2	ENSSSCG00000040746/ENSSSCG00000006231
BP	GO:0032602	chemokine production	2/174	47/10903	0.172452139847022	0.416427545647091	ENSSSCG00000001404/ENSSSCG00000003755	TNF/MCOLN2	2	1	ENSSSCG00000001404	1	ENSSSCG00000003755
BP	GO:0042490	mechanoreceptor differentiation	2/174	47/10903	0.172452139847022	0.416427545647091	ENSSSCG00000010426/ENSSSCG00000009196	PCDH15/ATOH1	2	0		2	ENSSSCG00000010426/ENSSSCG00000009196
BP	GO:0045582	positive regulation of T cell differentiation	2/174	47/10903	0.172452139847022	0.416427545647091	ENSSSCG00000021576/ENSSSCG00000033520	CD83/IL23A	2	2	ENSSSCG00000021576/ENSSSCG00000033520	0
BP	GO:0048259	regulation of receptor-mediated endocytosis	2/174	47/10903	0.172452139847022	0.416427545647091	ENSSSCG00000015115/ENSSSCG00000003807	CBL/DNAJC6	2	0		2	ENSSSCG00000015115/ENSSSCG00000003807
BP	GO:0098876	vesicle-mediated transport to the plasma membrane	2/174	47/10903	0.172452139847022	0.416427545647091	ENSSSCG00000003654/ENSSSCG00000026239	MACF1/VPS35	2	0		2	ENSSSCG00000003654/ENSSSCG00000026239
BP	GO:0007098	centrosome cycle	3/174	90/10903	0.173624084320529	0.416427545647091	ENSSSCG00000027105/ENSSSCG00000003888/ENSSSCG00000024663	TUBGCP5/STIL/SPICE1	3	0		3	ENSSSCG00000027105/ENSSSCG00000003888/ENSSSCG00000024663
BP	GO:0008643	carbohydrate transport	3/174	90/10903	0.173624084320529	0.416427545647091	ENSSSCG00000013551/ENSSSCG00000005385/ENSSSCG00000001404	C3/NR4A3/TNF	3	3	ENSSSCG00000013551/ENSSSCG00000005385/ENSSSCG00000001404	0
BP	GO:0055074	calcium ion homeostasis	5/174	185/10903	0.173883195140166	0.416427545647091	ENSSSCG00000006231/ENSSSCG00000032474/ENSSSCG00000015136/ENSSSCG00000017705/ENSSSCG00000003576	CHD7/CXCL10/UBASH3B/CCL5/GPR3	5	3	ENSSSCG00000032474/ENSSSCG00000017705/ENSSSCG00000003576	2	ENSSSCG00000006231/ENSSSCG00000015136
BP	GO:0002455	humoral immune response mediated by circulating immunoglobulin	1/174	12/10903	0.175641476648975	0.416427545647091	ENSSSCG00000001404	TNF	1	1	ENSSSCG00000001404	0
BP	GO:0002825	regulation of T-helper 1 type immune response	1/174	12/10903	0.175641476648975	0.416427545647091	ENSSSCG00000033520	IL23A	1	1	ENSSSCG00000033520	0
BP	GO:0003198	epithelial to mesenchymal transition involved in endocardial cushion formation	1/174	12/10903	0.175641476648975	0.416427545647091	ENSSSCG00000032613	SNAI1	1	1	ENSSSCG00000032613	0
BP	GO:0003215	cardiac right ventricle morphogenesis	1/174	12/10903	0.175641476648975	0.416427545647091	ENSSSCG00000006231	CHD7	1	0		1	ENSSSCG00000006231
BP	GO:0006027	glycosaminoglycan catabolic process	1/174	12/10903	0.175641476648975	0.416427545647091	ENSSSCG00000025560	PGLYRP2	1	1	ENSSSCG00000025560	0
BP	GO:0006699	bile acid biosynthetic process	1/174	12/10903	0.175641476648975	0.416427545647091	ENSSSCG00000016519	AKR1D1	1	0		1	ENSSSCG00000016519
BP	GO:0006706	steroid catabolic process	1/174	12/10903	0.175641476648975	0.416427545647091	ENSSSCG00000016519	AKR1D1	1	0		1	ENSSSCG00000016519
BP	GO:0008209	androgen metabolic process	1/174	12/10903	0.175641476648975	0.416427545647091	ENSSSCG00000016519	AKR1D1	1	0		1	ENSSSCG00000016519
BP	GO:0009950	dorsal/ventral axis specification	1/174	12/10903	0.175641476648975	0.416427545647091	ENSSSCG00000013320	PAX6	1	0		1	ENSSSCG00000013320
BP	GO:0030011	maintenance of cell polarity	1/174	12/10903	0.175641476648975	0.416427545647091	ENSSSCG00000005584	CRB2	1	1	ENSSSCG00000005584	0
BP	GO:0030325	adrenal gland development	1/174	12/10903	0.175641476648975	0.416427545647091	ENSSSCG00000017748	NF1	1	0		1	ENSSSCG00000017748
BP	GO:0032228	regulation of synaptic transmission, GABAergic	1/174	12/10903	0.175641476648975	0.416427545647091	ENSSSCG00000017748	NF1	1	0		1	ENSSSCG00000017748
BP	GO:0032515	negative regulation of phosphoprotein phosphatase activity	1/174	12/10903	0.175641476648975	0.416427545647091	ENSSSCG00000001404	TNF	1	1	ENSSSCG00000001404	0
BP	GO:0032660	regulation of interleukin-17 production	1/174	12/10903	0.175641476648975	0.416427545647091	ENSSSCG00000033520	IL23A	1	1	ENSSSCG00000033520	0
BP	GO:0032693	negative regulation of interleukin-10 production	1/174	12/10903	0.175641476648975	0.416427545647091	ENSSSCG00000033520	IL23A	1	1	ENSSSCG00000033520	0
BP	GO:0032823	regulation of natural killer cell differentiation	1/174	12/10903	0.175641476648975	0.416427545647091	ENSSSCG00000025560	PGLYRP2	1	1	ENSSSCG00000025560	0
BP	GO:0035590	purinergic nucleotide receptor signaling pathway	1/174	12/10903	0.175641476648975	0.416427545647091	ENSSSCG00000029468	P2RX3	1	1	ENSSSCG00000029468	0
BP	GO:0039535	regulation of RIG-I signaling pathway	1/174	12/10903	0.175641476648975	0.416427545647091	ENSSSCG00000024592	ANKRD17	1	0		1	ENSSSCG00000024592
BP	GO:0042346	positive regulation of NF-kappaB import into nucleus	1/174	12/10903	0.175641476648975	0.416427545647091	ENSSSCG00000001404	TNF	1	1	ENSSSCG00000001404	0
BP	GO:0042730	fibrinolysis	1/174	12/10903	0.175641476648975	0.416427545647091	ENSSSCG00000010312	PLAU	1	1	ENSSSCG00000010312	0
BP	GO:0043368	positive T cell selection	1/174	12/10903	0.175641476648975	0.416427545647091	ENSSSCG00000033520	IL23A	1	1	ENSSSCG00000033520	0
BP	GO:0043949	regulation of cAMP-mediated signaling	1/174	12/10903	0.175641476648975	0.416427545647091	ENSSSCG00000032474	CXCL10	1	1	ENSSSCG00000032474	0
BP	GO:0045649	regulation of macrophage differentiation	1/174	12/10903	0.175641476648975	0.416427545647091	ENSSSCG00000037449	CSF1	1	1	ENSSSCG00000037449	0
BP	GO:0045686	negative regulation of glial cell differentiation	1/174	12/10903	0.175641476648975	0.416427545647091	ENSSSCG00000017748	NF1	1	0		1	ENSSSCG00000017748
BP	GO:0045940	positive regulation of steroid metabolic process	1/174	12/10903	0.175641476648975	0.416427545647091	ENSSSCG00000001404	TNF	1	1	ENSSSCG00000001404	0
BP	GO:0048265	response to pain	1/174	12/10903	0.175641476648975	0.416427545647091	ENSSSCG00000029468	P2RX3	1	1	ENSSSCG00000029468	0
BP	GO:0048532	anatomical structure arrangement	1/174	12/10903	0.175641476648975	0.416427545647091	ENSSSCG00000010912	KIF14	1	0		1	ENSSSCG00000010912
BP	GO:0050857	positive regulation of antigen receptor-mediated signaling pathway	1/174	12/10903	0.175641476648975	0.416427545647091	ENSSSCG00000017466	CCR7	1	1	ENSSSCG00000017466	0
BP	GO:0050974	detection of mechanical stimulus involved in sensory perception	1/174	12/10903	0.175641476648975	0.416427545647091	ENSSSCG00000010426	PCDH15	1	0		1	ENSSSCG00000010426
BP	GO:0050995	negative regulation of lipid catabolic process	1/174	12/10903	0.175641476648975	0.416427545647091	ENSSSCG00000001404	TNF	1	1	ENSSSCG00000001404	0
BP	GO:0055098	response to low-density lipoprotein particle	1/174	12/10903	0.175641476648975	0.416427545647091	ENSSSCG00000005423	ABCA1	1	0		1	ENSSSCG00000005423
BP	GO:0060333	interferon-gamma-mediated signaling pathway	1/174	12/10903	0.175641476648975	0.416427545647091	ENSSSCG00000014277	IRF1	1	1	ENSSSCG00000014277	0
BP	GO:0061436	establishment of skin barrier	1/174	12/10903	0.175641476648975	0.416427545647091	ENSSSCG00000034282	ABCA12	1	0		1	ENSSSCG00000034282
BP	GO:0070200	establishment of protein localization to telomere	1/174	12/10903	0.175641476648975	0.416427545647091	ENSSSCG00000000496	CCT2	1	0		1	ENSSSCG00000000496
BP	GO:0080182	histone H3-K4 trimethylation	1/174	12/10903	0.175641476648975	0.416427545647091	ENSSSCG00000023324	KMT2A	1	0		1	ENSSSCG00000023324
BP	GO:1904874	positive regulation of telomerase RNA localization to Cajal body	1/174	12/10903	0.175641476648975	0.416427545647091	ENSSSCG00000000496	CCT2	1	0		1	ENSSSCG00000000496
BP	GO:1905209	positive regulation of cardiocyte differentiation	1/174	12/10903	0.175641476648975	0.416427545647091	ENSSSCG00000010816	TGFB2	1	0		1	ENSSSCG00000010816
BP	GO:2000479	regulation of cAMP-dependent protein kinase activity	1/174	12/10903	0.175641476648975	0.416427545647091	ENSSSCG00000011363	PRKAR2A	1	0		1	ENSSSCG00000011363
BP	GO:2000116	regulation of cysteine-type endopeptidase activity	4/174	137/10903	0.175648796782834	0.416427545647091	ENSSSCG00000001963/ENSSSCG00000001404/ENSSSCG00000032434/ENSSSCG00000000816	EGLN3/TNF/PLAUR/SENP1	4	2	ENSSSCG00000001404/ENSSSCG00000032434	2	ENSSSCG00000001963/ENSSSCG00000000816
BP	GO:0002768	immune response-regulating cell surface receptor signaling pathway	3/174	91/10903	0.177581807967111	0.419804814187535	ENSSSCG00000005385/ENSSSCG00000027074/ENSSSCG00000017466	NR4A3/FER/CCR7	3	3	ENSSSCG00000005385/ENSSSCG00000027074/ENSSSCG00000017466	0
BP	GO:0022408	negative regulation of cell-cell adhesion	3/174	91/10903	0.177581807967111	0.419804814187535	ENSSSCG00000015136/ENSSSCG00000002917/ENSSSCG00000014277	UBASH3B/NFKBID/IRF1	3	2	ENSSSCG00000002917/ENSSSCG00000014277	1	ENSSSCG00000015136
BP	GO:1903364	positive regulation of cellular protein catabolic process	3/174	91/10903	0.177581807967111	0.419804814187535	ENSSSCG00000008740/ENSSSCG00000026239/ENSSSCG00000004154	FBXL5/VPS35/TNFAIP3	3	1	ENSSSCG00000004154	2	ENSSSCG00000008740/ENSSSCG00000026239
BP	GO:0033077	T cell differentiation in thymus	2/174	48/10903	0.178170240287879	0.419804814187535	ENSSSCG00000002917/ENSSSCG00000017466	NFKBID/CCR7	2	2	ENSSSCG00000002917/ENSSSCG00000017466	0
BP	GO:0045833	negative regulation of lipid metabolic process	2/174	48/10903	0.178170240287879	0.419804814187535	ENSSSCG00000001404/ENSSSCG00000032613	TNF/SNAI1	2	2	ENSSSCG00000001404/ENSSSCG00000032613	0
BP	GO:1903363	negative regulation of cellular protein catabolic process	2/174	48/10903	0.178170240287879	0.419804814187535	ENSSSCG00000026239/ENSSSCG00000000816	VPS35/SENP1	2	0		2	ENSSSCG00000026239/ENSSSCG00000000816
BP	GO:1903901	negative regulation of viral life cycle	2/174	48/10903	0.178170240287879	0.419804814187535	ENSSSCG00000001404/ENSSSCG00000017705	TNF/CCL5	2	2	ENSSSCG00000001404/ENSSSCG00000017705	0
BP	GO:0034599	cellular response to oxidative stress	4/174	138/10903	0.178804319972715	0.420928623204659	ENSSSCG00000005385/ENSSSCG00000001404/ENSSSCG00000004154/ENSSSCG00000027074	NR4A3/TNF/TNFAIP3/FER	4	4	ENSSSCG00000005385/ENSSSCG00000001404/ENSSSCG00000004154/ENSSSCG00000027074	0
BP	GO:0000280	nuclear division	7/174	290/10903	0.181698933856155	0.421728984360059	ENSSSCG00000017514/ENSSSCG00000010912/ENSSSCG00000025902/ENSSSCG00000027105/ENSSSCG00000003888/ENSSSCG00000024663/ENSSSCG00000003576	KPNB1/KIF14/ANAPC4/TUBGCP5/STIL/SPICE1/GPR3	7	1	ENSSSCG00000003576	6	ENSSSCG00000017514/ENSSSCG00000010912/ENSSSCG00000025902/ENSSSCG00000027105/ENSSSCG00000003888/ENSSSCG00000024663
BP	GO:0071363	cellular response to growth factor stimulus	8/174	343/10903	0.182736816964582	0.421728984360059	ENSSSCG00000040746/ENSSSCG00000008953/ENSSSCG00000004540/ENSSSCG00000017723/ENSSSCG00000007538/ENSSSCG00000017705/ENSSSCG00000005584/ENSSSCG00000010816	LRP2/CXCL8/ONECUT2/CCL2/GATA5/CCL5/CRB2/TGFB2	8	4	ENSSSCG00000008953/ENSSSCG00000017723/ENSSSCG00000017705/ENSSSCG00000005584	4	ENSSSCG00000040746/ENSSSCG00000004540/ENSSSCG00000007538/ENSSSCG00000010816
BP	GO:0002027	regulation of heart rate	2/174	49/10903	0.183917470050542	0.421728984360059	ENSSSCG00000039947/ENSSSCG00000011455	KCNJ2/CACNA1D	2	0		2	ENSSSCG00000039947/ENSSSCG00000011455
BP	GO:0002286	T cell activation involved in immune response	2/174	49/10903	0.183917470050542	0.421728984360059	ENSSSCG00000013655/ENSSSCG00000033520	ICAM1/IL23A	2	2	ENSSSCG00000013655/ENSSSCG00000033520	0
BP	GO:0009408	response to heat	2/174	49/10903	0.183917470050542	0.421728984360059	ENSSSCG00000017748/ENSSSCG00000029468	NF1/P2RX3	2	1	ENSSSCG00000029468	1	ENSSSCG00000017748
BP	GO:0019882	antigen processing and presentation	2/174	49/10903	0.183917470050542	0.421728984360059	ENSSSCG00000013655/ENSSSCG00000017466	ICAM1/CCR7	2	2	ENSSSCG00000013655/ENSSSCG00000017466	0
BP	GO:0043506	regulation of JUN kinase activity	2/174	49/10903	0.183917470050542	0.421728984360059	ENSSSCG00000009850/ENSSSCG00000001404	TAOK3/TNF	2	1	ENSSSCG00000001404	1	ENSSSCG00000009850
BP	GO:0045445	myoblast differentiation	2/174	49/10903	0.183917470050542	0.421728984360059	ENSSSCG00000032474/ENSSSCG00000001404	CXCL10/TNF	2	2	ENSSSCG00000032474/ENSSSCG00000001404	0
BP	GO:1900407	regulation of cellular response to oxidative stress	2/174	49/10903	0.183917470050542	0.421728984360059	ENSSSCG00000005385/ENSSSCG00000001404	NR4A3/TNF	2	2	ENSSSCG00000005385/ENSSSCG00000001404	0
BP	GO:0040008	regulation of growth	8/174	344/10903	0.184714733577495	0.421728984360059	ENSSSCG00000003654/ENSSSCG00000016974/ENSSSCG00000006231/ENSSSCG00000010912/ENSSSCG00000001404/ENSSSCG00000023165/ENSSSCG00000037449/ENSSSCG00000010816	MACF1/MAP1B/CHD7/KIF14/TNF/SEMA7A/CSF1/TGFB2	8	3	ENSSSCG00000001404/ENSSSCG00000023165/ENSSSCG00000037449	5	ENSSSCG00000003654/ENSSSCG00000016974/ENSSSCG00000006231/ENSSSCG00000010912/ENSSSCG00000010816
BP	GO:0030198	extracellular matrix organization	4/174	140/10903	0.185172518467622	0.421728984360059	ENSSSCG00000017748/ENSSSCG00000001404/ENSSSCG00000010816/ENSSSCG00000002669	NF1/TNF/TGFB2/CRISPLD2	4	2	ENSSSCG00000001404/ENSSSCG00000002669	2	ENSSSCG00000017748/ENSSSCG00000010816
BP	GO:0050730	regulation of peptidyl-tyrosine phosphorylation	4/174	140/10903	0.185172518467622	0.421728984360059	ENSSSCG00000015115/ENSSSCG00000016916/ENSSSCG00000017705/ENSSSCG00000033520	CBL/IL6ST/CCL5/IL23A	4	3	ENSSSCG00000016916/ENSSSCG00000017705/ENSSSCG00000033520	1	ENSSSCG00000015115
BP	GO:0010952	positive regulation of peptidase activity	3/174	93/10903	0.185571237486042	0.421728984360059	ENSSSCG00000001963/ENSSSCG00000001404/ENSSSCG00000000816	EGLN3/TNF/SENP1	3	1	ENSSSCG00000001404	2	ENSSSCG00000001963/ENSSSCG00000000816
BP	GO:2000241	regulation of reproductive process	3/174	93/10903	0.185571237486042	0.421728984360059	ENSSSCG00000011363/ENSSSCG00000032613/ENSSSCG00000003576	PRKAR2A/SNAI1/GPR3	3	2	ENSSSCG00000032613/ENSSSCG00000003576	1	ENSSSCG00000011363
BP	GO:0048608	reproductive structure development	6/174	241/10903	0.187922610972428	0.421728984360059	ENSSSCG00000040746/ENSSSCG00000006231/ENSSSCG00000012967/ENSSSCG00000011510/ENSSSCG00000015733/ENSSSCG00000032613	LRP2/CHD7/FOSL1/TMF1/GLI2/SNAI1	6	3	ENSSSCG00000012967/ENSSSCG00000011510/ENSSSCG00000032613	3	ENSSSCG00000040746/ENSSSCG00000006231/ENSSSCG00000015733
BP	GO:0043062	extracellular structure organization	4/174	141/10903	0.188384395374431	0.421728984360059	ENSSSCG00000017748/ENSSSCG00000001404/ENSSSCG00000010816/ENSSSCG00000002669	NF1/TNF/TGFB2/CRISPLD2	4	2	ENSSSCG00000001404/ENSSSCG00000002669	2	ENSSSCG00000017748/ENSSSCG00000010816
BP	GO:0045765	regulation of angiogenesis	4/174	141/10903	0.188384395374431	0.421728984360059	ENSSSCG00000008953/ENSSSCG00000013551/ENSSSCG00000017748/ENSSSCG00000010816	CXCL8/C3/NF1/TGFB2	4	2	ENSSSCG00000008953/ENSSSCG00000013551	2	ENSSSCG00000017748/ENSSSCG00000010816
BP	GO:0001914	regulation of T cell mediated cytotoxicity	1/174	13/10903	0.188811835942251	0.421728984360059	ENSSSCG00000033520	IL23A	1	1	ENSSSCG00000033520	0
BP	GO:0002374	cytokine secretion involved in immune response	1/174	13/10903	0.188811835942251	0.421728984360059	ENSSSCG00000001404	TNF	1	1	ENSSSCG00000001404	0
BP	GO:0002467	germinal center formation	1/174	13/10903	0.188811835942251	0.421728984360059	ENSSSCG00000004154	TNFAIP3	1	1	ENSSSCG00000004154	0
BP	GO:0003222	ventricular trabecula myocardium morphogenesis	1/174	13/10903	0.188811835942251	0.421728984360059	ENSSSCG00000006231	CHD7	1	0		1	ENSSSCG00000006231
BP	GO:0006607	NLS-bearing protein import into nucleus	1/174	13/10903	0.188811835942251	0.421728984360059	ENSSSCG00000017514	KPNB1	1	0		1	ENSSSCG00000017514
BP	GO:0009713	catechol-containing compound biosynthetic process	1/174	13/10903	0.188811835942251	0.421728984360059	ENSSSCG00000026239	VPS35	1	0		1	ENSSSCG00000026239
BP	GO:0010453	regulation of cell fate commitment	1/174	13/10903	0.188811835942251	0.421728984360059	ENSSSCG00000033520	IL23A	1	1	ENSSSCG00000033520	0
BP	GO:0010894	negative regulation of steroid biosynthetic process	1/174	13/10903	0.188811835942251	0.421728984360059	ENSSSCG00000032613	SNAI1	1	1	ENSSSCG00000032613	0
BP	GO:0019430	removal of superoxide radicals	1/174	13/10903	0.188811835942251	0.421728984360059	ENSSSCG00000001404	TNF	1	1	ENSSSCG00000001404	0
BP	GO:0019511	peptidyl-proline hydroxylation	1/174	13/10903	0.188811835942251	0.421728984360059	ENSSSCG00000001963	EGLN3	1	0		1	ENSSSCG00000001963
BP	GO:0021819	layer formation in cerebral cortex	1/174	13/10903	0.188811835942251	0.421728984360059	ENSSSCG00000012585	DCX	1	0		1	ENSSSCG00000012585
BP	GO:0032366	intracellular sterol transport	1/174	13/10903	0.188811835942251	0.421728984360059	ENSSSCG00000005423	ABCA1	1	0		1	ENSSSCG00000005423
BP	GO:0032367	intracellular cholesterol transport	1/174	13/10903	0.188811835942251	0.421728984360059	ENSSSCG00000005423	ABCA1	1	0		1	ENSSSCG00000005423
BP	GO:0032770	positive regulation of monooxygenase activity	1/174	13/10903	0.188811835942251	0.421728984360059	ENSSSCG00000001404	TNF	1	1	ENSSSCG00000001404	0
BP	GO:0033032	regulation of myeloid cell apoptotic process	1/174	13/10903	0.188811835942251	0.421728984360059	ENSSSCG00000017705	CCL5	1	1	ENSSSCG00000017705	0
BP	GO:0033561	regulation of water loss via skin	1/174	13/10903	0.188811835942251	0.421728984360059	ENSSSCG00000034282	ABCA12	1	0		1	ENSSSCG00000034282
BP	GO:0034377	plasma lipoprotein particle assembly	1/174	13/10903	0.188811835942251	0.421728984360059	ENSSSCG00000005423	ABCA1	1	0		1	ENSSSCG00000005423
BP	GO:0035994	response to muscle stretch	1/174	13/10903	0.188811835942251	0.421728984360059	ENSSSCG00000001952	NFKBIA	1	1	ENSSSCG00000001952	0
BP	GO:0036336	dendritic cell migration	1/174	13/10903	0.188811835942251	0.421728984360059	ENSSSCG00000017466	CCR7	1	1	ENSSSCG00000017466	0
BP	GO:0042423	catecholamine biosynthetic process	1/174	13/10903	0.188811835942251	0.421728984360059	ENSSSCG00000026239	VPS35	1	0		1	ENSSSCG00000026239
BP	GO:0042481	regulation of odontogenesis	1/174	13/10903	0.188811835942251	0.421728984360059	ENSSSCG00000037449	CSF1	1	1	ENSSSCG00000037449	0
BP	GO:0045061	thymic T cell selection	1/174	13/10903	0.188811835942251	0.421728984360059	ENSSSCG00000017466	CCR7	1	1	ENSSSCG00000017466	0
BP	GO:0045655	regulation of monocyte differentiation	1/174	13/10903	0.188811835942251	0.421728984360059	ENSSSCG00000037449	CSF1	1	1	ENSSSCG00000037449	0
BP	GO:0045939	negative regulation of steroid metabolic process	1/174	13/10903	0.188811835942251	0.421728984360059	ENSSSCG00000032613	SNAI1	1	1	ENSSSCG00000032613	0
BP	GO:0048679	regulation of axon regeneration	1/174	13/10903	0.188811835942251	0.421728984360059	ENSSSCG00000034581	LRIG2	1	0		1	ENSSSCG00000034581
BP	GO:0050927	positive regulation of positive chemotaxis	1/174	13/10903	0.188811835942251	0.421728984360059	ENSSSCG00000008953	CXCL8	1	1	ENSSSCG00000008953	0
BP	GO:0060218	hematopoietic stem cell differentiation	1/174	13/10903	0.188811835942251	0.421728984360059	ENSSSCG00000002266	CHD2	1	0		1	ENSSSCG00000002266
BP	GO:0060282	positive regulation of oocyte development	1/174	13/10903	0.188811835942251	0.421728984360059	ENSSSCG00000011363	PRKAR2A	1	0		1	ENSSSCG00000011363
BP	GO:0060575	intestinal epithelial cell differentiation	1/174	13/10903	0.188811835942251	0.421728984360059	ENSSSCG00000007538	GATA5	1	0		1	ENSSSCG00000007538
BP	GO:0060831	smoothened signaling pathway involved in dorsal/ventral neural tube patterning	1/174	13/10903	0.188811835942251	0.421728984360059	ENSSSCG00000015733	GLI2	1	0		1	ENSSSCG00000015733
BP	GO:0060850	regulation of transcription involved in cell fate commitment	1/174	13/10903	0.188811835942251	0.421728984360059	ENSSSCG00000013320	PAX6	1	0		1	ENSSSCG00000013320
BP	GO:0070841	inclusion body assembly	1/174	13/10903	0.188811835942251	0.421728984360059	ENSSSCG00000035493	SACS	1	0		1	ENSSSCG00000035493
BP	GO:0071867	response to monoamine	1/174	13/10903	0.188811835942251	0.421728984360059	ENSSSCG00000005385	NR4A3	1	1	ENSSSCG00000005385	0
BP	GO:0071868	cellular response to monoamine stimulus	1/174	13/10903	0.188811835942251	0.421728984360059	ENSSSCG00000005385	NR4A3	1	1	ENSSSCG00000005385	0
BP	GO:0071869	response to catecholamine	1/174	13/10903	0.188811835942251	0.421728984360059	ENSSSCG00000005385	NR4A3	1	1	ENSSSCG00000005385	0
BP	GO:0071870	cellular response to catecholamine stimulus	1/174	13/10903	0.188811835942251	0.421728984360059	ENSSSCG00000005385	NR4A3	1	1	ENSSSCG00000005385	0
BP	GO:0086012	membrane depolarization during cardiac muscle cell action potential	1/174	13/10903	0.188811835942251	0.421728984360059	ENSSSCG00000011455	CACNA1D	1	0		1	ENSSSCG00000011455
BP	GO:1900271	regulation of long-term synaptic potentiation	1/174	13/10903	0.188811835942251	0.421728984360059	ENSSSCG00000017748	NF1	1	0		1	ENSSSCG00000017748
BP	GO:1901032	negative regulation of response to reactive oxygen species	1/174	13/10903	0.188811835942251	0.421728984360059	ENSSSCG00000005385	NR4A3	1	1	ENSSSCG00000005385	0
BP	GO:1903020	positive regulation of glycoprotein metabolic process	1/174	13/10903	0.188811835942251	0.421728984360059	ENSSSCG00000017466	CCR7	1	1	ENSSSCG00000017466	0
BP	GO:1903206	negative regulation of hydrogen peroxide-induced cell death	1/174	13/10903	0.188811835942251	0.421728984360059	ENSSSCG00000005385	NR4A3	1	1	ENSSSCG00000005385	0
BP	GO:1905881	positive regulation of oogenesis	1/174	13/10903	0.188811835942251	0.421728984360059	ENSSSCG00000011363	PRKAR2A	1	0		1	ENSSSCG00000011363
BP	GO:0007050	cell cycle arrest	3/174	94/10903	0.189601292802101	0.421728984360059	ENSSSCG00000008953/ENSSSCG00000014277/ENSSSCG00000010816	CXCL8/IRF1/TGFB2	3	2	ENSSSCG00000008953/ENSSSCG00000014277	1	ENSSSCG00000010816
BP	GO:0051048	negative regulation of secretion	3/174	94/10903	0.189601292802101	0.421728984360059	ENSSSCG00000039888/ENSSSCG00000017748/ENSSSCG00000001404	STXBP5L/NF1/TNF	3	1	ENSSSCG00000001404	2	ENSSSCG00000039888/ENSSSCG00000017748
BP	GO:0006612	protein targeting to membrane	2/174	50/10903	0.189691461796891	0.421728984360059	ENSSSCG00000016845/ENSSSCG00000004785	NUP155/SRP14	2	0		2	ENSSSCG00000016845/ENSSSCG00000004785
BP	GO:0043966	histone H3 acetylation	2/174	50/10903	0.189691461796891	0.421728984360059	ENSSSCG00000023324/ENSSSCG00000007023	KMT2A/KAT6A	2	0		2	ENSSSCG00000023324/ENSSSCG00000007023
BP	GO:0046823	negative regulation of nucleocytoplasmic transport	2/174	50/10903	0.189691461796891	0.421728984360059	ENSSSCG00000001952/ENSSSCG00000017748	NFKBIA/NF1	2	1	ENSSSCG00000001952	1	ENSSSCG00000017748
BP	GO:0098754	detoxification	2/174	50/10903	0.189691461796891	0.421728984360059	ENSSSCG00000001404/ENSSSCG00000021973	TNF/GPX8	2	2	ENSSSCG00000001404/ENSSSCG00000021973	0
BP	GO:0098869	cellular oxidant detoxification	2/174	50/10903	0.189691461796891	0.421728984360059	ENSSSCG00000001404/ENSSSCG00000021973	TNF/GPX8	2	2	ENSSSCG00000001404/ENSSSCG00000021973	0
BP	GO:1990748	cellular detoxification	2/174	50/10903	0.189691461796891	0.421728984360059	ENSSSCG00000001404/ENSSSCG00000021973	TNF/GPX8	2	2	ENSSSCG00000001404/ENSSSCG00000021973	0
BP	GO:0045732	positive regulation of protein catabolic process	4/174	142/10903	0.191614256902624	0.424945856160704	ENSSSCG00000008740/ENSSSCG00000026239/ENSSSCG00000001404/ENSSSCG00000004154	FBXL5/VPS35/TNF/TNFAIP3	4	2	ENSSSCG00000001404/ENSSSCG00000004154	2	ENSSSCG00000008740/ENSSSCG00000026239
BP	GO:0051961	negative regulation of nervous system development	4/174	142/10903	0.191614256902624	0.424945856160704	ENSSSCG00000034581/ENSSSCG00000017748/ENSSSCG00000013320/ENSSSCG00000011923	LRIG2/NF1/PAX6/NEPRO	4	0		4	ENSSSCG00000034581/ENSSSCG00000017748/ENSSSCG00000013320/ENSSSCG00000011923
BP	GO:1904062	regulation of cation transmembrane transport	4/174	142/10903	0.191614256902624	0.424945856160704	ENSSSCG00000006231/ENSSSCG00000032474/ENSSSCG00000015136/ENSSSCG00000011455	CHD7/CXCL10/UBASH3B/CACNA1D	4	1	ENSSSCG00000032474	3	ENSSSCG00000006231/ENSSSCG00000015136/ENSSSCG00000011455
BP	GO:1902532	negative regulation of intracellular signal transduction	8/174	349/10903	0.19474287125578	0.428773883305683	ENSSSCG00000009850/ENSSSCG00000001952/ENSSSCG00000017748/ENSSSCG00000011743/ENSSSCG00000032434/ENSSSCG00000004154/ENSSSCG00000002917/ENSSSCG00000032613	TAOK3/NFKBIA/NF1/MECOM/PLAUR/TNFAIP3/NFKBID/SNAI1	8	5	ENSSSCG00000001952/ENSSSCG00000032434/ENSSSCG00000004154/ENSSSCG00000002917/ENSSSCG00000032613	3	ENSSSCG00000009850/ENSSSCG00000017748/ENSSSCG00000011743
BP	GO:0061458	reproductive system development	6/174	244/10903	0.195213976206758	0.428773883305683	ENSSSCG00000040746/ENSSSCG00000006231/ENSSSCG00000012967/ENSSSCG00000011510/ENSSSCG00000015733/ENSSSCG00000032613	LRP2/CHD7/FOSL1/TMF1/GLI2/SNAI1	6	3	ENSSSCG00000012967/ENSSSCG00000011510/ENSSSCG00000032613	3	ENSSSCG00000040746/ENSSSCG00000006231/ENSSSCG00000015733
BP	GO:0002456	T cell mediated immunity	2/174	51/10903	0.195489915515392	0.428773883305683	ENSSSCG00000013655/ENSSSCG00000033520	ICAM1/IL23A	2	2	ENSSSCG00000013655/ENSSSCG00000033520	0
BP	GO:0010923	negative regulation of phosphatase activity	2/174	51/10903	0.195489915515392	0.428773883305683	ENSSSCG00000001404/ENSSSCG00000010816	TNF/TGFB2	2	1	ENSSSCG00000001404	1	ENSSSCG00000010816
BP	GO:0043433	negative regulation of sequence-specific DNA binding transcription factor activity	3/174	96/10903	0.197727993778843	0.428773883305683	ENSSSCG00000001952/ENSSSCG00000004154/ENSSSCG00000002917	NFKBIA/TNFAIP3/NFKBID	3	3	ENSSSCG00000001952/ENSSSCG00000004154/ENSSSCG00000002917	0
BP	GO:0051297	centrosome organization	3/174	96/10903	0.197727993778843	0.428773883305683	ENSSSCG00000027105/ENSSSCG00000003888/ENSSSCG00000024663	TUBGCP5/STIL/SPICE1	3	0		3	ENSSSCG00000027105/ENSSSCG00000003888/ENSSSCG00000024663
BP	GO:0045216	cell-cell junction organization	4/174	144/10903	0.198126328050622	0.428773883305683	ENSSSCG00000003654/ENSSSCG00000001404/ENSSSCG00000032613/ENSSSCG00000010816	MACF1/TNF/SNAI1/TGFB2	4	2	ENSSSCG00000001404/ENSSSCG00000032613	2	ENSSSCG00000003654/ENSSSCG00000010816
BP	GO:0002702	positive regulation of production of molecular mediator of immune response	2/174	52/10903	0.201310596996027	0.428773883305683	ENSSSCG00000005385/ENSSSCG00000023165	NR4A3/SEMA7A	2	2	ENSSSCG00000005385/ENSSSCG00000023165	0
BP	GO:0016525	negative regulation of angiogenesis	2/174	52/10903	0.201310596996027	0.428773883305683	ENSSSCG00000017748/ENSSSCG00000010816	NF1/TGFB2	2	0		2	ENSSSCG00000017748/ENSSSCG00000010816
BP	GO:0030193	regulation of blood coagulation	2/174	52/10903	0.201310596996027	0.428773883305683	ENSSSCG00000015136/ENSSSCG00000010312	UBASH3B/PLAU	2	1	ENSSSCG00000010312	1	ENSSSCG00000015136
BP	GO:0033209	tumor necrosis factor-mediated signaling pathway	2/174	52/10903	0.201310596996027	0.428773883305683	ENSSSCG00000001952/ENSSSCG00000001404	NFKBIA/TNF	2	2	ENSSSCG00000001952/ENSSSCG00000001404	0
BP	GO:0061097	regulation of protein tyrosine kinase activity	2/174	52/10903	0.201310596996027	0.428773883305683	ENSSSCG00000015115/ENSSSCG00000017705	CBL/CCL5	2	1	ENSSSCG00000017705	1	ENSSSCG00000015115
BP	GO:1900046	regulation of hemostasis	2/174	52/10903	0.201310596996027	0.428773883305683	ENSSSCG00000015136/ENSSSCG00000010312	UBASH3B/PLAU	2	1	ENSSSCG00000010312	1	ENSSSCG00000015136
BP	GO:0002052	positive regulation of neuroblast proliferation	1/174	14/10903	0.201772969142072	0.428773883305683	ENSSSCG00000013320	PAX6	1	0		1	ENSSSCG00000013320
BP	GO:0002076	osteoblast development	1/174	14/10903	0.201772969142072	0.428773883305683	ENSSSCG00000015733	GLI2	1	0		1	ENSSSCG00000015733
BP	GO:0002691	regulation of cellular extravasation	1/174	14/10903	0.201772969142072	0.428773883305683	ENSSSCG00000013655	ICAM1	1	1	ENSSSCG00000013655	0
BP	GO:0002888	positive regulation of myeloid leukocyte mediated immunity	1/174	14/10903	0.201772969142072	0.428773883305683	ENSSSCG00000013551	C3	1	1	ENSSSCG00000013551	0
BP	GO:0006613	cotranslational protein targeting to membrane	1/174	14/10903	0.201772969142072	0.428773883305683	ENSSSCG00000004785	SRP14	1	0		1	ENSSSCG00000004785
BP	GO:0009072	aromatic amino acid family metabolic process	1/174	14/10903	0.201772969142072	0.428773883305683	ENSSSCG00000023054	IDO2	1	1	ENSSSCG00000023054	0
BP	GO:0014014	negative regulation of gliogenesis	1/174	14/10903	0.201772969142072	0.428773883305683	ENSSSCG00000017748	NF1	1	0		1	ENSSSCG00000017748
BP	GO:0021533	cell differentiation in hindbrain	1/174	14/10903	0.201772969142072	0.428773883305683	ENSSSCG00000004561	HERC1	1	0		1	ENSSSCG00000004561
BP	GO:0031069	hair follicle morphogenesis	1/174	14/10903	0.201772969142072	0.428773883305683	ENSSSCG00000032613	SNAI1	1	1	ENSSSCG00000032613	0
BP	GO:0032331	negative regulation of chondrocyte differentiation	1/174	14/10903	0.201772969142072	0.428773883305683	ENSSSCG00000015733	GLI2	1	0		1	ENSSSCG00000015733
BP	GO:0032462	regulation of protein homooligomerization	1/174	14/10903	0.201772969142072	0.428773883305683	ENSSSCG00000026239	VPS35	1	0		1	ENSSSCG00000026239
BP	GO:0032620	interleukin-17 production	1/174	14/10903	0.201772969142072	0.428773883305683	ENSSSCG00000033520	IL23A	1	1	ENSSSCG00000033520	0
BP	GO:0032703	negative regulation of interleukin-2 production	1/174	14/10903	0.201772969142072	0.428773883305683	ENSSSCG00000004154	TNFAIP3	1	1	ENSSSCG00000004154	0
BP	GO:0032816	positive regulation of natural killer cell activation	1/174	14/10903	0.201772969142072	0.428773883305683	ENSSSCG00000033520	IL23A	1	1	ENSSSCG00000033520	0
BP	GO:0034138	toll-like receptor 3 signaling pathway	1/174	14/10903	0.201772969142072	0.428773883305683	ENSSSCG00000004154	TNFAIP3	1	1	ENSSSCG00000004154	0
BP	GO:0035094	response to nicotine	1/174	14/10903	0.201772969142072	0.428773883305683	ENSSSCG00000001404	TNF	1	1	ENSSSCG00000001404	0
BP	GO:0035162	embryonic hemopoiesis	1/174	14/10903	0.201772969142072	0.428773883305683	ENSSSCG00000023324	KMT2A	1	0		1	ENSSSCG00000023324
BP	GO:0039529	RIG-I signaling pathway	1/174	14/10903	0.201772969142072	0.428773883305683	ENSSSCG00000024592	ANKRD17	1	0		1	ENSSSCG00000024592
BP	GO:0042104	positive regulation of activated T cell proliferation	1/174	14/10903	0.201772969142072	0.428773883305683	ENSSSCG00000033520	IL23A	1	1	ENSSSCG00000033520	0
BP	GO:0048169	regulation of long-term neuronal synaptic plasticity	1/174	14/10903	0.201772969142072	0.428773883305683	ENSSSCG00000017748	NF1	1	0		1	ENSSSCG00000017748
BP	GO:0048713	regulation of oligodendrocyte differentiation	1/174	14/10903	0.201772969142072	0.428773883305683	ENSSSCG00000017748	NF1	1	0		1	ENSSSCG00000017748
BP	GO:0050706	regulation of interleukin-1 beta secretion	1/174	14/10903	0.201772969142072	0.428773883305683	ENSSSCG00000017466	CCR7	1	1	ENSSSCG00000017466	0
BP	GO:0050926	regulation of positive chemotaxis	1/174	14/10903	0.201772969142072	0.428773883305683	ENSSSCG00000008953	CXCL8	1	1	ENSSSCG00000008953	0
BP	GO:0051084	'de novo' posttranslational protein folding	1/174	14/10903	0.201772969142072	0.428773883305683	ENSSSCG00000000496	CCT2	1	0		1	ENSSSCG00000000496
BP	GO:0060914	heart formation	1/174	14/10903	0.201772969142072	0.428773883305683	ENSSSCG00000040746	LRP2	1	0		1	ENSSSCG00000040746
BP	GO:0070296	sarcoplasmic reticulum calcium ion transport	1/174	14/10903	0.201772969142072	0.428773883305683	ENSSSCG00000006231	CHD7	1	0		1	ENSSSCG00000006231
BP	GO:0071450	cellular response to oxygen radical	1/174	14/10903	0.201772969142072	0.428773883305683	ENSSSCG00000001404	TNF	1	1	ENSSSCG00000001404	0
BP	GO:0071451	cellular response to superoxide	1/174	14/10903	0.201772969142072	0.428773883305683	ENSSSCG00000001404	TNF	1	1	ENSSSCG00000001404	0
BP	GO:0071634	regulation of transforming growth factor beta production	1/174	14/10903	0.201772969142072	0.428773883305683	ENSSSCG00000010816	TGFB2	1	0		1	ENSSSCG00000010816
BP	GO:0071801	regulation of podosome assembly	1/174	14/10903	0.201772969142072	0.428773883305683	ENSSSCG00000001404	TNF	1	1	ENSSSCG00000001404	0
BP	GO:0090103	cochlea morphogenesis	1/174	14/10903	0.201772969142072	0.428773883305683	ENSSSCG00000015733	GLI2	1	0		1	ENSSSCG00000015733
BP	GO:0098581	detection of external biotic stimulus	1/174	14/10903	0.201772969142072	0.428773883305683	ENSSSCG00000025560	PGLYRP2	1	1	ENSSSCG00000025560	0
BP	GO:0099623	regulation of cardiac muscle cell membrane repolarization	1/174	14/10903	0.201772969142072	0.428773883305683	ENSSSCG00000011455	CACNA1D	1	0		1	ENSSSCG00000011455
BP	GO:1901739	regulation of myoblast fusion	1/174	14/10903	0.201772969142072	0.428773883305683	ENSSSCG00000032474	CXCL10	1	1	ENSSSCG00000032474	0
BP	GO:1901889	negative regulation of cell junction assembly	1/174	14/10903	0.201772969142072	0.428773883305683	ENSSSCG00000001404	TNF	1	1	ENSSSCG00000001404	0
BP	GO:1902043	positive regulation of extrinsic apoptotic signaling pathway via death domain receptors	1/174	14/10903	0.201772969142072	0.428773883305683	ENSSSCG00000017748	NF1	1	0		1	ENSSSCG00000017748
BP	GO:1990126	retrograde transport, endosome to plasma membrane	1/174	14/10903	0.201772969142072	0.428773883305683	ENSSSCG00000026239	VPS35	1	0		1	ENSSSCG00000026239
BP	GO:2000738	positive regulation of stem cell differentiation	1/174	14/10903	0.201772969142072	0.428773883305683	ENSSSCG00000010816	TGFB2	1	0		1	ENSSSCG00000010816
BP	GO:0050770	regulation of axonogenesis	3/174	97/10903	0.201823018607117	0.428773883305683	ENSSSCG00000003654/ENSSSCG00000016974/ENSSSCG00000023165	MACF1/MAP1B/SEMA7A	3	1	ENSSSCG00000023165	2	ENSSSCG00000003654/ENSSSCG00000016974
BP	GO:0051147	regulation of muscle cell differentiation	3/174	97/10903	0.201823018607117	0.428773883305683	ENSSSCG00000024592/ENSSSCG00000032474/ENSSSCG00000001404	ANKRD17/CXCL10/TNF	3	2	ENSSSCG00000032474/ENSSSCG00000001404	1	ENSSSCG00000024592
BP	GO:0030001	metal ion transport	10/174	462/10903	0.203757195047875	0.432540036080235	ENSSSCG00000040746/ENSSSCG00000006231/ENSSSCG00000039947/ENSSSCG00000032474/ENSSSCG00000021688/ENSSSCG00000015136/ENSSSCG00000011867/ENSSSCG00000017723/ENSSSCG00000017705/ENSSSCG00000011455	LRP2/CHD7/KCNJ2/CXCL10/ZDHHC13/UBASH3B/MYLK/CCL2/CCL5/CACNA1D	10	3	ENSSSCG00000032474/ENSSSCG00000017723/ENSSSCG00000017705	7	ENSSSCG00000040746/ENSSSCG00000006231/ENSSSCG00000039947/ENSSSCG00000021688/ENSSSCG00000015136/ENSSSCG00000011867/ENSSSCG00000011455
BP	GO:0072503	cellular divalent inorganic cation homeostasis	5/174	196/10903	0.204015777127516	0.432746054572142	ENSSSCG00000006231/ENSSSCG00000032474/ENSSSCG00000015136/ENSSSCG00000017705/ENSSSCG00000003576	CHD7/CXCL10/UBASH3B/CCL5/GPR3	5	3	ENSSSCG00000032474/ENSSSCG00000017705/ENSSSCG00000003576	2	ENSSSCG00000006231/ENSSSCG00000015136
BP	GO:0006898	receptor-mediated endocytosis	4/174	146/10903	0.204705515518777	0.433522589782454	ENSSSCG00000040746/ENSSSCG00000015115/ENSSSCG00000003807/ENSSSCG00000008953	LRP2/CBL/DNAJC6/CXCL8	4	1	ENSSSCG00000008953	3	ENSSSCG00000040746/ENSSSCG00000015115/ENSSSCG00000003807
BP	GO:0060541	respiratory system development	4/174	146/10903	0.204705515518777	0.433522589782454	ENSSSCG00000006231/ENSSSCG00000001404/ENSSSCG00000034282/ENSSSCG00000015733	CHD7/TNF/ABCA12/GLI2	4	1	ENSSSCG00000001404	3	ENSSSCG00000006231/ENSSSCG00000034282/ENSSSCG00000015733
BP	GO:0010822	positive regulation of mitochondrion organization	3/174	98/10903	0.205938088341985	0.4354444661943	ENSSSCG00000026239/ENSSSCG00000032434/ENSSSCG00000030643	VPS35/PLAUR/SELENOI	3	1	ENSSSCG00000032434	2	ENSSSCG00000026239/ENSSSCG00000030643
BP	GO:0045017	glycerolipid biosynthetic process	3/174	98/10903	0.205938088341985	0.4354444661943	ENSSSCG00000013551/ENSSSCG00000031538/ENSSSCG00000030643	C3/ANG/SELENOI	3	2	ENSSSCG00000013551/ENSSSCG00000031538	1	ENSSSCG00000030643
BP	GO:0016064	immunoglobulin mediated immune response	2/174	53/10903	0.207151336336305	0.435603163300597	ENSSSCG00000013551/ENSSSCG00000001404	C3/TNF	2	2	ENSSSCG00000013551/ENSSSCG00000001404	0
BP	GO:0019724	B cell mediated immunity	2/174	53/10903	0.207151336336305	0.435603163300597	ENSSSCG00000013551/ENSSSCG00000001404	C3/TNF	2	2	ENSSSCG00000013551/ENSSSCG00000001404	0
BP	GO:0042147	retrograde transport, endosome to Golgi	2/174	53/10903	0.207151336336305	0.435603163300597	ENSSSCG00000026239/ENSSSCG00000016147	VPS35/PIKFYVE	2	0		2	ENSSSCG00000026239/ENSSSCG00000016147
BP	GO:0042542	response to hydrogen peroxide	2/174	53/10903	0.207151336336305	0.435603163300597	ENSSSCG00000005385/ENSSSCG00000004154	NR4A3/TNFAIP3	2	2	ENSSSCG00000005385/ENSSSCG00000004154	0
BP	GO:0061180	mammary gland epithelium development	2/174	53/10903	0.207151336336305	0.435603163300597	ENSSSCG00000037449/ENSSSCG00000015733	CSF1/GLI2	2	1	ENSSSCG00000037449	1	ENSSSCG00000015733
BP	GO:0071426	ribonucleoprotein complex export from nucleus	2/174	53/10903	0.207151336336305	0.435603163300597	ENSSSCG00000013223/ENSSSCG00000016845	NUP160/NUP155	2	0		2	ENSSSCG00000013223/ENSSSCG00000016845
BP	GO:2000181	negative regulation of blood vessel morphogenesis	2/174	53/10903	0.207151336336305	0.435603163300597	ENSSSCG00000017748/ENSSSCG00000010816	NF1/TGFB2	2	0		2	ENSSSCG00000017748/ENSSSCG00000010816
BP	GO:0015711	organic anion transport	6/174	249/10903	0.207600044010065	0.436204327767031	ENSSSCG00000040746/ENSSSCG00000017748/ENSSSCG00000005423/ENSSSCG00000003669/ENSSSCG00000034282/ENSSSCG00000006147	LRP2/NF1/ABCA1/MFSD2A/ABCA12/-	6	1	ENSSSCG00000003669	5	ENSSSCG00000040746/ENSSSCG00000017748/ENSSSCG00000005423/ENSSSCG00000034282/ENSSSCG00000006147
BP	GO:1900180	regulation of protein localization to nucleus	4/174	147/10903	0.20801927137596	0.436386482350284	ENSSSCG00000000496/ENSSSCG00000001952/ENSSSCG00000017748/ENSSSCG00000001404	CCT2/NFKBIA/NF1/TNF	4	2	ENSSSCG00000001952/ENSSSCG00000001404	2	ENSSSCG00000000496/ENSSSCG00000017748
BP	GO:0048598	embryonic morphogenesis	9/174	410/10903	0.208725944732486	0.436386482350284	ENSSSCG00000040746/ENSSSCG00000006231/ENSSSCG00000005385/ENSSSCG00000010426/ENSSSCG00000005584/ENSSSCG00000013320/ENSSSCG00000009196/ENSSSCG00000015733/ENSSSCG00000032613	LRP2/CHD7/NR4A3/PCDH15/CRB2/PAX6/ATOH1/GLI2/SNAI1	9	3	ENSSSCG00000005385/ENSSSCG00000005584/ENSSSCG00000032613	6	ENSSSCG00000040746/ENSSSCG00000006231/ENSSSCG00000010426/ENSSSCG00000013320/ENSSSCG00000009196/ENSSSCG00000015733
BP	GO:0002285	lymphocyte activation involved in immune response	3/174	99/10903	0.210072406802707	0.436386482350284	ENSSSCG00000013655/ENSSSCG00000025560/ENSSSCG00000033520	ICAM1/PGLYRP2/IL23A	3	3	ENSSSCG00000013655/ENSSSCG00000025560/ENSSSCG00000033520	0
BP	GO:0051606	detection of stimulus	3/174	99/10903	0.210072406802707	0.436386482350284	ENSSSCG00000010426/ENSSSCG00000025560/ENSSSCG00000002170	PCDH15/PGLYRP2/-	3	1	ENSSSCG00000025560	2	ENSSSCG00000010426/ENSSSCG00000002170
BP	GO:0061448	connective tissue development	4/174	148/10903	0.211348598332431	0.436386482350284	ENSSSCG00000040607/ENSSSCG00000037449/ENSSSCG00000015733/ENSSSCG00000032613	MAF/CSF1/GLI2/SNAI1	4	2	ENSSSCG00000037449/ENSSSCG00000032613	2	ENSSSCG00000040607/ENSSSCG00000015733
BP	GO:0042273	ribosomal large subunit biogenesis	2/174	54/10903	0.213010026477745	0.436386482350284	ENSSSCG00000004328/ENSSSCG00000016116	MDN1/WDR12	2	0		2	ENSSSCG00000004328/ENSSSCG00000016116
BP	GO:0071166	ribonucleoprotein complex localization	2/174	54/10903	0.213010026477745	0.436386482350284	ENSSSCG00000013223/ENSSSCG00000016845	NUP160/NUP155	2	0		2	ENSSSCG00000013223/ENSSSCG00000016845
BP	GO:1900181	negative regulation of protein localization to nucleus	2/174	54/10903	0.213010026477745	0.436386482350284	ENSSSCG00000001952/ENSSSCG00000017748	NFKBIA/NF1	2	1	ENSSSCG00000001952	1	ENSSSCG00000017748
BP	GO:0000303	response to superoxide	1/174	15/10903	0.214528181133006	0.436386482350284	ENSSSCG00000001404	TNF	1	1	ENSSSCG00000001404	0
BP	GO:0001964	startle response	1/174	15/10903	0.214528181133006	0.436386482350284	ENSSSCG00000010426	PCDH15	1	0		1	ENSSSCG00000010426
BP	GO:0002230	positive regulation of defense response to virus by host	1/174	15/10903	0.214528181133006	0.436386482350284	ENSSSCG00000033520	IL23A	1	1	ENSSSCG00000033520	0
BP	GO:0006026	aminoglycan catabolic process	1/174	15/10903	0.214528181133006	0.436386482350284	ENSSSCG00000025560	PGLYRP2	1	1	ENSSSCG00000025560	0
BP	GO:0009595	detection of biotic stimulus	1/174	15/10903	0.214528181133006	0.436386482350284	ENSSSCG00000025560	PGLYRP2	1	1	ENSSSCG00000025560	0
BP	GO:0010954	positive regulation of protein processing	1/174	15/10903	0.214528181133006	0.436386482350284	ENSSSCG00000013551	C3	1	1	ENSSSCG00000013551	0
BP	GO:0021871	forebrain regionalization	1/174	15/10903	0.214528181133006	0.436386482350284	ENSSSCG00000013320	PAX6	1	0		1	ENSSSCG00000013320
BP	GO:0031295	T cell costimulation	1/174	15/10903	0.214528181133006	0.436386482350284	ENSSSCG00000017466	CCR7	1	1	ENSSSCG00000017466	0
BP	GO:0031440	regulation of mRNA 3'-end processing	1/174	15/10903	0.214528181133006	0.436386482350284	ENSSSCG00000038181	CCNT1	1	0		1	ENSSSCG00000038181
BP	GO:0032365	intracellular lipid transport	1/174	15/10903	0.214528181133006	0.436386482350284	ENSSSCG00000005423	ABCA1	1	0		1	ENSSSCG00000005423
BP	GO:0032800	receptor biosynthetic process	1/174	15/10903	0.214528181133006	0.436386482350284	ENSSSCG00000001404	TNF	1	1	ENSSSCG00000001404	0
BP	GO:0032897	negative regulation of viral transcription	1/174	15/10903	0.214528181133006	0.436386482350284	ENSSSCG00000017705	CCL5	1	1	ENSSSCG00000017705	0
BP	GO:0033028	myeloid cell apoptotic process	1/174	15/10903	0.214528181133006	0.436386482350284	ENSSSCG00000017705	CCL5	1	1	ENSSSCG00000017705	0
BP	GO:0033622	integrin activation	1/174	15/10903	0.214528181133006	0.436386482350284	ENSSSCG00000010912	KIF14	1	0		1	ENSSSCG00000010912
BP	GO:0039531	regulation of viral-induced cytoplasmic pattern recognition receptor signaling pathway	1/174	15/10903	0.214528181133006	0.436386482350284	ENSSSCG00000024592	ANKRD17	1	0		1	ENSSSCG00000024592
BP	GO:0039694	viral RNA genome replication	1/174	15/10903	0.214528181133006	0.436386482350284	ENSSSCG00000008953	CXCL8	1	1	ENSSSCG00000008953	0
BP	GO:0039703	RNA replication	1/174	15/10903	0.214528181133006	0.436386482350284	ENSSSCG00000008953	CXCL8	1	1	ENSSSCG00000008953	0
BP	GO:0043243	positive regulation of protein complex disassembly	1/174	15/10903	0.214528181133006	0.436386482350284	ENSSSCG00000001404	TNF	1	1	ENSSSCG00000001404	0
BP	GO:0045948	positive regulation of translational initiation	1/174	15/10903	0.214528181133006	0.436386482350284	ENSSSCG00000001404	TNF	1	1	ENSSSCG00000001404	0
BP	GO:0051569	regulation of histone H3-K4 methylation	1/174	15/10903	0.214528181133006	0.436386482350284	ENSSSCG00000023324	KMT2A	1	0		1	ENSSSCG00000023324
BP	GO:0051932	synaptic transmission, GABAergic	1/174	15/10903	0.214528181133006	0.436386482350284	ENSSSCG00000017748	NF1	1	0		1	ENSSSCG00000017748
BP	GO:0055094	response to lipoprotein particle	1/174	15/10903	0.214528181133006	0.436386482350284	ENSSSCG00000005423	ABCA1	1	0		1	ENSSSCG00000005423
BP	GO:0070233	negative regulation of T cell apoptotic process	1/174	15/10903	0.214528181133006	0.436386482350284	ENSSSCG00000017705	CCL5	1	1	ENSSSCG00000017705	0
BP	GO:0070242	thymocyte apoptotic process	1/174	15/10903	0.214528181133006	0.436386482350284	ENSSSCG00000002917	NFKBID	1	1	ENSSSCG00000002917	0
BP	GO:0070570	regulation of neuron projection regeneration	1/174	15/10903	0.214528181133006	0.436386482350284	ENSSSCG00000034581	LRIG2	1	0		1	ENSSSCG00000034581
BP	GO:0071604	transforming growth factor beta production	1/174	15/10903	0.214528181133006	0.436386482350284	ENSSSCG00000010816	TGFB2	1	0		1	ENSSSCG00000010816
BP	GO:0090140	regulation of mitochondrial fission	1/174	15/10903	0.214528181133006	0.436386482350284	ENSSSCG00000026239	VPS35	1	0		1	ENSSSCG00000026239
BP	GO:0090670	RNA localization to Cajal body	1/174	15/10903	0.214528181133006	0.436386482350284	ENSSSCG00000000496	CCT2	1	0		1	ENSSSCG00000000496
BP	GO:0090671	telomerase RNA localization to Cajal body	1/174	15/10903	0.214528181133006	0.436386482350284	ENSSSCG00000000496	CCT2	1	0		1	ENSSSCG00000000496
BP	GO:0090672	telomerase RNA localization	1/174	15/10903	0.214528181133006	0.436386482350284	ENSSSCG00000000496	CCT2	1	0		1	ENSSSCG00000000496
BP	GO:1902930	regulation of alcohol biosynthetic process	1/174	15/10903	0.214528181133006	0.436386482350284	ENSSSCG00000001404	TNF	1	1	ENSSSCG00000001404	0
BP	GO:1903204	negative regulation of oxidative stress-induced neuron death	1/174	15/10903	0.214528181133006	0.436386482350284	ENSSSCG00000005385	NR4A3	1	1	ENSSSCG00000005385	0
BP	GO:1904037	positive regulation of epithelial cell apoptotic process	1/174	15/10903	0.214528181133006	0.436386482350284	ENSSSCG00000001404	TNF	1	1	ENSSSCG00000001404	0
BP	GO:1904872	regulation of telomerase RNA localization to Cajal body	1/174	15/10903	0.214528181133006	0.436386482350284	ENSSSCG00000000496	CCT2	1	0		1	ENSSSCG00000000496
BP	GO:0051051	negative regulation of transport	6/174	253/10903	0.217707827435328	0.441560166963798	ENSSSCG00000016974/ENSSSCG00000026239/ENSSSCG00000039888/ENSSSCG00000001952/ENSSSCG00000017748/ENSSSCG00000001404	MAP1B/VPS35/STXBP5L/NFKBIA/NF1/TNF	6	2	ENSSSCG00000001952/ENSSSCG00000001404	4	ENSSSCG00000016974/ENSSSCG00000026239/ENSSSCG00000039888/ENSSSCG00000017748
BP	GO:0046942	carboxylic acid transport	4/174	150/10903	0.218052355324747	0.441560166963798	ENSSSCG00000040746/ENSSSCG00000017748/ENSSSCG00000003669/ENSSSCG00000006147	LRP2/NF1/MFSD2A/-	4	1	ENSSSCG00000003669	3	ENSSSCG00000040746/ENSSSCG00000017748/ENSSSCG00000006147
BP	GO:0031023	microtubule organizing center organization	3/174	101/10903	0.218395636083445	0.441560166963798	ENSSSCG00000027105/ENSSSCG00000003888/ENSSSCG00000024663	TUBGCP5/STIL/SPICE1	3	0		3	ENSSSCG00000027105/ENSSSCG00000003888/ENSSSCG00000024663
BP	GO:0043409	negative regulation of MAPK cascade	3/174	101/10903	0.218395636083445	0.441560166963798	ENSSSCG00000009850/ENSSSCG00000017748/ENSSSCG00000011743	TAOK3/NF1/MECOM	3	0		3	ENSSSCG00000009850/ENSSSCG00000017748/ENSSSCG00000011743
BP	GO:0050731	positive regulation of peptidyl-tyrosine phosphorylation	3/174	101/10903	0.218395636083445	0.441560166963798	ENSSSCG00000016916/ENSSSCG00000017705/ENSSSCG00000033520	IL6ST/CCL5/IL23A	3	3	ENSSSCG00000016916/ENSSSCG00000017705/ENSSSCG00000033520	0
BP	GO:0060491	regulation of cell projection assembly	3/174	101/10903	0.218395636083445	0.441560166963798	ENSSSCG00000008508/ENSSSCG00000013655/ENSSSCG00000027074	FAM98A/ICAM1/FER	3	2	ENSSSCG00000013655/ENSSSCG00000027074	1	ENSSSCG00000008508
BP	GO:0010389	regulation of G2/M transition of mitotic cell cycle	2/174	55/10903	0.218884621772275	0.441560166963798	ENSSSCG00000010912/ENSSSCG00000009850	KIF14/TAOK3	2	0		2	ENSSSCG00000010912/ENSSSCG00000009850
BP	GO:0022406	membrane docking	2/174	55/10903	0.218884621772275	0.441560166963798	ENSSSCG00000013655/ENSSSCG00000006862	ICAM1/VCAM1	2	2	ENSSSCG00000013655/ENSSSCG00000006862	0
BP	GO:0045778	positive regulation of ossification	2/174	55/10903	0.218884621772275	0.441560166963798	ENSSSCG00000016916/ENSSSCG00000010816	IL6ST/TGFB2	2	1	ENSSSCG00000016916	1	ENSSSCG00000010816
BP	GO:0050818	regulation of coagulation	2/174	55/10903	0.218884621772275	0.441560166963798	ENSSSCG00000015136/ENSSSCG00000010312	UBASH3B/PLAU	2	1	ENSSSCG00000010312	1	ENSSSCG00000015136
BP	GO:1902882	regulation of response to oxidative stress	2/174	55/10903	0.218884621772275	0.441560166963798	ENSSSCG00000005385/ENSSSCG00000001404	NR4A3/TNF	2	2	ENSSSCG00000005385/ENSSSCG00000001404	0
BP	GO:0045786	negative regulation of cell cycle	7/174	307/10903	0.219665354350497	0.442801718814885	ENSSSCG00000008953/ENSSSCG00000009850/ENSSSCG00000001404/ENSSSCG00000004154/ENSSSCG00000014277/ENSSSCG00000003576/ENSSSCG00000010816	CXCL8/TAOK3/TNF/TNFAIP3/IRF1/GPR3/TGFB2	7	5	ENSSSCG00000008953/ENSSSCG00000001404/ENSSSCG00000004154/ENSSSCG00000014277/ENSSSCG00000003576	2	ENSSSCG00000009850/ENSSSCG00000010816
BP	GO:0045088	regulation of innate immune response	4/174	151/10903	0.221425981007501	0.444374917453808	ENSSSCG00000024592/ENSSSCG00000001952/ENSSSCG00000004154/ENSSSCG00000014277	ANKRD17/NFKBIA/TNFAIP3/IRF1	4	3	ENSSSCG00000001952/ENSSSCG00000004154/ENSSSCG00000014277	1	ENSSSCG00000024592
BP	GO:0070372	regulation of ERK1 and ERK2 cascade	4/174	151/10903	0.221425981007501	0.444374917453808	ENSSSCG00000016254/ENSSSCG00000023165/ENSSSCG00000013655/ENSSSCG00000017723	CCL20/SEMA7A/ICAM1/CCL2	4	4	ENSSSCG00000016254/ENSSSCG00000023165/ENSSSCG00000013655/ENSSSCG00000017723	0
BP	GO:1901342	regulation of vasculature development	4/174	151/10903	0.221425981007501	0.444374917453808	ENSSSCG00000008953/ENSSSCG00000013551/ENSSSCG00000017748/ENSSSCG00000010816	CXCL8/C3/NF1/TGFB2	4	2	ENSSSCG00000008953/ENSSSCG00000013551	2	ENSSSCG00000017748/ENSSSCG00000010816
BP	GO:0007264	small GTPase mediated signal transduction	7/174	308/10903	0.221984487754675	0.444374917453808	ENSSSCG00000017514/ENSSSCG00000010912/ENSSSCG00000017748/ENSSSCG00000005423/ENSSSCG00000030359/ENSSSCG00000037449/ENSSSCG00000010628	KPNB1/KIF14/NF1/ABCA1/ARHGEF3/CSF1/SHOC2	7	2	ENSSSCG00000037449/ENSSSCG00000010628	5	ENSSSCG00000017514/ENSSSCG00000010912/ENSSSCG00000017748/ENSSSCG00000005423/ENSSSCG00000030359
BP	GO:1903900	regulation of viral life cycle	3/174	102/10903	0.222582986111953	0.444374917453808	ENSSSCG00000008953/ENSSSCG00000001404/ENSSSCG00000017705	CXCL8/TNF/CCL5	3	3	ENSSSCG00000008953/ENSSSCG00000001404/ENSSSCG00000017705	0
BP	GO:0006334	nucleosome assembly	2/174	56/10903	0.224773136577942	0.444374917453808	ENSSSCG00000007023/ENSSSCG00000012504	KAT6A/NAP1L3	2	1	ENSSSCG00000012504	1	ENSSSCG00000007023
BP	GO:0030216	keratinocyte differentiation	2/174	56/10903	0.224773136577942	0.444374917453808	ENSSSCG00000034282/ENSSSCG00000013320	ABCA12/PAX6	2	0		2	ENSSSCG00000034282/ENSSSCG00000013320
BP	GO:0016049	cell growth	6/174	256/10903	0.225397866790693	0.444374917453808	ENSSSCG00000003654/ENSSSCG00000016974/ENSSSCG00000010912/ENSSSCG00000012585/ENSSSCG00000023165/ENSSSCG00000010816	MACF1/MAP1B/KIF14/DCX/SEMA7A/TGFB2	6	1	ENSSSCG00000023165	5	ENSSSCG00000003654/ENSSSCG00000016974/ENSSSCG00000010912/ENSSSCG00000012585/ENSSSCG00000010816
BP	GO:2000021	regulation of ion homeostasis	3/174	103/10903	0.226786463699131	0.444374917453808	ENSSSCG00000006231/ENSSSCG00000032474/ENSSSCG00000015136	CHD7/CXCL10/UBASH3B	3	1	ENSSSCG00000032474	2	ENSSSCG00000006231/ENSSSCG00000015136
BP	GO:0003272	endocardial cushion formation	1/174	16/10903	0.227080724895208	0.444374917453808	ENSSSCG00000032613	SNAI1	1	1	ENSSSCG00000032613	0
BP	GO:0003416	endochondral bone growth	1/174	16/10903	0.227080724895208	0.444374917453808	ENSSSCG00000005180	BNC2	1	0		1	ENSSSCG00000005180
BP	GO:0006956	complement activation	1/174	16/10903	0.227080724895208	0.444374917453808	ENSSSCG00000013551	C3	1	1	ENSSSCG00000013551	0
BP	GO:0007020	microtubule nucleation	1/174	16/10903	0.227080724895208	0.444374917453808	ENSSSCG00000027105	TUBGCP5	1	0		1	ENSSSCG00000027105
BP	GO:0007095	mitotic G2 DNA damage checkpoint	1/174	16/10903	0.227080724895208	0.444374917453808	ENSSSCG00000009850	TAOK3	1	0		1	ENSSSCG00000009850
BP	GO:0008206	bile acid metabolic process	1/174	16/10903	0.227080724895208	0.444374917453808	ENSSSCG00000016519	AKR1D1	1	0		1	ENSSSCG00000016519
BP	GO:0010575	positive regulation of vascular endothelial growth factor production	1/174	16/10903	0.227080724895208	0.444374917453808	ENSSSCG00000013551	C3	1	1	ENSSSCG00000013551	0
BP	GO:0021884	forebrain neuron development	1/174	16/10903	0.227080724895208	0.444374917453808	ENSSSCG00000012585	DCX	1	0		1	ENSSSCG00000012585
BP	GO:0031294	lymphocyte costimulation	1/174	16/10903	0.227080724895208	0.444374917453808	ENSSSCG00000017466	CCR7	1	1	ENSSSCG00000017466	0
BP	GO:0031641	regulation of myelination	1/174	16/10903	0.227080724895208	0.444374917453808	ENSSSCG00000010912	KIF14	1	0		1	ENSSSCG00000010912
BP	GO:0031664	regulation of lipopolysaccharide-mediated signaling pathway	1/174	16/10903	0.227080724895208	0.444374917453808	ENSSSCG00000004154	TNFAIP3	1	1	ENSSSCG00000004154	0
BP	GO:0042059	negative regulation of epidermal growth factor receptor signaling pathway	1/174	16/10903	0.227080724895208	0.444374917453808	ENSSSCG00000015115	CBL	1	0		1	ENSSSCG00000015115
BP	GO:0042462	eye photoreceptor cell development	1/174	16/10903	0.227080724895208	0.444374917453808	ENSSSCG00000013320	PAX6	1	0		1	ENSSSCG00000013320
BP	GO:0043984	histone H4-K16 acetylation	1/174	16/10903	0.227080724895208	0.444374917453808	ENSSSCG00000023324	KMT2A	1	0		1	ENSSSCG00000023324
BP	GO:0045429	positive regulation of nitric oxide biosynthetic process	1/174	16/10903	0.227080724895208	0.444374917453808	ENSSSCG00000001404	TNF	1	1	ENSSSCG00000001404	0
BP	GO:0045622	regulation of T-helper cell differentiation	1/174	16/10903	0.227080724895208	0.444374917453808	ENSSSCG00000033520	IL23A	1	1	ENSSSCG00000033520	0
BP	GO:0050704	regulation of interleukin-1 secretion	1/174	16/10903	0.227080724895208	0.444374917453808	ENSSSCG00000017466	CCR7	1	1	ENSSSCG00000017466	0
BP	GO:0051447	negative regulation of meiotic cell cycle	1/174	16/10903	0.227080724895208	0.444374917453808	ENSSSCG00000003576	GPR3	1	1	ENSSSCG00000003576	0
BP	GO:0060117	auditory receptor cell development	1/174	16/10903	0.227080724895208	0.444374917453808	ENSSSCG00000010426	PCDH15	1	0		1	ENSSSCG00000010426
BP	GO:0060445	branching involved in salivary gland morphogenesis	1/174	16/10903	0.227080724895208	0.444374917453808	ENSSSCG00000001404	TNF	1	1	ENSSSCG00000001404	0
BP	GO:0060571	morphogenesis of an epithelial fold	1/174	16/10903	0.227080724895208	0.444374917453808	ENSSSCG00000015733	GLI2	1	0		1	ENSSSCG00000015733
BP	GO:0060972	left/right pattern formation	1/174	16/10903	0.227080724895208	0.444374917453808	ENSSSCG00000032613	SNAI1	1	1	ENSSSCG00000032613	0
BP	GO:0061037	negative regulation of cartilage development	1/174	16/10903	0.227080724895208	0.444374917453808	ENSSSCG00000015733	GLI2	1	0		1	ENSSSCG00000015733
BP	GO:0061311	cell surface receptor signaling pathway involved in heart development	1/174	16/10903	0.227080724895208	0.444374917453808	ENSSSCG00000032613	SNAI1	1	1	ENSSSCG00000032613	0
BP	GO:0065005	protein-lipid complex assembly	1/174	16/10903	0.227080724895208	0.444374917453808	ENSSSCG00000005423	ABCA1	1	0		1	ENSSSCG00000005423
BP	GO:0071312	cellular response to alkaloid	1/174	16/10903	0.227080724895208	0.444374917453808	ENSSSCG00000001404	TNF	1	1	ENSSSCG00000001404	0
BP	GO:0090075	relaxation of muscle	1/174	16/10903	0.227080724895208	0.444374917453808	ENSSSCG00000039947	KCNJ2	1	0		1	ENSSSCG00000039947
BP	GO:0098868	bone growth	1/174	16/10903	0.227080724895208	0.444374917453808	ENSSSCG00000005180	BNC2	1	0		1	ENSSSCG00000005180
BP	GO:1903205	regulation of hydrogen peroxide-induced cell death	1/174	16/10903	0.227080724895208	0.444374917453808	ENSSSCG00000005385	NR4A3	1	1	ENSSSCG00000005385	0
BP	GO:1903319	positive regulation of protein maturation	1/174	16/10903	0.227080724895208	0.444374917453808	ENSSSCG00000013551	C3	1	1	ENSSSCG00000013551	0
BP	GO:1904407	positive regulation of nitric oxide metabolic process	1/174	16/10903	0.227080724895208	0.444374917453808	ENSSSCG00000001404	TNF	1	1	ENSSSCG00000001404	0
BP	GO:0030162	regulation of proteolysis	9/174	420/10903	0.228497519142534	0.446821061155365	ENSSSCG00000001963/ENSSSCG00000034581/ENSSSCG00000013551/ENSSSCG00000001404/ENSSSCG00000032434/ENSSSCG00000002487/ENSSSCG00000011510/ENSSSCG00000005584/ENSSSCG00000000816	EGLN3/LRIG2/C3/TNF/PLAUR/SERPINA3-2/TMF1/CRB2/SENP1	9	6	ENSSSCG00000013551/ENSSSCG00000001404/ENSSSCG00000032434/ENSSSCG00000002487/ENSSSCG00000011510/ENSSSCG00000005584	3	ENSSSCG00000001963/ENSSSCG00000034581/ENSSSCG00000000816
BP	GO:0042035	regulation of cytokine biosynthetic process	2/174	57/10903	0.230673643883403	0.450090817162154	ENSSSCG00000001404/ENSSSCG00000014277	TNF/IRF1	2	2	ENSSSCG00000001404/ENSSSCG00000014277	0
BP	GO:0045621	positive regulation of lymphocyte differentiation	2/174	57/10903	0.230673643883403	0.450090817162154	ENSSSCG00000021576/ENSSSCG00000033520	CD83/IL23A	2	2	ENSSSCG00000021576/ENSSSCG00000033520	0
BP	GO:1901343	negative regulation of vasculature development	2/174	57/10903	0.230673643883403	0.450090817162154	ENSSSCG00000017748/ENSSSCG00000010816	NF1/TGFB2	2	0		2	ENSSSCG00000017748/ENSSSCG00000010816
BP	GO:0072507	divalent inorganic cation homeostasis	5/174	206/10903	0.232809542879897	0.453736326531369	ENSSSCG00000006231/ENSSSCG00000032474/ENSSSCG00000015136/ENSSSCG00000017705/ENSSSCG00000003576	CHD7/CXCL10/UBASH3B/CCL5/GPR3	5	3	ENSSSCG00000032474/ENSSSCG00000017705/ENSSSCG00000003576	2	ENSSSCG00000006231/ENSSSCG00000015136
BP	GO:0071772	response to BMP	3/174	105/10903	0.23523875524739	0.453736326531369	ENSSSCG00000040746/ENSSSCG00000007538/ENSSSCG00000005584	LRP2/GATA5/CRB2	3	1	ENSSSCG00000005584	2	ENSSSCG00000040746/ENSSSCG00000007538
BP	GO:0071773	cellular response to BMP stimulus	3/174	105/10903	0.23523875524739	0.453736326531369	ENSSSCG00000040746/ENSSSCG00000007538/ENSSSCG00000005584	LRP2/GATA5/CRB2	3	1	ENSSSCG00000005584	2	ENSSSCG00000040746/ENSSSCG00000007538
BP	GO:0007188	adenylate cyclase-modulating G-protein coupled receptor signaling pathway	2/174	58/10903	0.23658427396061	0.453736326531369	ENSSSCG00000011455/ENSSSCG00000003576	CACNA1D/GPR3	2	1	ENSSSCG00000003576	1	ENSSSCG00000011455
BP	GO:0009953	dorsal/ventral pattern formation	2/174	58/10903	0.23658427396061	0.453736326531369	ENSSSCG00000013320/ENSSSCG00000015733	PAX6/GLI2	2	0		2	ENSSSCG00000013320/ENSSSCG00000015733
BP	GO:0044033	multi-organism metabolic process	2/174	58/10903	0.23658427396061	0.453736326531369	ENSSSCG00000008953/ENSSSCG00000017705	CXCL8/CCL5	2	2	ENSSSCG00000008953/ENSSSCG00000017705	0
BP	GO:0015849	organic acid transport	4/174	156/10903	0.238495543629151	0.453736326531369	ENSSSCG00000040746/ENSSSCG00000017748/ENSSSCG00000003669/ENSSSCG00000006147	LRP2/NF1/MFSD2A/-	4	1	ENSSSCG00000003669	3	ENSSSCG00000040746/ENSSSCG00000017748/ENSSSCG00000006147
BP	GO:0001558	regulation of cell growth	5/174	208/10903	0.238706011722414	0.453736326531369	ENSSSCG00000003654/ENSSSCG00000016974/ENSSSCG00000010912/ENSSSCG00000023165/ENSSSCG00000010816	MACF1/MAP1B/KIF14/SEMA7A/TGFB2	5	1	ENSSSCG00000023165	4	ENSSSCG00000003654/ENSSSCG00000016974/ENSSSCG00000010912/ENSSSCG00000010816
BP	GO:0000132	establishment of mitotic spindle orientation	1/174	17/10903	0.239433802314905	0.453736326531369	ENSSSCG00000013320	PAX6	1	0		1	ENSSSCG00000013320
BP	GO:0000305	response to oxygen radical	1/174	17/10903	0.239433802314905	0.453736326531369	ENSSSCG00000001404	TNF	1	1	ENSSSCG00000001404	0
BP	GO:0000466	maturation of 5.8S rRNA from tricistronic rRNA transcript (SSU-rRNA, 5.8S rRNA, LSU-rRNA)	1/174	17/10903	0.239433802314905	0.453736326531369	ENSSSCG00000016116	WDR12	1	0		1	ENSSSCG00000016116
BP	GO:0001779	natural killer cell differentiation	1/174	17/10903	0.239433802314905	0.453736326531369	ENSSSCG00000025560	PGLYRP2	1	1	ENSSSCG00000025560	0
BP	GO:0002323	natural killer cell activation involved in immune response	1/174	17/10903	0.239433802314905	0.453736326531369	ENSSSCG00000025560	PGLYRP2	1	1	ENSSSCG00000025560	0
BP	GO:0002507	tolerance induction	1/174	17/10903	0.239433802314905	0.453736326531369	ENSSSCG00000004154	TNFAIP3	1	1	ENSSSCG00000004154	0
BP	GO:0006379	mRNA cleavage	1/174	17/10903	0.239433802314905	0.453736326531369	ENSSSCG00000010430	CSTF2T	1	0		1	ENSSSCG00000010430
BP	GO:0010719	negative regulation of epithelial to mesenchymal transition	1/174	17/10903	0.239433802314905	0.453736326531369	ENSSSCG00000011918	USF3	1	0		1	ENSSSCG00000011918
BP	GO:0021697	cerebellar cortex formation	1/174	17/10903	0.239433802314905	0.453736326531369	ENSSSCG00000004561	HERC1	1	0		1	ENSSSCG00000004561
BP	GO:0021846	cell proliferation in forebrain	1/174	17/10903	0.239433802314905	0.453736326531369	ENSSSCG00000010912	KIF14	1	0		1	ENSSSCG00000010912
BP	GO:0031103	axon regeneration	1/174	17/10903	0.239433802314905	0.453736326531369	ENSSSCG00000034581	LRIG2	1	0		1	ENSSSCG00000034581
BP	GO:0031639	plasminogen activation	1/174	17/10903	0.239433802314905	0.453736326531369	ENSSSCG00000010312	PLAU	1	1	ENSSSCG00000010312	0
BP	GO:0032673	regulation of interleukin-4 production	1/174	17/10903	0.239433802314905	0.453736326531369	ENSSSCG00000021576	CD83	1	1	ENSSSCG00000021576	0
BP	GO:0033006	regulation of mast cell activation involved in immune response	1/174	17/10903	0.239433802314905	0.453736326531369	ENSSSCG00000027074	FER	1	1	ENSSSCG00000027074	0
BP	GO:0036297	interstrand cross-link repair	1/174	17/10903	0.239433802314905	0.453736326531369	ENSSSCG00000000722	RAD51AP1	1	0		1	ENSSSCG00000000722
BP	GO:0043304	regulation of mast cell degranulation	1/174	17/10903	0.239433802314905	0.453736326531369	ENSSSCG00000027074	FER	1	1	ENSSSCG00000027074	0
BP	GO:0045047	protein targeting to ER	1/174	17/10903	0.239433802314905	0.453736326531369	ENSSSCG00000004785	SRP14	1	0		1	ENSSSCG00000004785
BP	GO:0045736	negative regulation of cyclin-dependent protein serine/threonine kinase activity	1/174	17/10903	0.239433802314905	0.453736326531369	ENSSSCG00000004154	TNFAIP3	1	1	ENSSSCG00000004154	0
BP	GO:0045823	positive regulation of heart contraction	1/174	17/10903	0.239433802314905	0.453736326531369	ENSSSCG00000010816	TGFB2	1	0		1	ENSSSCG00000010816
BP	GO:0046320	regulation of fatty acid oxidation	1/174	17/10903	0.239433802314905	0.453736326531369	ENSSSCG00000005385	NR4A3	1	1	ENSSSCG00000005385	0
BP	GO:0048730	epidermis morphogenesis	1/174	17/10903	0.239433802314905	0.453736326531369	ENSSSCG00000032613	SNAI1	1	1	ENSSSCG00000032613	0
BP	GO:0060444	branching involved in mammary gland duct morphogenesis	1/174	17/10903	0.239433802314905	0.453736326531369	ENSSSCG00000037449	CSF1	1	1	ENSSSCG00000037449	0
BP	GO:0060706	cell differentiation involved in embryonic placenta development	1/174	17/10903	0.239433802314905	0.453736326531369	ENSSSCG00000032613	SNAI1	1	1	ENSSSCG00000032613	0
[truncated: 1,904 more rows]
