# Supplementary material for: Transcriptomic analysis reveals impact of gE/gI/TK deletions on host response to PRV infection
Source: Virol J. 2023 Dec 19;20:303. doi: 10.1186/s12985-023-02265-y (PMC10731697; doi:10.1186/s12985-023-02265-y)
Supplement: Supplementary file 5 — Supplementary Material 5: RSD2017vsSD2017_all_KEGGenrich Supplementary [file 12985_2023_2265_MOESM5_ESM.xls]

KEGGID	Description	GeneRatio	BgRatio	pvalue	padj	geneID	geneName	keggID	Count	Up	Up_Gene_names	Down	Down_Gene_names
ssc04657	IL-17 signaling pathway	10/86	65/5133	8.64968777437543e-08	1.59154255048508e-05	ENSSSCG00000016254/ENSSSCG00000008959/ENSSSCG00000008953/ENSSSCG00000001952/ENSSSCG00000012967/ENSSSCG00000032474/ENSSSCG00000001404/ENSSSCG00000004154/ENSSSCG00000017723/ENSSSCG00000031616	CCL20/CXCL2/CXCL8/NFKBIA/FOSL1/CXCL10/TNF/TNFAIP3/CCL2/FOSB	ssc:553951/ssc:414904/ssc:396880/ssc:406188/ssc:100525205/ssc:494019/ssc:397086/ssc:100622156/ssc:397422/ssc:110261009	10	10	ENSSSCG00000016254/ENSSSCG00000008959/ENSSSCG00000008953/ENSSSCG00000001952/ENSSSCG00000012967/ENSSSCG00000032474/ENSSSCG00000001404/ENSSSCG00000004154/ENSSSCG00000017723/ENSSSCG00000031616	0
ssc04668	TNF signaling pathway	11/86	90/5133	2.15935902532864e-07	1.98661030330235e-05	ENSSSCG00000016254/ENSSSCG00000008959/ENSSSCG00000001952/ENSSSCG00000032474/ENSSSCG00000001404/ENSSSCG00000013655/ENSSSCG00000004154/ENSSSCG00000017723/ENSSSCG00000017705/ENSSSCG00000037449/ENSSSCG00000006862	CCL20/CXCL2/NFKBIA/CXCL10/TNF/ICAM1/TNFAIP3/CCL2/CCL5/CSF1/VCAM1	ssc:553951/ssc:414904/ssc:406188/ssc:494019/ssc:397086/ssc:396750/ssc:100622156/ssc:397422/ssc:396613/ssc:100513084/ssc:396925	11	11	ENSSSCG00000016254/ENSSSCG00000008959/ENSSSCG00000001952/ENSSSCG00000032474/ENSSSCG00000001404/ENSSSCG00000013655/ENSSSCG00000004154/ENSSSCG00000017723/ENSSSCG00000017705/ENSSSCG00000037449/ENSSSCG00000006862	0
ssc05323	Rheumatoid arthritis	9/86	59/5133	4.31868206043927e-07	2.64879166373608e-05	ENSSSCG00000016254/ENSSSCG00000008953/ENSSSCG00000001404/ENSSSCG00000013655/ENSSSCG00000017723/ENSSSCG00000017705/ENSSSCG00000037449/ENSSSCG00000033520/ENSSSCG00000010816	CCL20/CXCL8/TNF/ICAM1/CCL2/CCL5/CSF1/IL23A/TGFB2	ssc:553951/ssc:396880/ssc:397086/ssc:396750/ssc:397422/ssc:396613/ssc:100513084/ssc:100155546/ssc:397084	9	8	ENSSSCG00000016254/ENSSSCG00000008953/ENSSSCG00000001404/ENSSSCG00000013655/ENSSSCG00000017723/ENSSSCG00000017705/ENSSSCG00000037449/ENSSSCG00000033520	1	ENSSSCG00000010816
ssc04060	Cytokine-cytokine receptor interaction	12/86	137/5133	2.27824931570233e-06	0.000104799468522307	ENSSSCG00000016254/ENSSSCG00000008953/ENSSSCG00000032474/ENSSSCG00000001404/ENSSSCG00000017723/ENSSSCG00000016916/ENSSSCG00000017705/ENSSSCG00000037449/ENSSSCG00000033520/ENSSSCG00000010816/ENSSSCG00000017466/ENSSSCG00000015085	CCL20/CXCL8/CXCL10/TNF/CCL2/IL6ST/CCL5/CSF1/IL23A/TGFB2/CCR7/IL10RA	ssc:553951/ssc:396880/ssc:494019/ssc:397086/ssc:397422/ssc:100037294/ssc:396613/ssc:100513084/ssc:100155546/ssc:397084/ssc:396663/ssc:100525654	12	11	ENSSSCG00000016254/ENSSSCG00000008953/ENSSSCG00000032474/ENSSSCG00000001404/ENSSSCG00000017723/ENSSSCG00000016916/ENSSSCG00000017705/ENSSSCG00000037449/ENSSSCG00000033520/ENSSSCG00000017466/ENSSSCG00000015085	1	ENSSSCG00000010816
ssc05144	Malaria	6/86	32/5133	1.18583537643689e-05	0.000436387418528776	ENSSSCG00000008953/ENSSSCG00000001404/ENSSSCG00000013655/ENSSSCG00000017723/ENSSSCG00000006862/ENSSSCG00000010816	CXCL8/TNF/ICAM1/CCL2/VCAM1/TGFB2	ssc:396880/ssc:397086/ssc:396750/ssc:397422/ssc:396925/ssc:397084	6	5	ENSSSCG00000008953/ENSSSCG00000001404/ENSSSCG00000013655/ENSSSCG00000017723/ENSSSCG00000006862	1	ENSSSCG00000010816
ssc04064	NF-kappa B signaling pathway	8/86	72/5133	2.2348024518738e-05	0.000685339418574631	ENSSSCG00000000755/ENSSSCG00000008953/ENSSSCG00000001952/ENSSSCG00000001404/ENSSSCG00000013655/ENSSSCG00000004154/ENSSSCG00000010312/ENSSSCG00000006862	ERC1/CXCL8/NFKBIA/TNF/ICAM1/TNFAIP3/PLAU/VCAM1	ssc:100513988/ssc:396880/ssc:406188/ssc:397086/ssc:396750/ssc:100622156/ssc:396985/ssc:396925	8	7	ENSSSCG00000008953/ENSSSCG00000001952/ENSSSCG00000001404/ENSSSCG00000013655/ENSSSCG00000004154/ENSSSCG00000010312/ENSSSCG00000006862	1	ENSSSCG00000000755
ssc05143	African trypanosomiasis	4/86	19/5133	0.000234991636708597	0.00617692302205454	ENSSSCG00000001404/ENSSSCG00000013655/ENSSSCG00000023054/ENSSSCG00000006862	TNF/ICAM1/IDO2/VCAM1	ssc:397086/ssc:396750/ssc:100519341/ssc:396925	4	4	ENSSSCG00000001404/ENSSSCG00000013655/ENSSSCG00000023054/ENSSSCG00000006862	0
ssc05202	Transcriptional misregulation in cancer	9/86	132/5133	0.000322118763778997	0.00666843598412073	ENSSSCG00000023324/ENSSSCG00000035249/ENSSSCG00000038181/ENSSSCG00000008953/ENSSSCG00000040607/ENSSSCG00000005385/ENSSSCG00000011951/ENSSSCG00000010312/ENSSSCG00000022689	KMT2A/GADD45G/CCNT1/CXCL8/MAF/NR4A3/NFKBIZ/PLAU/GADD45B	ssc:100623006/ssc:100152997/ssc:100737376/ssc:396880/ssc:106510466/ssc:397479/ssc:100520981/ssc:396985/ssc:100621090	9	6	ENSSSCG00000035249/ENSSSCG00000008953/ENSSSCG00000005385/ENSSSCG00000011951/ENSSSCG00000010312/ENSSSCG00000022689	3	ENSSSCG00000023324/ENSSSCG00000038181/ENSSSCG00000040607
ssc05142	Chagas disease (American trypanosomiasis)	7/86	81/5133	0.000369583015867216	0.00666843598412073	ENSSSCG00000008953/ENSSSCG00000013551/ENSSSCG00000001952/ENSSSCG00000001404/ENSSSCG00000017723/ENSSSCG00000017705/ENSSSCG00000010816	CXCL8/C3/NFKBIA/TNF/CCL2/CCL5/TGFB2	ssc:396880/ssc:397072/ssc:406188/ssc:397086/ssc:397422/ssc:396613/ssc:397084	7	6	ENSSSCG00000008953/ENSSSCG00000013551/ENSSSCG00000001952/ENSSSCG00000001404/ENSSSCG00000017723/ENSSSCG00000017705	1	ENSSSCG00000010816
ssc05321	Inflammatory bowel disease (IBD)	5/86	38/5133	0.000381529624557281	0.00666843598412073	ENSSSCG00000040607/ENSSSCG00000001404/ENSSSCG00000033520/ENSSSCG00000010816/ENSSSCG00000004856	MAF/TNF/IL23A/TGFB2/NFATC1	ssc:106510466/ssc:397086/ssc:100155546/ssc:397084/ssc:397318	5	3	ENSSSCG00000001404/ENSSSCG00000033520/ENSSSCG00000004856	2	ENSSSCG00000040607/ENSSSCG00000010816
ssc04933	AGE-RAGE signaling pathway in diabetic complications	7/86	82/5133	0.000398656499050696	0.00666843598412073	ENSSSCG00000008953/ENSSSCG00000001404/ENSSSCG00000013655/ENSSSCG00000017723/ENSSSCG00000006862/ENSSSCG00000010816/ENSSSCG00000004856	CXCL8/TNF/ICAM1/CCL2/VCAM1/TGFB2/NFATC1	ssc:396880/ssc:397086/ssc:396750/ssc:397422/ssc:396925/ssc:397084/ssc:397318	7	6	ENSSSCG00000008953/ENSSSCG00000001404/ENSSSCG00000013655/ENSSSCG00000017723/ENSSSCG00000006862/ENSSSCG00000004856	1	ENSSSCG00000010816
ssc05134	Legionellosis	5/86	41/5133	0.000547599692529423	0.00839652861878449	ENSSSCG00000008959/ENSSSCG00000008953/ENSSSCG00000013551/ENSSSCG00000001952/ENSSSCG00000001404	CXCL2/CXCL8/C3/NFKBIA/TNF	ssc:414904/ssc:396880/ssc:397072/ssc:406188/ssc:397086	5	5	ENSSSCG00000008959/ENSSSCG00000008953/ENSSSCG00000013551/ENSSSCG00000001952/ENSSSCG00000001404	0
ssc05220	Chronic myeloid leukemia	6/86	70/5133	0.00103177136569595	0.0135986080302583	ENSSSCG00000015115/ENSSSCG00000035249/ENSSSCG00000001952/ENSSSCG00000011743/ENSSSCG00000022689/ENSSSCG00000010816	CBL/GADD45G/NFKBIA/MECOM/GADD45B/TGFB2	ssc:100518854/ssc:100152997/ssc:406188/ssc:100518275/ssc:100621090/ssc:397084	6	3	ENSSSCG00000035249/ENSSSCG00000001952/ENSSSCG00000022689	3	ENSSSCG00000015115/ENSSSCG00000011743/ENSSSCG00000010816
ssc04380	Osteoclast differentiation	7/86	96/5133	0.00103467669795443	0.0135986080302583	ENSSSCG00000001952/ENSSSCG00000012967/ENSSSCG00000001404/ENSSSCG00000037449/ENSSSCG00000031616/ENSSSCG00000010816/ENSSSCG00000004856	NFKBIA/FOSL1/TNF/CSF1/FOSB/TGFB2/NFATC1	ssc:406188/ssc:100525205/ssc:397086/ssc:100513084/ssc:110261009/ssc:397084/ssc:397318	7	6	ENSSSCG00000001952/ENSSSCG00000012967/ENSSSCG00000001404/ENSSSCG00000037449/ENSSSCG00000031616/ENSSSCG00000004856	1	ENSSSCG00000010816
ssc04062	Chemokine signaling pathway	8/86	129/5133	0.00131133328364349	0.0160856882793602	ENSSSCG00000016254/ENSSSCG00000008959/ENSSSCG00000008953/ENSSSCG00000001952/ENSSSCG00000032474/ENSSSCG00000017723/ENSSSCG00000017705/ENSSSCG00000017466	CCL20/CXCL2/CXCL8/NFKBIA/CXCL10/CCL2/CCL5/CCR7	ssc:553951/ssc:414904/ssc:396880/ssc:406188/ssc:494019/ssc:397422/ssc:396613/ssc:396663	8	8	ENSSSCG00000016254/ENSSSCG00000008959/ENSSSCG00000008953/ENSSSCG00000001952/ENSSSCG00000032474/ENSSSCG00000017723/ENSSSCG00000017705/ENSSSCG00000017466	0
ssc04010	MAPK signaling pathway	11/86	232/5133	0.0015427981956621	0.0177421792501142	ENSSSCG00000035249/ENSSSCG00000035971/ENSSSCG00000009850/ENSSSCG00000017748/ENSSSCG00000011743/ENSSSCG00000001404/ENSSSCG00000011455/ENSSSCG00000037449/ENSSSCG00000022689/ENSSSCG00000010816/ENSSSCG00000004856	GADD45G/DUSP2/TAOK3/NF1/MECOM/TNF/CACNA1D/CSF1/GADD45B/TGFB2/NFATC1	ssc:100152997/ssc:100622812/ssc:100154763/ssc:100526136/ssc:100518275/ssc:397086/ssc:100511102/ssc:100513084/ssc:100621090/ssc:397084/ssc:397318	11	6	ENSSSCG00000035249/ENSSSCG00000035971/ENSSSCG00000001404/ENSSSCG00000037449/ENSSSCG00000022689/ENSSSCG00000004856	5	ENSSSCG00000009850/ENSSSCG00000017748/ENSSSCG00000011743/ENSSSCG00000011455/ENSSSCG00000010816
ssc05133	Pertussis	5/86	55/5133	0.00211566680693723	0.0228989819103794	ENSSSCG00000008953/ENSSSCG00000013551/ENSSSCG00000001404/ENSSSCG00000014277/ENSSSCG00000033520	CXCL8/C3/TNF/IRF1/IL23A	ssc:396880/ssc:397072/ssc:397086/ssc:396611/ssc:100155546	5	5	ENSSSCG00000008953/ENSSSCG00000013551/ENSSSCG00000001404/ENSSSCG00000014277/ENSSSCG00000033520	0
ssc04621	NOD-like receptor signaling pathway	7/86	114/5133	0.0028027492488811	0.028650325655229	ENSSSCG00000008959/ENSSSCG00000008953/ENSSSCG00000001952/ENSSSCG00000001404/ENSSSCG00000004154/ENSSSCG00000017723/ENSSSCG00000017705	CXCL2/CXCL8/NFKBIA/TNF/TNFAIP3/CCL2/CCL5	ssc:414904/ssc:396880/ssc:406188/ssc:397086/ssc:100622156/ssc:397422/ssc:396613	7	7	ENSSSCG00000008959/ENSSSCG00000008953/ENSSSCG00000001952/ENSSSCG00000001404/ENSSSCG00000004154/ENSSSCG00000017723/ENSSSCG00000017705	0
ssc05164	Influenza A	7/86	117/5133	0.00324454747735143	0.0314208808332981	ENSSSCG00000008953/ENSSSCG00000001952/ENSSSCG00000032474/ENSSSCG00000001404/ENSSSCG00000013655/ENSSSCG00000017723/ENSSSCG00000017705	CXCL8/NFKBIA/CXCL10/TNF/ICAM1/CCL2/CCL5	ssc:396880/ssc:406188/ssc:494019/ssc:397086/ssc:396750/ssc:397422/ssc:396613	7	7	ENSSSCG00000008953/ENSSSCG00000001952/ENSSSCG00000032474/ENSSSCG00000001404/ENSSSCG00000013655/ENSSSCG00000017723/ENSSSCG00000017705	0
ssc05166	HTLV-I infection	9/86	208/5133	0.00759595165594855	0.0694709325146787	ENSSSCG00000025902/ENSSSCG00000034321/ENSSSCG00000001952/ENSSSCG00000012967/ENSSSCG00000001404/ENSSSCG00000013655/ENSSSCG00000006862/ENSSSCG00000010816/ENSSSCG00000004856	ANAPC4/TP53INP1/NFKBIA/FOSL1/TNF/ICAM1/VCAM1/TGFB2/NFATC1	ssc:100518619/ssc:100157451/ssc:406188/ssc:100525205/ssc:397086/ssc:396750/ssc:396925/ssc:397084/ssc:397318	9	6	ENSSSCG00000001952/ENSSSCG00000012967/ENSSSCG00000001404/ENSSSCG00000013655/ENSSSCG00000006862/ENSSSCG00000004856	3	ENSSSCG00000025902/ENSSSCG00000034321/ENSSSCG00000010816
ssc04620	Toll-like receptor signaling pathway	5/86	75/5133	0.00808562403988772	0.0694709325146787	ENSSSCG00000008953/ENSSSCG00000001952/ENSSSCG00000032474/ENSSSCG00000001404/ENSSSCG00000017705	CXCL8/NFKBIA/CXCL10/TNF/CCL5	ssc:396880/ssc:406188/ssc:494019/ssc:397086/ssc:396613	5	5	ENSSSCG00000008953/ENSSSCG00000001952/ENSSSCG00000032474/ENSSSCG00000001404/ENSSSCG00000017705	0
ssc05167	Kaposi's sarcoma-associated herpesvirus infection	7/86	139/5133	0.00830630714849419	0.0694709325146787	ENSSSCG00000008959/ENSSSCG00000008953/ENSSSCG00000013551/ENSSSCG00000001952/ENSSSCG00000013655/ENSSSCG00000016916/ENSSSCG00000004856	CXCL2/CXCL8/C3/NFKBIA/ICAM1/IL6ST/NFATC1	ssc:414904/ssc:396880/ssc:397072/ssc:406188/ssc:396750/ssc:100037294/ssc:397318	7	7	ENSSSCG00000008959/ENSSSCG00000008953/ENSSSCG00000013551/ENSSSCG00000001952/ENSSSCG00000013655/ENSSSCG00000016916/ENSSSCG00000004856	0
ssc04622	RIG-I-like receptor signaling pathway	4/86	52/5133	0.0107912288784132	0.0827327547345009	ENSSSCG00000008953/ENSSSCG00000001952/ENSSSCG00000032474/ENSSSCG00000001404	CXCL8/NFKBIA/CXCL10/TNF	ssc:396880/ssc:406188/ssc:494019/ssc:397086	4	4	ENSSSCG00000008953/ENSSSCG00000001952/ENSSSCG00000032474/ENSSSCG00000001404	0
ssc05140	Leishmaniasis	4/86	52/5133	0.0107912288784132	0.0827327547345009	ENSSSCG00000013551/ENSSSCG00000001952/ENSSSCG00000001404/ENSSSCG00000010816	C3/NFKBIA/TNF/TGFB2	ssc:397072/ssc:406188/ssc:397086/ssc:397084	4	3	ENSSSCG00000013551/ENSSSCG00000001952/ENSSSCG00000001404	1	ENSSSCG00000010816
ssc00120	Primary bile acid biosynthesis	2/86	11/5133	0.0138338443247626	0.101817094230253	ENSSSCG00000016519/ENSSSCG00000038171	AKR1D1/-	ssc:100520813/ssc:100515185	2	0		2	ENSSSCG00000016519/ENSSSCG00000038171
ssc04218	Cellular senescence	6/86	130/5133	0.0211768873170295	0.149867202551286	ENSSSCG00000035249/ENSSSCG00000008953/ENSSSCG00000011455/ENSSSCG00000022689/ENSSSCG00000010816/ENSSSCG00000004856	GADD45G/CXCL8/CACNA1D/GADD45B/TGFB2/NFATC1	ssc:100152997/ssc:396880/ssc:100511102/ssc:100621090/ssc:397084/ssc:397318	6	4	ENSSSCG00000035249/ENSSSCG00000008953/ENSSSCG00000022689/ENSSSCG00000004856	2	ENSSSCG00000011455/ENSSSCG00000010816
ssc05168	Herpes simplex infection	6/86	132/5133	0.0226459108389886	0.153893253827605	ENSSSCG00000013551/ENSSSCG00000001952/ENSSSCG00000001404/ENSSSCG00000017723/ENSSSCG00000017705/ENSSSCG00000010452	C3/NFKBIA/TNF/CCL2/CCL5/IFIT1	ssc:397072/ssc:406188/ssc:397086/ssc:397422/ssc:396613/ssc:100153038	6	6	ENSSSCG00000013551/ENSSSCG00000001952/ENSSSCG00000001404/ENSSSCG00000017723/ENSSSCG00000017705/ENSSSCG00000010452	0
ssc04623	Cytosolic DNA-sensing pathway	3/86	37/5133	0.0234185386259399	0.153893253827605	ENSSSCG00000001952/ENSSSCG00000032474/ENSSSCG00000017705	NFKBIA/CXCL10/CCL5	ssc:406188/ssc:494019/ssc:396613	3	3	ENSSSCG00000001952/ENSSSCG00000032474/ENSSSCG00000017705	0
ssc05160	Hepatitis C	5/86	100/5133	0.0255136395510644	0.161879644048133	ENSSSCG00000008953/ENSSSCG00000001952/ENSSSCG00000001404/ENSSSCG00000014277/ENSSSCG00000010452	CXCL8/NFKBIA/TNF/IRF1/IFIT1	ssc:396880/ssc:406188/ssc:397086/ssc:396611/ssc:100153038	5	5	ENSSSCG00000008953/ENSSSCG00000001952/ENSSSCG00000001404/ENSSSCG00000014277/ENSSSCG00000010452	0
ssc05161	Hepatitis B	5/86	111/5133	0.0376993408199803	0.231222623695879	ENSSSCG00000008953/ENSSSCG00000001952/ENSSSCG00000001404/ENSSSCG00000010816/ENSSSCG00000004856	CXCL8/NFKBIA/TNF/TGFB2/NFATC1	ssc:396880/ssc:406188/ssc:397086/ssc:397084/ssc:397318	5	4	ENSSSCG00000008953/ENSSSCG00000001952/ENSSSCG00000001404/ENSSSCG00000004856	1	ENSSSCG00000010816
ssc05031	Amphetamine addiction	3/86	46/5133	0.0411147761233805	0.244036090538775	ENSSSCG00000038965/ENSSSCG00000011455/ENSSSCG00000031616	ARC/CACNA1D/FOSB	ssc:110260202/ssc:100511102/ssc:110261009	3	2	ENSSSCG00000038965/ENSSSCG00000031616	1	ENSSSCG00000011455
ssc04610	Complement and coagulation cascades	3/86	47/5133	0.0434017111317404	0.249559839007507	ENSSSCG00000013551/ENSSSCG00000032434/ENSSSCG00000010312	C3/PLAUR/PLAU	ssc:397072/ssc:100521017/ssc:396985	3	3	ENSSSCG00000013551/ENSSSCG00000032434/ENSSSCG00000010312	0
ssc04659	Th17 cell differentiation	4/86	82/5133	0.0478935389678844	0.25319999234727	ENSSSCG00000001952/ENSSSCG00000016916/ENSSSCG00000033520/ENSSSCG00000004856	NFKBIA/IL6ST/IL23A/NFATC1	ssc:406188/ssc:100037294/ssc:100155546/ssc:397318	4	4	ENSSSCG00000001952/ENSSSCG00000016916/ENSSSCG00000033520/ENSSSCG00000004856	0
ssc04660	T cell receptor signaling pathway	4/86	82/5133	0.0478935389678844	0.25319999234727	ENSSSCG00000015115/ENSSSCG00000001952/ENSSSCG00000001404/ENSSSCG00000004856	CBL/NFKBIA/TNF/NFATC1	ssc:100518854/ssc:406188/ssc:397086/ssc:397318	4	3	ENSSSCG00000001952/ENSSSCG00000001404/ENSSSCG00000004856	1	ENSSSCG00000015115
ssc05217	Basal cell carcinoma	3/86	49/5133	0.0481630420225786	0.25319999234727	ENSSSCG00000035249/ENSSSCG00000022689/ENSSSCG00000015733	GADD45G/GADD45B/GLI2	ssc:100152997/ssc:100621090/ssc:100520334	3	2	ENSSSCG00000035249/ENSSSCG00000022689	1	ENSSSCG00000015733
ssc05145	Toxoplasmosis	4/86	86/5133	0.0553338670075276	0.27562103397832	ENSSSCG00000001952/ENSSSCG00000001404/ENSSSCG00000010816/ENSSSCG00000015085	NFKBIA/TNF/TGFB2/IL10RA	ssc:406188/ssc:397086/ssc:397084/ssc:100525654	4	3	ENSSSCG00000001952/ENSSSCG00000001404/ENSSSCG00000015085	1	ENSSSCG00000010816
ssc05200	Pathways in cancer	11/86	387/5133	0.056829459521243	0.27562103397832	ENSSSCG00000001963/ENSSSCG00000015115/ENSSSCG00000035249/ENSSSCG00000008953/ENSSSCG00000001952/ENSSSCG00000011743/ENSSSCG00000016916/ENSSSCG00000033520/ENSSSCG00000022689/ENSSSCG00000015733/ENSSSCG00000010816	EGLN3/CBL/GADD45G/CXCL8/NFKBIA/MECOM/IL6ST/IL23A/GADD45B/GLI2/TGFB2	ssc:100152368/ssc:100518854/ssc:100152997/ssc:396880/ssc:406188/ssc:100518275/ssc:100037294/ssc:100155546/ssc:100621090/ssc:100520334/ssc:397084	11	6	ENSSSCG00000035249/ENSSSCG00000008953/ENSSSCG00000001952/ENSSSCG00000016916/ENSSSCG00000033520/ENSSSCG00000022689	5	ENSSSCG00000001963/ENSSSCG00000015115/ENSSSCG00000011743/ENSSSCG00000015733/ENSSSCG00000010816
ssc05169	Epstein-Barr virus infection	6/86	165/5133	0.057380431684859	0.27562103397832	ENSSSCG00000039888/ENSSSCG00000001952/ENSSSCG00000010497/ENSSSCG00000013655/ENSSSCG00000004154/ENSSSCG00000015085	STXBP5L/NFKBIA/-/ICAM1/TNFAIP3/IL10RA	ssc:100624061/ssc:406188/ssc:397298/ssc:396750/ssc:100622156/ssc:100525654	6	4	ENSSSCG00000001952/ENSSSCG00000013655/ENSSSCG00000004154/ENSSSCG00000015085	2	ENSSSCG00000039888/ENSSSCG00000010497
ssc05410	Hypertrophic cardiomyopathy (HCM)	3/86	53/5133	0.0584196756801873	0.27562103397832	ENSSSCG00000001404/ENSSSCG00000011455/ENSSSCG00000010816	TNF/CACNA1D/TGFB2	ssc:397086/ssc:100511102/ssc:397084	3	1	ENSSSCG00000001404	2	ENSSSCG00000011455/ENSSSCG00000010816
ssc05150	Staphylococcus aureus infection	2/86	24/5133	0.060354781387887	0.27763199438428	ENSSSCG00000013551/ENSSSCG00000013655	C3/ICAM1	ssc:397072/ssc:396750	2	2	ENSSSCG00000013551/ENSSSCG00000013655	0
ssc05414	Dilated cardiomyopathy (DCM)	3/86	56/5133	0.0667340479582189	0.299489385958836	ENSSSCG00000001404/ENSSSCG00000011455/ENSSSCG00000010816	TNF/CACNA1D/TGFB2	ssc:397086/ssc:100511102/ssc:397084	3	1	ENSSSCG00000001404	2	ENSSSCG00000011455/ENSSSCG00000010816
ssc05152	Tuberculosis	5/86	136/5133	0.0769204702947928	0.336984917481949	ENSSSCG00000013551/ENSSSCG00000001404/ENSSSCG00000033520/ENSSSCG00000010816/ENSSSCG00000015085	C3/TNF/IL23A/TGFB2/IL10RA	ssc:397072/ssc:397086/ssc:100155546/ssc:397084/ssc:100525654	5	4	ENSSSCG00000013551/ENSSSCG00000001404/ENSSSCG00000033520/ENSSSCG00000015085	1	ENSSSCG00000010816
ssc05146	Amoebiasis	3/86	65/5133	0.0946569138329238	0.405043538261814	ENSSSCG00000008953/ENSSSCG00000001404/ENSSSCG00000010816	CXCL8/TNF/TGFB2	ssc:396880/ssc:397086/ssc:397084	3	2	ENSSSCG00000008953/ENSSSCG00000001404	1	ENSSSCG00000010816
ssc05212	Pancreatic cancer	3/86	66/5133	0.0980170955505743	0.405702085761243	ENSSSCG00000035249/ENSSSCG00000022689/ENSSSCG00000010816	GADD45G/GADD45B/TGFB2	ssc:100152997/ssc:100621090/ssc:397084	3	2	ENSSSCG00000035249/ENSSSCG00000022689	1	ENSSSCG00000010816
ssc05216	Thyroid cancer	2/86	32/5133	0.0996343219220899	0.405702085761243	ENSSSCG00000035249/ENSSSCG00000022689	GADD45G/GADD45B	ssc:100152997/ssc:100621090	2	2	ENSSSCG00000035249/ENSSSCG00000022689	0
ssc04658	Th1 and Th2 cell differentiation	3/86	67/5133	0.101425521440311	0.405702085761243	ENSSSCG00000040607/ENSSSCG00000001952/ENSSSCG00000004856	MAF/NFKBIA/NFATC1	ssc:106510466/ssc:406188/ssc:397318	3	2	ENSSSCG00000001952/ENSSSCG00000004856	1	ENSSSCG00000040607
ssc00250	Alanine, aspartate and glutamate metabolism	2/86	33/5133	0.104949548056946	0.410866315797406	ENSSSCG00000017861/ENSSSCG00000000665	ASPA/RIMKLB	ssc:100142661/ssc:100152915	2	0		2	ENSSSCG00000017861/ENSSSCG00000000665
ssc04650	Natural killer cell mediated cytotoxicity	3/86	70/5133	0.111930915486033	0.429068509363128	ENSSSCG00000001404/ENSSSCG00000013655/ENSSSCG00000004856	TNF/ICAM1/NFATC1	ssc:397086/ssc:396750/ssc:397318	3	3	ENSSSCG00000001404/ENSSSCG00000013655/ENSSSCG00000004856	0
ssc04110	Cell cycle	4/86	113/5133	0.120399793276125	0.447814152312031	ENSSSCG00000025902/ENSSSCG00000035249/ENSSSCG00000022689/ENSSSCG00000010816	ANAPC4/GADD45G/GADD45B/TGFB2	ssc:100518619/ssc:100152997/ssc:100621090/ssc:397084	4	2	ENSSSCG00000035249/ENSSSCG00000022689	2	ENSSSCG00000025902/ENSSSCG00000010816
ssc05418	Fluid shear stress and atherosclerosis	4/86	114/5133	0.123267036389063	0.447814152312031	ENSSSCG00000001404/ENSSSCG00000013655/ENSSSCG00000017723/ENSSSCG00000006862	TNF/ICAM1/CCL2/VCAM1	ssc:397086/ssc:396750/ssc:397422/ssc:396925	4	4	ENSSSCG00000001404/ENSSSCG00000013655/ENSSSCG00000017723/ENSSSCG00000006862	0
ssc04210	Apoptosis	4/86	115/5133	0.126163661707155	0.447814152312031	ENSSSCG00000035249/ENSSSCG00000001952/ENSSSCG00000001404/ENSSSCG00000022689	GADD45G/NFKBIA/TNF/GADD45B	ssc:100152997/ssc:406188/ssc:397086/ssc:100621090	4	4	ENSSSCG00000035249/ENSSSCG00000001952/ENSSSCG00000001404/ENSSSCG00000022689	0
ssc05222	Small cell lung cancer	3/86	74/5133	0.126556173479487	0.447814152312031	ENSSSCG00000035249/ENSSSCG00000001952/ENSSSCG00000022689	GADD45G/NFKBIA/GADD45B	ssc:100152997/ssc:406188/ssc:100621090	3	3	ENSSSCG00000035249/ENSSSCG00000001952/ENSSSCG00000022689	0
ssc04921	Oxytocin signaling pathway	4/86	116/5133	0.129089273069754	0.448158985751599	ENSSSCG00000039947/ENSSSCG00000011867/ENSSSCG00000011455/ENSSSCG00000004856	KCNJ2/MYLK/CACNA1D/NFATC1	ssc:397293/ssc:396848/ssc:100511102/ssc:397318	4	1	ENSSSCG00000004856	3	ENSSSCG00000039947/ENSSSCG00000011867/ENSSSCG00000011455
ssc04120	Ubiquitin mediated proteolysis	4/86	117/5133	0.132043468593704	0.449925892985954	ENSSSCG00000015115/ENSSSCG00000025902/ENSSSCG00000004561/ENSSSCG00000005150	CBL/ANAPC4/HERC1/KLHL9	ssc:100518854/ssc:100518619/ssc:100153537/ssc:100739402	4	0		4	ENSSSCG00000015115/ENSSSCG00000025902/ENSSSCG00000004561/ENSSSCG00000005150
ssc05210	Colorectal cancer	3/86	80/5133	0.149692464441628	0.475487167091522	ENSSSCG00000035249/ENSSSCG00000022689/ENSSSCG00000010816	GADD45G/GADD45B/TGFB2	ssc:100152997/ssc:100621090/ssc:397084	3	2	ENSSSCG00000035249/ENSSSCG00000022689	1	ENSSSCG00000010816
ssc05205	Proteoglycans in cancer	5/86	168/5133	0.149874346272818	0.475487167091522	ENSSSCG00000015115/ENSSSCG00000001404/ENSSSCG00000032434/ENSSSCG00000010312/ENSSSCG00000010816	CBL/TNF/PLAUR/PLAU/TGFB2	ssc:100518854/ssc:397086/ssc:100521017/ssc:396985/ssc:397084	5	3	ENSSSCG00000001404/ENSSSCG00000032434/ENSSSCG00000010312	2	ENSSSCG00000015115/ENSSSCG00000010816
ssc04340	Hedgehog signaling pathway	2/86	41/5133	0.149881824409284	0.475487167091522	ENSSSCG00000040746/ENSSSCG00000015733	LRP2/GLI2	ssc:100519689/ssc:100520334	2	0		2	ENSSSCG00000040746/ENSSSCG00000015733
ssc04979	Cholesterol metabolism	2/86	41/5133	0.149881824409284	0.475487167091522	ENSSSCG00000040746/ENSSSCG00000005423	LRP2/ABCA1	ssc:100519689/ssc:100152112	2	0		2	ENSSSCG00000040746/ENSSSCG00000005423
ssc00430	Taurine and hypotaurine metabolism	1/86	10/5133	0.1555859576259	0.485217223782467	ENSSSCG00000038171	-	ssc:100515185	1	0		1	ENSSSCG00000038171
ssc04930	Type II diabetes mellitus	2/86	43/5133	0.161653637979705	0.495737823137762	ENSSSCG00000001404/ENSSSCG00000011455	TNF/CACNA1D	ssc:397086/ssc:100511102	2	1	ENSSSCG00000001404	1	ENSSSCG00000011455
ssc05322	Systemic lupus erythematosus	2/86	44/5133	0.167602344599035	0.495810398220738	ENSSSCG00000013551/ENSSSCG00000001404	C3/TNF	ssc:397072/ssc:397086	2	2	ENSSSCG00000013551/ENSSSCG00000001404	0
ssc04020	Calcium signaling pathway	4/86	129/5133	0.169570413713756	0.495810398220738	ENSSSCG00000011867/ENSSSCG00000011455/ENSSSCG00000029468/ENSSSCG00000012144	MYLK/CACNA1D/P2RX3/GRPR	ssc:396848/ssc:100511102/ssc:503656/ssc:100517439	4	1	ENSSSCG00000029468	3	ENSSSCG00000011867/ENSSSCG00000011455/ENSSSCG00000012144
ssc05310	Asthma	1/86	11/5133	0.169761168956014	0.495810398220738	ENSSSCG00000001404	TNF	ssc:397086	1	1	ENSSSCG00000001404	0
ssc04924	Renin secretion	2/86	45/5133	0.173588919252568	0.499068142851132	ENSSSCG00000039947/ENSSSCG00000011455	KCNJ2/CACNA1D	ssc:397293/ssc:100511102	2	0		2	ENSSSCG00000039947/ENSSSCG00000011455
ssc04971	Gastric acid secretion	2/86	46/5133	0.179610471212985	0.508435795433681	ENSSSCG00000039947/ENSSSCG00000011867	KCNJ2/MYLK	ssc:397293/ssc:396848	2	0		2	ENSSSCG00000039947/ENSSSCG00000011867
ssc00910	Nitrogen metabolism	1/86	13/5133	0.197409733948505	0.543369394709373	ENSSSCG00000012141	CA5B	ssc:100156418	1	0		1	ENSSSCG00000012141
ssc05218	Melanoma	2/86	49/5133	0.197857333943087	0.543369394709373	ENSSSCG00000035249/ENSSSCG00000022689	GADD45G/GADD45B	ssc:100152997/ssc:100621090	2	2	ENSSSCG00000035249/ENSSSCG00000022689	0
ssc05213	Endometrial cancer	2/86	50/5133	0.203991541420816	0.551977112079854	ENSSSCG00000035249/ENSSSCG00000022689	GADD45G/GADD45B	ssc:100152997/ssc:100621090	2	2	ENSSSCG00000035249/ENSSSCG00000022689	0
ssc05203	Viral carcinogenesis	4/86	142/5133	0.213925359573688	0.554384753129006	ENSSSCG00000039888/ENSSSCG00000013551/ENSSSCG00000001952/ENSSSCG00000016916	STXBP5L/C3/NFKBIA/IL6ST	ssc:100624061/ssc:397072/ssc:406188/ssc:100037294	4	3	ENSSSCG00000013551/ENSSSCG00000001952/ENSSSCG00000016916	1	ENSSSCG00000039888
ssc00310	Lysine degradation	2/86	52/5133	0.216322783489026	0.554384753129006	ENSSSCG00000020663/ENSSSCG00000023324	KMT2C/KMT2A	ssc:100514805/ssc:100623006	2	0		2	ENSSSCG00000020663/ENSSSCG00000023324
ssc04918	Thyroid hormone synthesis	2/86	52/5133	0.216322783489026	0.554384753129006	ENSSSCG00000040746/ENSSSCG00000021973	LRP2/GPX8	ssc:100519689/ssc:100519691	2	1	ENSSSCG00000021973	1	ENSSSCG00000040746
ssc04931	Insulin resistance	3/86	96/5133	0.216933164267872	0.554384753129006	ENSSSCG00000012403/ENSSSCG00000001952/ENSSSCG00000001404	-/NFKBIA/TNF	ssc:664652/ssc:406188/ssc:397086	3	2	ENSSSCG00000001952/ENSSSCG00000001404	1	ENSSSCG00000012403
ssc05332	Graft-versus-host disease	1/86	15/5133	0.22414790117496	0.564975531728667	ENSSSCG00000001404	TNF	ssc:397086	1	1	ENSSSCG00000001404	0
ssc04115	p53 signaling pathway	2/86	54/5133	0.228722062159895	0.568714316721901	ENSSSCG00000035249/ENSSSCG00000022689	GADD45G/GADD45B	ssc:100152997/ssc:100621090	2	2	ENSSSCG00000035249/ENSSSCG00000022689	0
ssc05223	Non-small cell lung cancer	2/86	55/5133	0.234941582760817	0.57630590166398	ENSSSCG00000035249/ENSSSCG00000022689	GADD45G/GADD45B	ssc:100152997/ssc:100621090	2	2	ENSSSCG00000035249/ENSSSCG00000022689	0
ssc04920	Adipocytokine signaling pathway	2/86	56/5133	0.241171491457209	0.57630590166398	ENSSSCG00000001952/ENSSSCG00000001404	NFKBIA/TNF	ssc:406188/ssc:397086	2	2	ENSSSCG00000001952/ENSSSCG00000001404	0
ssc05214	Glioma	2/86	56/5133	0.241171491457209	0.57630590166398	ENSSSCG00000035249/ENSSSCG00000022689	GADD45G/GADD45B	ssc:100152997/ssc:100621090	2	2	ENSSSCG00000035249/ENSSSCG00000022689	0
ssc04640	Hematopoietic cell lineage	2/86	58/5133	0.253654272975488	0.598363925993459	ENSSSCG00000001404/ENSSSCG00000037449	TNF/CSF1	ssc:397086/ssc:100513084	2	2	ENSSSCG00000001404/ENSSSCG00000037449	0
ssc05211	Renal cell carcinoma	2/86	59/5133	0.259903206073503	0.600514267132849	ENSSSCG00000001963/ENSSSCG00000010816	EGLN3/TGFB2	ssc:100152368/ssc:397084	2	0		2	ENSSSCG00000001963/ENSSSCG00000010816
ssc05330	Allograft rejection	1/86	18/5133	0.262612723239102	0.600514267132849	ENSSSCG00000001404	TNF	ssc:397086	1	1	ENSSSCG00000001404	0
ssc04550	Signaling pathways regulating pluripotency of stem cells	3/86	108/5133	0.270866052915213	0.600514267132849	ENSSSCG00000007023/ENSSSCG00000016916/ENSSSCG00000013320	KAT6A/IL6ST/PAX6	ssc:100523576/ssc:100037294/ssc:100514152	3	1	ENSSSCG00000016916	2	ENSSSCG00000007023/ENSSSCG00000013320
ssc04630	Jak-STAT signaling pathway	3/86	108/5133	0.270866052915213	0.600514267132849	ENSSSCG00000016916/ENSSSCG00000033520/ENSSSCG00000015085	IL6ST/IL23A/IL10RA	ssc:100037294/ssc:100155546/ssc:100525654	3	3	ENSSSCG00000016916/ENSSSCG00000033520/ENSSSCG00000015085	0
ssc04662	B cell receptor signaling pathway	2/86	61/5133	0.272406772693251	0.600514267132849	ENSSSCG00000001952/ENSSSCG00000004856	NFKBIA/NFATC1	ssc:406188/ssc:397318	2	2	ENSSSCG00000001952/ENSSSCG00000004856	0
ssc05132	Salmonella infection	2/86	62/5133	0.278657832309946	0.600514267132849	ENSSSCG00000008959/ENSSSCG00000008953	CXCL2/CXCL8	ssc:414904/ssc:396880	2	2	ENSSSCG00000008959/ENSSSCG00000008953	0
ssc00340	Histidine metabolism	1/86	20/5133	0.287202475585275	0.600514267132849	ENSSSCG00000017861	ASPA	ssc:100142661	1	0		1	ENSSSCG00000017861
ssc00514	Other types of O-glycan biosynthesis	1/86	20/5133	0.287202475585275	0.600514267132849	ENSSSCG00000012403	-	ssc:664652	1	0		1	ENSSSCG00000012403
ssc01040	Biosynthesis of unsaturated fatty acids	1/86	20/5133	0.287202475585275	0.600514267132849	ENSSSCG00000038171	-	ssc:100515185	1	0		1	ENSSSCG00000038171
ssc04950	Maturity onset diabetes of the young	1/86	20/5133	0.287202475585275	0.600514267132849	ENSSSCG00000013320	PAX6	ssc:100514152	1	0		1	ENSSSCG00000013320
ssc03060	Protein export	1/86	21/5133	0.299191637936081	0.618553498654369	ENSSSCG00000004785	SRP14	ssc:100522176	1	0		1	ENSSSCG00000004785
ssc05226	Gastric cancer	3/86	115/5133	0.30303977999053	0.619547994647306	ENSSSCG00000035249/ENSSSCG00000022689/ENSSSCG00000010816	GADD45G/GADD45B/TGFB2	ssc:100152997/ssc:100621090/ssc:397084	3	2	ENSSSCG00000035249/ENSSSCG00000022689	1	ENSSSCG00000010816
ssc04068	FoxO signaling pathway	3/86	116/5133	0.307657935041524	0.621962899947864	ENSSSCG00000035249/ENSSSCG00000022689/ENSSSCG00000010816	GADD45G/GADD45B/TGFB2	ssc:100152997/ssc:100621090/ssc:397084	3	2	ENSSSCG00000035249/ENSSSCG00000022689	1	ENSSSCG00000010816
ssc05020	Prion diseases	1/86	22/5133	0.310981449973932	0.621962899947864	ENSSSCG00000017705	CCL5	ssc:396613	1	1	ENSSSCG00000017705	0
ssc04350	TGF-beta signaling pathway	2/86	69/5133	0.322249399824276	0.631423772351453	ENSSSCG00000001404/ENSSSCG00000010816	TNF/TGFB2	ssc:397086/ssc:397084	2	1	ENSSSCG00000001404	1	ENSSSCG00000010816
ssc01523	Antifolate resistance	1/86	23/5133	0.322575188049112	0.631423772351453	ENSSSCG00000001404	TNF	ssc:397086	1	1	ENSSSCG00000001404	0
ssc04940	Type I diabetes mellitus	1/86	24/5133	0.333976075295252	0.646858924782383	ENSSSCG00000001404	TNF	ssc:397086	1	1	ENSSSCG00000001404	0
ssc04390	Hippo signaling pathway	3/86	124/5133	0.344663192157504	0.660604451635217	ENSSSCG00000005584/ENSSSCG00000015733/ENSSSCG00000010816	CRB2/GLI2/TGFB2	ssc:100511431/ssc:100520334/ssc:397084	3	1	ENSSSCG00000005584	2	ENSSSCG00000015733/ENSSSCG00000010816
ssc04022	cGMP-PKG signaling pathway	3/86	126/5133	0.353906745492461	0.666347396172743	ENSSSCG00000011867/ENSSSCG00000011455/ENSSSCG00000004856	MYLK/CACNA1D/NFATC1	ssc:396848/ssc:100511102/ssc:397318	3	1	ENSSSCG00000004856	2	ENSSSCG00000011867/ENSSSCG00000011455
ssc04975	Fat digestion and absorption	1/86	26/5133	0.356211928862958	0.666347396172743	ENSSSCG00000005423	ABCA1	ssc:100152112	1	0		1	ENSSSCG00000005423
ssc04024	cAMP signaling pathway	3/86	127/5133	0.358523870766856	0.666347396172743	ENSSSCG00000001952/ENSSSCG00000011455/ENSSSCG00000004856	NFKBIA/CACNA1D/NFATC1	ssc:406188/ssc:100511102/ssc:397318	3	2	ENSSSCG00000001952/ENSSSCG00000004856	1	ENSSSCG00000011455
ssc04932	Non-alcoholic fatty liver disease (NAFLD)	3/86	128/5133	0.36313709279032	0.668172250734189	ENSSSCG00000008953/ENSSSCG00000001404/ENSSSCG00000027621	CXCL8/TNF/NDUFA4L2	ssc:396880/ssc:397086/ssc:100156288	3	3	ENSSSCG00000008953/ENSSSCG00000001404/ENSSSCG00000027621	0
ssc03013	RNA transport	3/86	131/5133	0.37694750969537	0.679983742979883	ENSSSCG00000017514/ENSSSCG00000013223/ENSSSCG00000016845	KPNB1/NUP160/NUP155	ssc:100518449/ssc:100513973/ssc:100517061	3	0		3	ENSSSCG00000017514/ENSSSCG00000013223/ENSSSCG00000016845
ssc05225	Hepatocellular carcinoma	3/86	131/5133	0.37694750969537	0.679983742979883	ENSSSCG00000035249/ENSSSCG00000022689/ENSSSCG00000010816	GADD45G/GADD45B/TGFB2	ssc:100152997/ssc:100621090/ssc:397084	3	2	ENSSSCG00000035249/ENSSSCG00000022689	1	ENSSSCG00000010816
ssc00140	Steroid hormone biosynthesis	1/86	29/5133	0.38819694009276	0.682214309953152	ENSSSCG00000016519	AKR1D1	ssc:100520813	1	0		1	ENSSSCG00000016519
ssc04514	Cell adhesion molecules (CAMs)	2/86	80/5133	0.389307079049353	0.682214309953152	ENSSSCG00000013655/ENSSSCG00000006862	ICAM1/VCAM1	ssc:396750/ssc:396925	2	2	ENSSSCG00000013655/ENSSSCG00000006862	0
ssc04670	Leukocyte transendothelial migration	2/86	80/5133	0.389307079049353	0.682214309953152	ENSSSCG00000013655/ENSSSCG00000006862	ICAM1/VCAM1	ssc:396750/ssc:396925	2	2	ENSSSCG00000013655/ENSSSCG00000006862	0
ssc05215	Prostate cancer	2/86	81/5133	0.395272428722492	0.685280544397881	ENSSSCG00000001952/ENSSSCG00000010312	NFKBIA/PLAU	ssc:406188/ssc:396985	2	2	ENSSSCG00000001952/ENSSSCG00000010312	0
ssc04973	Carbohydrate digestion and absorption	1/86	30/5133	0.398505533970507	0.685280544397881	ENSSSCG00000011455	CACNA1D	ssc:100511102	1	0		1	ENSSSCG00000011455
ssc05206	MicroRNAs in cancer	3/86	139/5133	0.413464274675082	0.700221069670515	ENSSSCG00000010312/ENSSSCG00000010816/ENSSSCG00000019165	PLAU/TGFB2/ssc-mir-143	ssc:396985/ssc:397084/ssc:100498761	3	1	ENSSSCG00000010312	2	ENSSSCG00000010816/ENSSSCG00000019165
ssc05010	Alzheimer's disease	3/86	140/5133	0.417987805815031	0.700221069670515	ENSSSCG00000001404/ENSSSCG00000011455/ENSSSCG00000027621	TNF/CACNA1D/NDUFA4L2	ssc:397086/ssc:100511102/ssc:100156288	3	2	ENSSSCG00000001404/ENSSSCG00000027621	1	ENSSSCG00000011455
ssc04742	Taste transduction	1/86	32/5133	0.418610422085634	0.700221069670515	ENSSSCG00000029468	P2RX3	ssc:503656	1	1	ENSSSCG00000029468	0
ssc04270	Vascular smooth muscle contraction	2/86	86/5133	0.424695606492355	0.700881378678192	ENSSSCG00000011867/ENSSSCG00000011455	MYLK/CACNA1D	ssc:396848/ssc:100511102	2	0		2	ENSSSCG00000011867/ENSSSCG00000011455
ssc00380	Tryptophan metabolism	1/86	33/5133	0.42841232439903	0.700881378678192	ENSSSCG00000023054	IDO2	ssc:100519341	1	1	ENSSSCG00000023054	0
ssc04725	Cholinergic synapse	2/86	87/5133	0.430494324951247	0.700881378678192	ENSSSCG00000039947/ENSSSCG00000011455	KCNJ2/CACNA1D	ssc:397293/ssc:100511102	2	0		2	ENSSSCG00000039947/ENSSSCG00000011455
ssc02010	ABC transporters	1/86	34/5133	0.43805086167387	0.700881378678192	ENSSSCG00000005423	ABCA1	ssc:100152112	1	0		1	ENSSSCG00000005423
ssc05219	Bladder cancer	1/86	34/5133	0.43805086167387	0.700881378678192	ENSSSCG00000008953	CXCL8	ssc:396880	1	1	ENSSSCG00000008953	0
ssc03022	Basal transcription factors	1/86	35/5133	0.447528725156131	0.704085710082835	ENSSSCG00000039888	STXBP5L	ssc:100624061	1	0		1	ENSSSCG00000039888
ssc05162	Measles	2/86	90/5133	0.447706674346151	0.704085710082835	ENSSSCG00000001952/ENSSSCG00000004154	NFKBIA/TNFAIP3	ssc:406188/ssc:100622156	2	2	ENSSSCG00000001952/ENSSSCG00000004154	0
ssc00565	Ether lipid metabolism	1/86	37/5133	0.466012977352271	0.726664303667948	ENSSSCG00000030643	SELENOI	ssc:100512162	1	0		1	ENSSSCG00000030643
ssc00480	Glutathione metabolism	1/86	39/5133	0.483885747247479	0.741958145779467	ENSSSCG00000021973	GPX8	ssc:100519691	1	1	ENSSSCG00000021973	0
ssc05014	Amyotrophic lateral sclerosis (ALS)	1/86	39/5133	0.483885747247479	0.741958145779467	ENSSSCG00000001404	TNF	ssc:397086	1	1	ENSSSCG00000001404	0
ssc04612	Antigen processing and presentation	1/86	40/5133	0.492599101337922	0.742936349558833	ENSSSCG00000001404	TNF	ssc:397086	1	1	ENSSSCG00000001404	0
ssc05030	Cocaine addiction	1/86	40/5133	0.492599101337922	0.742936349558833	ENSSSCG00000031616	FOSB	ssc:110261009	1	1	ENSSSCG00000031616	0
ssc00590	Arachidonic acid metabolism	1/86	43/5133	0.517876187301899	0.76618213031365	ENSSSCG00000021973	GPX8	ssc:100519691	1	1	ENSSSCG00000021973	0
ssc05416	Viral myocarditis	1/86	43/5133	0.517876187301899	0.76618213031365	ENSSSCG00000013655	ICAM1	ssc:396750	1	1	ENSSSCG00000013655	0
ssc04927	Cortisol synthesis and secretion	1/86	44/5133	0.52602209062057	0.76618213031365	ENSSSCG00000011455	CACNA1D	ssc:100511102	1	0		1	ENSSSCG00000011455
ssc04723	Retrograde endocannabinoid signaling	2/86	105/5133	0.529204696703582	0.76618213031365	ENSSSCG00000011455/ENSSSCG00000027621	CACNA1D/NDUFA4L2	ssc:100511102/ssc:100156288	2	1	ENSSSCG00000027621	1	ENSSSCG00000011455
ssc00520	Amino sugar and nucleotide sugar metabolism	1/86	45/5133	0.534031935424388	0.76618213031365	ENSSSCG00000039380	NANP	ssc:100518994	1	0		1	ENSSSCG00000039380
ssc04145	Phagosome	2/86	107/5133	0.539453802151978	0.76618213031365	ENSSSCG00000016147/ENSSSCG00000013551	PIKFYVE/C3	ssc:100521692/ssc:397072	2	1	ENSSSCG00000013551	1	ENSSSCG00000016147
ssc04217	Necroptosis	2/86	108/5133	0.544521495533804	0.76618213031365	ENSSSCG00000001404/ENSSSCG00000004154	TNF/TNFAIP3	ssc:397086/ssc:100622156	2	2	ENSSSCG00000001404/ENSSSCG00000004154	0
ssc04926	Relaxin signaling pathway	2/86	108/5133	0.544521495533804	0.76618213031365	ENSSSCG00000001952/ENSSSCG00000013887	NFKBIA/INSL3	ssc:406188/ssc:397024	2	1	ENSSSCG00000001952	1	ENSSSCG00000013887
ssc05224	Breast cancer	2/86	109/5133	0.549551045138969	0.76618213031365	ENSSSCG00000035249/ENSSSCG00000022689	GADD45G/GADD45B	ssc:100152997/ssc:100621090	2	2	ENSSSCG00000035249/ENSSSCG00000022689	0
ssc05412	Arrhythmogenic right ventricular cardiomyopathy (ARVC)	1/86	47/5133	0.549652397833705	0.76618213031365	ENSSSCG00000011455	CACNA1D	ssc:100511102	1	0		1	ENSSSCG00000011455
ssc04014	Ras signaling pathway	3/86	172/5133	0.554998646430988	0.767817676265426	ENSSSCG00000017748/ENSSSCG00000037449/ENSSSCG00000010628	NF1/CSF1/SHOC2	ssc:100526136/ssc:100513084/ssc:100155918	3	2	ENSSSCG00000037449/ENSSSCG00000010628	1	ENSSSCG00000017748
ssc04310	Wnt signaling pathway	2/86	116/5133	0.583678542237237	0.793466651787799	ENSSSCG00000012967/ENSSSCG00000004856	FOSL1/NFATC1	ssc:100525205/ssc:397318	2	2	ENSSSCG00000012967/ENSSSCG00000004856	0
ssc04260	Cardiac muscle contraction	1/86	52/5133	0.586475351321417	0.793466651787799	ENSSSCG00000011455	CACNA1D	ssc:100511102	1	0		1	ENSSSCG00000011455
ssc04976	Bile secretion	1/86	52/5133	0.586475351321417	0.793466651787799	ENSSSCG00000038171	-	ssc:100515185	1	0		1	ENSSSCG00000038171
ssc04911	Insulin secretion	1/86	54/5133	0.600356710772621	0.806318502059578	ENSSSCG00000011455	CACNA1D	ssc:100511102	1	0		1	ENSSSCG00000011455
ssc04664	Fc epsilon RI signaling pathway	1/86	55/5133	0.607123657587654	0.809498210116872	ENSSSCG00000001404	TNF	ssc:397086	1	1	ENSSSCG00000001404	0
ssc04910	Insulin signaling pathway	2/86	123/5133	0.615897998827993	0.815277204486111	ENSSSCG00000011363/ENSSSCG00000015115	PRKAR2A/CBL	ssc:397493/ssc:100518854	2	0		2	ENSSSCG00000011363/ENSSSCG00000015115
ssc04727	GABAergic synapse	1/86	57/5133	0.620319612108998	0.815277204486111	ENSSSCG00000011455	CACNA1D	ssc:100511102	1	0		1	ENSSSCG00000011455
ssc04080	Neuroactive ligand-receptor interaction	2/86	126/5133	0.629120391312648	0.820979801429271	ENSSSCG00000029468/ENSSSCG00000012144	P2RX3/GRPR	ssc:503656/ssc:100517439	2	1	ENSSSCG00000029468	1	ENSSSCG00000012144
ssc04520	Adherens junction	1/86	61/5133	0.645411177115337	0.834135572706412	ENSSSCG00000032613	SNAI1	ssc:396583	1	1	ENSSSCG00000032613	0
ssc00562	Inositol phosphate metabolism	1/86	62/5133	0.651423527030179	0.834135572706412	ENSSSCG00000016147	PIKFYVE	ssc:100521692	1	0		1	ENSSSCG00000016147
ssc03008	Ribosome biogenesis in eukaryotes	1/86	63/5133	0.657335098056684	0.834135572706412	ENSSSCG00000004328	MDN1	ssc:100525725	1	0		1	ENSSSCG00000004328
ssc04917	Prolactin signaling pathway	1/86	63/5133	0.657335098056684	0.834135572706412	ENSSSCG00000014277	IRF1	ssc:396611	1	1	ENSSSCG00000014277	0
ssc01521	EGFR tyrosine kinase inhibitor resistance	1/86	66/5133	0.674481698643026	0.841744900005287	ENSSSCG00000017748	NF1	ssc:100526136	1	0		1	ENSSSCG00000017748
ssc04713	Circadian entrainment	1/86	66/5133	0.674481698643026	0.841744900005287	ENSSSCG00000011455	CACNA1D	ssc:100511102	1	0		1	ENSSSCG00000011455
ssc04912	GnRH signaling pathway	1/86	68/5133	0.685438762037016	0.841744900005287	ENSSSCG00000011455	CACNA1D	ssc:100511102	1	0		1	ENSSSCG00000011455
ssc04925	Aldosterone synthesis and secretion	1/86	68/5133	0.685438762037016	0.841744900005287	ENSSSCG00000011455	CACNA1D	ssc:100511102	1	0		1	ENSSSCG00000011455
ssc04144	Endocytosis	3/86	210/5133	0.690688079126428	0.841744900005287	ENSSSCG00000026239/ENSSSCG00000015115/ENSSSCG00000003807	VPS35/CBL/DNAJC6	ssc:100623578/ssc:100518854/ssc:406190	3	0		3	ENSSSCG00000026239/ENSSSCG00000015115/ENSSSCG00000003807
ssc05100	Bacterial invasion of epithelial cells	1/86	69/5133	0.690779782069556	0.841744900005287	ENSSSCG00000015115	CBL	ssc:100518854	1	0		1	ENSSSCG00000015115
ssc04146	Peroxisome	1/86	73/5133	0.71126211618734	0.861001509068885	ENSSSCG00000038171	-	ssc:100515185	1	0		1	ENSSSCG00000038171
ssc04012	ErbB signaling pathway	1/86	76/5133	0.725738335108587	0.861186136133022	ENSSSCG00000015115	CBL	ssc:100518854	1	0		1	ENSSSCG00000015115
ssc00564	Glycerophospholipid metabolism	1/86	77/5133	0.730402464667745	0.861186136133022	ENSSSCG00000030643	SELENOI	ssc:100512162	1	0		1	ENSSSCG00000030643
ssc04914	Progesterone-mediated oocyte maturation	1/86	77/5133	0.730402464667745	0.861186136133022	ENSSSCG00000025902	ANAPC4	ssc:100518619	1	0		1	ENSSSCG00000025902
ssc03015	mRNA surveillance pathway	1/86	78/5133	0.734988182238666	0.861186136133022	ENSSSCG00000010430	CSTF2T	ssc:100157243	1	0		1	ENSSSCG00000010430
ssc04810	Regulation of actin cytoskeleton	2/86	155/5133	0.739325968093371	0.861186136133022	ENSSSCG00000016147/ENSSSCG00000011867	PIKFYVE/MYLK	ssc:100521692/ssc:396848	2	0		2	ENSSSCG00000016147/ENSSSCG00000011867
ssc04726	Serotonergic synapse	1/86	79/5133	0.739496790809878	0.861186136133022	ENSSSCG00000011455	CACNA1D	ssc:100511102	1	0		1	ENSSSCG00000011455
ssc04070	Phosphatidylinositol signaling system	1/86	81/5133	0.748287786262015	0.86489766077025	ENSSSCG00000016147	PIKFYVE	ssc:100521692	1	0		1	ENSSSCG00000016147
ssc04066	HIF-1 signaling pathway	1/86	83/5133	0.756785453173968	0.86489766077025	ENSSSCG00000001963	EGLN3	ssc:100152368	1	0		1	ENSSSCG00000001963
ssc04724	Glutamatergic synapse	1/86	83/5133	0.756785453173968	0.86489766077025	ENSSSCG00000011455	CACNA1D	ssc:100511102	1	0		1	ENSSSCG00000011455
ssc05016	Huntington's disease	2/86	165/5133	0.770368295250498	0.874986211889455	ENSSSCG00000009765/ENSSSCG00000027621	DNAH10/NDUFA4L2	ssc:100157315/ssc:100156288	2	1	ENSSSCG00000027621	1	ENSSSCG00000009765
ssc00240	Pyrimidine metabolism	1/86	88/5133	0.77680903376109	0.876888725227243	ENSSSCG00000010497	-	ssc:397298	1	0		1	ENSSSCG00000010497
ssc04114	Oocyte meiosis	1/86	94/5133	0.798696266851967	0.89066735212583	ENSSSCG00000025902	ANAPC4	ssc:100518619	1	0		1	ENSSSCG00000025902
ssc04919	Thyroid hormone signaling pathway	1/86	94/5133	0.798696266851967	0.89066735212583	ENSSSCG00000009864	MED13L	ssc:100151978	1	0		1	ENSSSCG00000009864
ssc04722	Neurotrophin signaling pathway	1/86	98/5133	0.812094832185785	0.892952366418039	ENSSSCG00000001952	NFKBIA	ssc:406188	1	1	ENSSSCG00000001952	0
ssc04728	Dopaminergic synapse	1/86	99/5133	0.815304334555601	0.892952366418039	ENSSSCG00000011455	CACNA1D	ssc:100511102	1	0		1	ENSSSCG00000011455
ssc05034	Alcoholism	1/86	99/5133	0.815304334555601	0.892952366418039	ENSSSCG00000031616	FOSB	ssc:110261009	1	1	ENSSSCG00000031616	0
ssc04261	Adrenergic signaling in cardiomyocytes	1/86	103/5133	0.827609384140566	0.896816467727555	ENSSSCG00000011455	CACNA1D	ssc:100511102	1	0		1	ENSSSCG00000011455
ssc04071	Sphingolipid signaling pathway	1/86	104/5133	0.830556818129415	0.896816467727555	ENSSSCG00000001404	TNF	ssc:397086	1	1	ENSSSCG00000001404	0
ssc04611	Platelet activation	1/86	105/5133	0.833454434681586	0.896816467727555	ENSSSCG00000011867	MYLK	ssc:396848	1	0		1	ENSSSCG00000011867
ssc04371	Apelin signaling pathway	1/86	111/5133	0.849839625616418	0.909130762287331	ENSSSCG00000011867	MYLK	ssc:396848	1	0		1	ENSSSCG00000011867
ssc04072	Phospholipase D signaling pathway	1/86	115/5133	0.859867113291284	0.911824428501624	ENSSSCG00000008953	CXCL8	ssc:396880	1	1	ENSSSCG00000008953	0
ssc00190	Oxidative phosphorylation	1/86	116/5133	0.86226875303958	0.911824428501624	ENSSSCG00000027621	NDUFA4L2	ssc:100156288	1	1	ENSSSCG00000027621	0
ssc05012	Parkinson's disease	1/86	122/5133	0.875847569639881	0.920076200916349	ENSSSCG00000027621	NDUFA4L2	ssc:100156288	1	1	ENSSSCG00000027621	0
ssc04150	mTOR signaling pathway	1/86	124/5133	0.880072887833029	0.920076200916349	ENSSSCG00000001404	TNF	ssc:397086	1	1	ENSSSCG00000001404	0
ssc04530	Tight junction	1/86	133/5133	0.897394173173606	0.93288433821437	ENSSSCG00000011455	CACNA1D	ssc:100511102	1	0		1	ENSSSCG00000011455
ssc04360	Axon guidance	1/86	145/5133	0.916698405436379	0.936198182929699	ENSSSCG00000038562	RND1	ssc:100737739	1	1	ENSSSCG00000038562	0
ssc05165	Human papillomavirus infection	2/86	241/5133	0.918017083184005	0.936198182929699	ENSSSCG00000001404/ENSSSCG00000014277	TNF/IRF1	ssc:397086/ssc:396611	2	2	ENSSSCG00000001404/ENSSSCG00000014277	0
ssc00230	Purine metabolism	1/86	147/5133	0.919546394582779	0.936198182929699	ENSSSCG00000010497	-	ssc:397298	1	0		1	ENSSSCG00000010497
ssc04510	Focal adhesion	1/86	148/5133	0.920934082121063	0.936198182929699	ENSSSCG00000011867	MYLK	ssc:396848	1	0		1	ENSSSCG00000011867
ssc04015	Rap1 signaling pathway	1/86	159/5133	0.934721505821349	0.944993170720485	ENSSSCG00000037449	CSF1	ssc:100513084	1	1	ENSSSCG00000037449	0
ssc04714	Thermogenesis	1/86	193/5133	0.963994524220479	0.969262253861028	ENSSSCG00000027621	NDUFA4L2	ssc:100156288	1	1	ENSSSCG00000027621	0
ssc04151	PI3K-Akt signaling pathway	1/86	248/5133	0.986368505299562	0.986368505299562	ENSSSCG00000037449	CSF1	ssc:100513084	1	1	ENSSSCG00000037449	0
